# Supplementary material for: Kinetic Modeling and Meta-Analysis of the Bacillus subtilis SigB Regulon during Spore Germination and Outgrowth
Source: Microorganisms. 2021 Jan 5;9(1):112. doi: 10.3390/microorganisms9010112 (PMC7824861; doi:10.3390/microorganisms9010112)
Supplement: Supplementary file 1 [file microorganisms-09-00112-s001.zip]

Archive with 6 entries (5 files):
- microorganisms-1052470 -s/
- microorganisms-1052470 -s/supplementary file 1 original data.xlsx
- microorganisms-1052470 -s/Supplementary file 2 Table primers.docx
- microorganisms-1052470 -s/supplementary file 3.xlsx
- microorganisms-1052470 -s/supplementary file 4 SigB binding motifs.xlsx
- microorganisms-1052470 -s/Supplementary file 5.xlsx
