# Supplementary material for: Kinetic Modeling and Meta-Analysis of the Bacillus subtilis SigB Regulon during Spore Germination and Outgrowth
Source: Microorganisms. 2021 Jan 5;9(1):112. doi: 10.3390/microorganisms9010112 (PMC7824861; doi:10.3390/microorganisms9010112)
Supplement: Supplementary file 1 [file microorganisms-09-00112-s001.zip › microorganisms-1052470 -s/supplementary file 1 original data.xlsx]

## Sheet: original data
raw gene expression data adopted from Keijser et al., 2007
original log2 data were exponentiated
gene\time [min]	0	5	10	15	20	25	30	40	50	60	70	80	90	100
aadK'	108.158	82.8828	1035.42	619.947	473.1	688.351	589.766	797.865	711.145	642.254	570.863	530.791	480.369	570.072
'aapA'	71.7049	72.7059	621.668	546.471	733.168	519.867	364.557	365.822	151.482	259.574	226.599	223.325	228.175	224.411
'abfA'	84.3315	54.1542	139.006	77.2788	176.069	166.687	86.1632	242.191	109.744	180.143	85.2129	117.784	128.089	136.523
'accA'	89.2636	399.486	6436.23	4048.02	3485.14	3019.3	3633.14	3193.67	2570.8	1959.13	2633.93	3082.75	2715.5	2323.36
'accB'	115.28	69.5028	568.1	897.644	2008.64	2990.15	3893.9	2423.71	2410.3	2994.29	2815.16	4399.12	3608.04	4115.92
'accC'	85.1539	52.7464	551.417	1126.79	2012.82	3145.34	4554.26	2668.85	2538.92	1840.65	2910.4	3840.29	3595.56	4031.22
'accD'	89.5114	705.743	9779.2	6975.11	5018.36	6034.42	6030.24	5780.59	3678.75	2822.97	4637.08	4980.24	4538.5	4287.73
'acdA'	48.942	57.6001	293.049	155.957	189.362	235.568	197.266	258.676	142.617	186.625	166.341	178.651	170.426	202.672
'ackA'	89.6978	132.239	2478.07	2133.49	1707.89	1838.1	1752.26	1861.18	1938.87	1677.39	2395.32	2730.6	2713.61	2313.72
'acoA'	99.7331	57.6401	130.373	69.3585	72.8067	176.681	78.249	133.251	79.5616	128.623	94.9437	103.322	144.808	180.268
'acoB'	161.121	59.3016	41.5564	21.9477	68.7363	170.426	72.5548	222.398	123.64	174.732	85.6274	83.5171	102.182	166.803
'acoC'	128.623	40.7859	32.8996	27.417	78.6296	134.085	72.8572	235.568	110.737	102.111	93.7015	85.5087	123.383	181.27
'acoL'	82.9402	44.0173	82.0823	64.1777	128.98	154.023	94.092	268.914	121.095	146.322	92.0279	100.288	156.824	199.328
'acoR'	37.3232	38.1074	131.28	84.2147	135.111	135.486	92.1556	205.643	120.342	152.535	95.0095	90.8869	115.12	131.052
'acpA'	109.516	217.068	1477.56	2059.39	3366.42	5724.76	8653.09	5412.2	7590.61	5740.66	3867	5155.87	3470.67	4335.55
'acpK'	32.2003	24.847	118.111	77.9783	95.4055	136.712	43.7436	145.815	139.585	90.6352	120.009	62.6395	51.3396	183.165
'acpS'	64.8934	58.1215	533.558	443.564	632.973	687.397	846.872	723.074	874.309	815.194	779.281	940.315	862.272	824.285
'acsA'	172.805	54.0417	267.612	116.647	133.158	180.143	121.011	263.197	137.282	238.03	213.043	232.97	227.859	402.822
'acuA'	179.396	133.343	509.698	286.224	238.526	298.792	181.9	333.375	197.814	213.486	282.283	245.401	293.456	299.207
'acuB'	64.8035	54.0791	276.282	165.421	122.276	156.065	78.1406	194.685	124.673	113.93	138.909	110.507	145.917	152.219
'acuC'	103.68	54.7201	368.112	183.928	138.141	248.482	187.663	280.917	209.093	203.94	195.497	203.375	225.659	292.441
'adaA'	47.7027	36.5044	137.377	76.162	74.028	112.595	58.4042	195.632	97.3426	99.1816	78.5751	66.7641	88.2179	95.936
'adaB'	53.0029	47.5048	268.169	142.222	105.786	214.971	122.191	246.424	146.322	111.662	92.8609	90.5097	115.041	161.568
'addA'	19.0669	7.18506	616.091	894.539	437.761	583.262	331.072	706.233	394.532	291.227	280.139	111.122	241.688	143.509
'addB'	55.1772	68.0253	928.656	763.244	574.833	681.703	675.588	672.784	592.224	326.288	325.61	289.817	322.242	302.754
'adeC'	111.895	789.065	6690.97	4595.48	4918.49	6494.49	6931.73	4963.01	2679.97	5689.16	5996.9	5724.76	4714.86	5113.16
'adhA'	92.5397	58.8512	214.45	168.08	181.522	299.83	244.552	432.333	346.329	415.009	253.001	221.168	236.386	300.454
'adhB'	56.8859	31.5594	30.6752	17.8024	77.8702	67.6961	24.573	145.917	80.2261	61.6915	40.5885	35.4325	44.1702	72.0537
'adk'	342.747	427.269	12077.2	20495.2	24423.8	27631	26322.3	7951.44	16158.4	11044.2	19336	21739	20101.3	18535.5
'ahpC'	121.432	506.704	11167.4	5245.99	2420.35	3650.81	3902.01	5603.06	8387.35	17150.9	17499.2	12052.1	8439.84	9397.1
'ahpF'	99.4569	297.14	6690.97	3178.21	1785.36	1799.03	2137.93	2533.65	3986.76	9728.49	9627.86	6431.77	4510.28	4921.9
'ahrC'	55.8699	181.27	2934.71	2310.52	2961.27	2155.79	1819.09	2383.72	1147.28	1233.04	1125.23	1131.48	1519.1	1398.83
'alaR'	131.781	462.08	3312.03	2432.12	1821.61	2080.91	1987.86	1834.28	1301.54	826.001	1074.91	1003.62	915.236	873.704
'alaS'	74.6464	182.658	1066.75	1009.2	1513.84	1891.09	2696.74	1212.69	1009.9	1527.55	2000.3	2005.85	2120.22	1640.59
'alaT'	93.2479	349.949	2922.53	2170.78	2514.4	2026.82	1994.76	1888.47	1266.82	1101.31	1004.32	1044.07	922.88	936.412
'albA'	54.1542	49.0438	521.853	273.235	149.915	200.854	120.76	344.892	250.384	269.287	277.434	166.803	299.414	308.687
'albB'	52.6003	45.5065	671.387	356.56	163.71	255.823	171.849	353.361	263.015	300.038	268.914	183.928	278.204	300.871
'albC'	50.7734	41.3553	699.413	353.116	226.285	208.369	158.134	289.617	266.317	333.375	290.622	215.867	234.265	241.52
'albD'	54.3798	41.5276	508.463	290.219	262.287	222.861	185.593	256	240.351	220.403	197.13	196.584	197.814	214.079
'albE'	137.282	26.8342	346.689	197.677	163.937	209.093	132.055	329.241	296.934	365.316	193.609	141.435	173.525	216.467
'albF'	77.6008	78.3032	437.458	211.718	208.225	239.52	100.218	246.253	192.405	122.616	137.377	88.2791	153.49	174.007
'albG'	100.636	140.361	575.83	203.94	179.894	264.111	147.749	443.257	168.663	145.11	114.802	106.743	165.421	163.937
'ald'	64.6689	40.1409	551.799	451.318	500.768	693.619	603.831	441.724	5159.44	2990.15	3787.42	3121.45	3361.76	3648.28
'aldX'	82.9977	44.4158	75.5835	39.2059	95.0095	165.078	55.6766	203.234	155.309	155.848	106.079	103.609	143.211	166.341
'aldY'	86.1632	48.6376	89.8845	52.4547	102.822	160.786	85.6867	272.29	342.985	271.724	167.034	128.266	182.278	226.285
'alkA'	45.8866	52.7464	352.872	200.714	146.525	295.292	175.947	407.315	120.593	254.408	179.894	200.714	203.657	238.36
'alr'	53.4827	106.817	1076.4	710.16	361.287	600.075	632.096	1066.01	892.68	776.047	842.773	842.773	685.969	720.073
'alsD'	53.4827	82.4244	1094.46	776.047	383.478	557.953	397.828	673.718	383.744	780.903	924.802	828.869	906.397	1172.2
'alsR'	59.3839	95.3394	610.988	332.451	240.518	424.906	358.294	624.691	462.08	431.136	304.437	263.197	289.817	295.088
'alsS'	85.9842	53.5569	723.576	514.847	343.699	490.123	416.162	471.463	324.708	773.362	828.295	801.745	714.604	980.926
'alsT'	159.897	270.222	3783.48	6076.4	5579.81	7945.93	7632.82	3394.54	4932.15	1763.22	2983.93	2932.67	3359.43	2880.29
'amhX'	20.5206	27.9931	154.987	106.227	217.821	154.13	63.1627	299	194.012	160.675	126.852	82.4816	121.853	178.156
'ampS'	59.8799	39.7532	174.007	117.458	165.421	517.351	742.888	1507.56	881.001	1665.8	956.088	824.857	702.814	861.675
'amyC'	73.2116	63.0752	427.861	381.357	471.79	557.18	460.801	384.276	303.384	200.575	252.126	279.17	288.815	281.892
'amyD'	108.008	80.115	162.974	141.435	232.325	253.352	150.331	292.846	151.062	154.772	145.11	180.268	254.408	218.426
'amyE'	119.926	47.5377	398.38	203.093	270.409	277.819	209.093	502.507	524.573	704.277	390.452	275.9	241.52	373.509
'amyX'	64.5793	41.0127	114.563	88.9548	166.918	162.579	119.594	212.6	281.697	238.691	195.497	167.847	152.324	176.681
'ansA'	80.004	569.282	7342.22	2665.15	1817.83	2464.36	3511.81	2512.66	1305.15	4983.69	3819.06	3154.07	1299.73	491.143
'ansB'	118.111	408.446	7009.03	2711.73	2344.4	2512.66	3193.67	2255.14	1446.15	4130.21	3441.93	2551.27	1349.3	561.445
'ansR'	97.6129	254.408	1148.07	638.26	397.001	743.403	515.919	886.514	348.496	523.121	397.277	339.672	354.342	216.017
'antE'	92.0917	96.3358	356.189	209.238	211.425	322.689	174.853	538.574	393.44	551.035	326.967	199.881	316.706	321.127
'appA'	62.6829	39.4239	103.752	72.3038	93.5068	138.813	75.3743	286.82	84.0398	103.179	92.2834	117.702	122.022	150.749
'appB'	83.8652	38.2132	86.8227	80.7841	122.446	171.73	63.5579	183.546	108.835	54.1917	50.4576	63.2065	103.68	128.712
'appC'	91.013	36.3026	103.537	72.0037	174.369	186.496	75.6884	330.613	91.013	99.1128	82.9402	89.3255	112.517	156.715
'appD'	117.052	101.266	175.339	52.3457	175.217	200.714	95.2073	128.178	103.036	410.717	91.2024	237.207	110.891	149.707
'appF'	796.759	554.483	497.654	242.359	424.906	505.652	363.044	439.586	703.789	946.199	480.369	917.777	427.861	537.828
'aprE'	77.386	42.049	159.344	116.002	204.648	190.151	108.609	237.865	163.824	193.475	174.007	118.439	182.278	175.582
'aprX'	19.4406	17.436	66.6947	56.6891	71.8044	66.257	31.6251	132.514	59.2195	58.9737	54.9482	36.0268	70.0834	67.0423
'apt'	116.647	477.382	4451.27	4423.58	5063.78	4793.95	4386.94	2445.65	3015.12	2574.36	3297.14	3169.41	3193.67	3008.86
'araA'	173.165	48.1679	225.815	80.0595	128.98	211.718	98.4965	213.338	95.0754	177.048	122.701	145.613	117.866	164.849
'araB'	68.2142	40.3641	94.5824	36.5804	74.9055	110.125	55.5225	146.423	61.9486	52.0202	29.3645	52.0924	59.2195	90.0092
'araD'	56.9648	42.7544	45.4749	9.29851	90.0092	56.6498	5.77972	131.781	53.8174	30.3789	42.9326	28.6805	57.2816	76.4794
'araE'	491.143	381.093	291.631	203.234	225.034	339.908	201.691	421.679	553.715	429.645	372.475	428.752	363.296	377.413
'araL'	48.5366	39.7257	35.9271	27.3032	57.1626	79.7825	35.4325	181.9	73.3131	65.1639	50.2134	50.1438	78.249	100.566
'araM'	70.3754	43.3212	66.3719	18.6875	121.432	82.3673	29.3441	201.411	72.0037	93.1833	51.0557	45.1608	80.4489	87.366
'araN'	117.458	85.568	171.195	155.525	228.334	256.178	193.207	258.496	196.311	294.679	219.64	195.768	212.159	204.081
'araP'	261.379	158.463	154.45	100.079	216.167	233.455	114.563	236.222	218.729	299.207	246.083	247.28	207.361	218.123
'araQ'	402.264	261.742	291.227	204.79	298.172	331.991	201.411	399.763	570.467	403.941	228.492	447.269	290.219	309.758
'araR'	69.7441	61.9486	199.466	152.113	198.363	307.193	207.505	418.186	273.614	327.875	316.048	283.656	303.805	346.569
'arfM'	54.7581	34.6792	64.7137	33.942	103.968	94.092	40.6448	151.272	52.6003	68.7363	82.3102	67.1353	67.837	80.6722
'argB'	65.0285	41.2694	257.424	85.3311	102.041	169.249	128.266	309.544	248.138	224.256	163.71	176.436	189.493	245.572
'argC'	71.1603	89.3874	453.513	207.505	163.483	282.675	222.09	331.761	253.352	271.913	229.603	264.477	229.763	229.603
'argD'	67.0888	50.2482	101.476	36.7583	55.139	108.459	53.7428	183.419	115.841	131.507	54.7961	61.6488	81.9686	113.221
'argF'	82.4816	49.0099	149.915	108.383	147.033	164.849	92.0917	184.311	123.811	71.1603	86.6423	77.7624	111.74	128.444
'argG'	77.2788	495.933	1648.57	410.717	284.444	262.287	170.662	524.937	232.164	224.411	219.336	178.899	188.576	182.278
'argH'	68.2615	258.138	1483.72	367.857	188.184	183.292	161.568	263.38	175.582	134.457	119.098	143.31	141.926	134.364
'argJ'	88.8315	82.9977	401.429	108.233	104.185	150.54	78.6841	243.706	119.263	112.128	78.6296	101.97	190.019	155.848
'argS'	388.292	93.442	872.493	894.539	1338.13	1748.62	1934.84	2213.33	1800.27	3050.86	2372.18	2410.3	2076.59	2238.01
'aroA'	72.9583	358.791	2817.11	1782.89	759.549	1243.34	1219.44	2354.17	933.173	1971.39	2864.37	2549.5	2188.91	1892.4
'aroB'	102.395	87.4266	775.509	935.763	916.506	1105.13	1571.58	948.826	545.335	1868.93	2222.55	2196.51	2273.97	2400.3
'aroC'	181.019	98.2919	838.112	632.973	964.742	898.89	946.199	1297.93	1519.1	1743.78	1442.14	1574.85	1322.45	1513.84
'aroD'	116.082	200.02	3522.78	2723.04	4147.42	2648.57	2633.93	1320.62	623.394	1897.65	2745.78	3558.37	2868.34	2880.29
'aroE'	67.743	50.6679	157.205	166.572	221.475	499.036	665.364	807.322	455.403	431.734	597.585	576.429	980.926	922.88
'aroF'	62.1637	90.134	632.973	819.159	823.143	1295.24	1468.37	1008.5	576.829	1323.37	1957.78	2052.26	2349.28	2178.32
'aroH'	71.3084	83.691	941.619	1038.29	867.067	1653.15	1498.18	916.506	704.277	1725.74	1693.74	1738.95	2452.44	2588.68
'aroK'	67.3684	73.8743	307.406	232.809	171.255	255.645	117.052	405.905	302.334	231.682	144.608	119.511	153.596	181.396
'arsB'	129.607	544.58	1436.16	565.35	398.932	445.722	284.641	347.532	163.144	205.358	284.444	358.294	344.175	383.212
'arsC'	77.1717	451.631	1546.72	553.715	424.906	450.38	308.901	341.324	216.017	268.914	259.934	252.826	281.307	330.155
'arsR'	53.4827	599.66	729.114	130.871	102.608	127.204	79.012	183.801	115.52	167.614	174.732	288.615	229.444	261.198
'asd'	129.159	444.796	5157.66	3706.91	4243.39	3666.02	4144.55	4272.9	4688.79	4362.68	3666.02	3795.3	3899.3	3956.48
'ask'	101.266	306.13	3536.24	2310.52	3198.1	1859.89	1023.29	2799.59	1172.2	1353.05	1167.33	1098.26	1561.81	1238.18
'asnB'	82.4244	149.915	1330.27	1785.36	1921.48	3027.69	3057.21	1689.05	1173.82	693.619	1738.95	1541.37	1698.45	1525.43
'asnH'	62.8569	35.2854	101.09	57.2023	98.4965	170.544	89.2636	167.15	155.309	152.853	94.8121	112.751	123.383	150.749
'asnO'	39.1516	23.7195	74.2851	30.2738	42.636	77.9242	41.7875	149.293	49.1459	91.7095	54.4175	56.2975	61.4355	61.2229
'asnS'	137.95	761.13	7434.4	5077.84	3910.13	4864.24	5472.56	6530.6	4563.74	2164.77	2698.61	2967.43	3017.21	2986
'aspB'	109.668	154.13	920.325	1006.41	1525.43	3169.41	4624.24	5116.71	4966.45	6325.66	5732.7	5902.05	6067.98	6463.05
'aspS'	66.903	77.3323	1443.14	1304.25	1862.47	2751.5	3102.04	1560.72	828.295	1473.47	1946.95	2687.41	2166.27	3178.21
'atpA'	108.308	78.6296	3897.95	5046.26	5282.48	7276.35	7424.1	4240.45	6005.21	5081.36	8056.85	6553.27	6965.45	5518.27
'atpB'	132.698	111.972	2383.72	4234.57	4353.62	10719.9	11346.8	7951.44	8062.44	8701.21	12625	11213.9	10462.9	9488.73
'atpC'	102.822	71.0124	2151.31	3620.57	2740.08	6409.52	5177.36	3269.83	3840.29	3193.67	3995.06	3717.2	5442.3	4790.63
'atpD'	129.427	66.5331	3465.87	5371.09	5756.59	7755.48	7585.35	2479.79	4266.98	5260.56	6941.35	6118.66	5853.16	4757.54
'atpE'	162.692	114.405	3585.6	4460.53	7744.73	9515.08	12845.7	7522.52	9338.66	12872.5	12845.7	14512.4	10653.2	9397.1
'atpF'	82.0255	0.00099985	1918.15	3660.94	5583.68	6374.07	4918.49	6178.32	5828.87	9001.81	8340.97	5897.96	7211.08	5245.99
'atpG'	169.483	98.5648	6112.3	8340.97	9423.19	13710.6	13998.6	6626.36	7424.1	7760.86	13289.5	14076.5	11245	9864.29
'atpH'	123.127	113.536	5605.01	7276.35	7296.56	13225.2	13252.7	7990.11	9905.4	9667.99	14292.8	12757	11730.7	10535.7
'atpI'	113.93	161.233	2998.45	4150.3	3896.6	5537.43	5579.81	3254	2281.87	2245.78	3269.83	3418.15	2830.81	2467.78
'azlB'	61.0957	96.8715	1145.69	610.988	454.457	447.579	261.923	276.091	528.222	462.08	466.263	417.896	334.764	302.125
'azlC'	93.1188	86.9431	936.412	650.768	346.569	513.422	271.913	321.795	371.959	222.861	337.56	265.028	254.232	243.369
'azlD'	130.78	110.584	789.065	574.037	338.497	492.848	302.544	482.706	653.48	474.742	504.601	411.287	478.376	602.159
'bcd'	81.2333	62.1637	590.585	385.076	434.436	625.992	626.426	929.3	810.125	644.484	753.78	853.354	1214.38	1703.16
'bcsA'	48.5366	40.7859	285.234	92.668	105.712	135.111	142.025	263.928	273.046	398.656	219.64	172.446	114.088	93.3126
'bdbA'	43.4113	34.3681	140.07	103.609	164.051	186.367	108.986	152.535	151.482	143.112	144.507	111.276	96.8044	141.044
'bdbB'	50.9143	60.2546	372.604	253.177	241.688	250.905	140.167	170.662	175.704	245.231	157.477	135.392	117.458	144.708
'bdbC'	85.4495	203.799	2530.14	2476.35	2045.16	2270.82	2288.2	1362.46	1258.07	1210.18	1562.89	1985.11	1867.64	1611.29
'bdbD'	92.4755	267.427	4822.28	2784.11	2549.5	2563.68	2632.1	1633.78	2495.3	2385.37	2289.79	2948.98	2157.28	2415.32
'bglA'	291.631	59.7141	222.784	107.486	192.405	310.403	298.585	655.749	431.734	554.099	414.722	385.076	430.837	869.475
'bglC'	106.448	60.5897	297.759	285.234	271.348	322.465	253.352	560.278	436.852	378.461	225.346	185.079	217.821	282.675
'bglH'	197.54	91.5825	121.347	94.5496	178.156	215.419	99.9407	350.434	119.345	115.6	155.094	191.473	337.56	523.483
'bglP'	216.617	117.214	196.993	141.044	186.625	242.191	128.444	406.75	175.46	246.424	221.015	183.801	318.909	448.822
'bglS'	72.3038	51.4465	57.9606	40.2244	67.6023	123.726	40.9559	167.034	80.5046	75.2698	59.2195	50.8438	111.43	134.457
'bhlA'	41.4989	27.5122	89.5735	44.6009	49.9011	75.3743	21.6756	53.4827	54.9101	39.3693	38.9351	52.4183	35.5555	44.1395
'bhlB'	58.9328	41.6141	133.066	76.958	102.608	144.909	80.6722	128.801	98.0877	102.324	61.2229	75.0614	80.4489	106.448
'bioA'	64.4452	44.9734	128.98	50.9496	92.9253	119.098	56.8859	245.401	82.0255	93.6366	62.2499	57.9606	86.5823	103.537
'bioB'	57.9606	40.6448	120.176	63.3819	122.276	115.761	76.9047	168.78	160.008	131.234	75.5312	72.4041	97.0731	114.167
'bioF'	76.2677	53.1133	337.326	262.833	304.648	490.463	533.373	351.407	328.329	258.138	572.051	543.072	518.069	411.857
'bioI'	69.9863	38.7467	81.685	44.8178	74.3881	156.065	61.3079	216.167	78.249	59.2195	55.2537	58.8104	105.128	108.459
'bioW'	148.673	204.506	3813.76	2032.44	806.762	1293.44	1357.75	1086.14	984.331	1163.29	954.764	855.13	792.353	725.585
'birA'	51.2685	47.3732	362.541	319.573	372.217	909.544	1229.62	1456.21	2208.73	1698.45	1273.87	1077.15	1270.34	1565.06
'bkdAA'	284.444	459.844	6919.73	3856.3	2766.79	2959.22	4036.81	5278.82	5914.33	3899.3	3480.31	4101.68	4887.9	4067.71
'bkdAB'	127.823	107.859	1268.14	870.077	927.369	1272.1	1652	1605.71	1845.76	1326.12	1479.61	1724.54	2155.79	2481.51
'bkdB'	118.768	43.1115	389.911	375.326	372.992	644.484	860.481	601.325	873.704	639.588	705.254	986.38	1211.85	1549.94
'bkdR'	35.6789	52.9662	355.819	189.493	185.336	301.288	344.653	531.159	274.564	235.405	254.056	334.532	377.413	456.984
'blt'	157.368	99.3191	232.809	134.924	222.861	227.544	98.7699	241.186	96.7373	88.647	85.6274	98.4965	110.661	128.89
'bltD'	71.8044	53.4827	191.407	92.0279	163.37	192.939	71.0124	223.635	89.5735	108.911	94.6808	82.4816	102.75	99.388
'bltR'	53.0765	46.0459	144.007	71.259	135.674	193.34	119.18	304.648	188.706	212.6	145.815	162.017	173.405	227.544
'blyA'	75.4265	74.8017	123.554	87.1241	148.776	201.83	97.5453	196.311	120.509	112.829	87.1845	80.5605	107.934	126.063
'bmr'	93.8315	89.6978	541.944	323.361	419.347	350.434	229.922	355.326	596.757	380.565	221.936	213.191	205.216	186.108
'bmrR'	76.7982	49.4535	357.178	286.026	385.076	302.963	187.143	398.104	276.091	232.325	155.957	124.5	154.987	190.283
'bmrU'	98.9755	61.9916	112.089	97.0059	275.136	274.755	182.658	529.321	1089.92	434.135	174.127	129.607	246.083	227.544
'bofA'	78.9025	127.469	529.138	450.38	548.368	414.722	268.169	462.721	368.367	631.658	381.622	335.693	364.557	329.469
'bofC'	72.4041	48.8403	168.196	190.679	256.355	430.241	445.413	972.126	1731.73	690.262	371.444	298.172	365.569	389.641
'bpr'	82.2532	45.7278	55.3687	40.2523	66.487	107.04	44.9111	221.322	115.44	85.3903	64.7137	54.9482	80.6722	75.2698
'braB'	90.9499	185.336	1066.75	1330.73	1337.2	1276.52	859.289	485.726	1220.28	407.315	648.517	634.73	886.514	822.003
'brnQ'	771.755	627.73	1230.48	750.652	936.412	756.922	625.125	333.606	694.1	662.603	493.19	1238.18	406.75	456.667
'bsaA'	19.1066	22.0545	153.171	143.112	231.842	228.492	112.751	507.759	182.911	721.572	331.531	208.225	244.552	276.091
'buk'	77.6008	91.9642	1947.62	1168.95	886.514	969.435	1245.92	1206.82	1355.87	1123.67	942.272	1116.68	1301.54	1407.58
'cah'	77.7085	58.9328	169.131	127.823	235.242	263.562	179.271	274.945	221.322	360.037	299.622	286.026	326.061	291.025
'carA'	80.2817	35.8028	81.0646	38.0019	82.9977	137.187	57.72	177.663	84.2147	70.5708	64.5793	70.0834	97.4777	116.082
'carB'	39.4786	23.9508	66.257	32.1556	48.3351	80.3374	42.3708	110.431	47.8352	65.7081	48.4693	53.8174	66.8567	66.487
'cca'	114.167	50.1091	189.099	232.164	349.949	873.098	1178.72	1937.53	2533.65	1876.72	1158.47	995.309	1284.51	1487.84
'cccA'	63.0315	44.5082	82.2247	55.4071	114.484	162.579	84.5657	248.31	120.844	97.5453	96.6702	91.9642	121.769	147.851
'cccB'	72.8067	104.837	861.675	656.659	751.693	589.766	356.313	641.364	790.159	1002.23	671.387	644.037	583.262	559.502
'ccdA'	78.0323	66.1193	278.977	234.753	300.246	320.682	216.617	289.015	153.596	180.143	205.358	208.514	204.932	222.861
'ccpA'	64.5793	54.8721	354.097	460.482	676.994	838.694	679.816	830.019	526.394	1251.98	1138.56	1089.92	1047.69	887.129
'ccpB'	93.8315	96.1357	362.039	302.754	312.562	390.993	239.022	1256.33	446.959	297.346	256.889	243.2	342.985	339.202
'ccpC'	83.2282	94.6152	856.316	495.245	420.803	544.958	467.882	818.024	768.02	721.072	889.592	1045.52	987.064	1055.71
'cdd'	131.599	515.919	3437.16	2313.72	2971.55	2490.12	2528.38	2010.03	2053.69	3285.73	2612.11	2567.24	2576.15	2770.63
'cdsA'	73.3131	102.324	1024.71	1026.13	1644.01	1486.81	1735.34	1269.46	883.447	1245.92	1512.79	1502.34	1692.57	1769.35
'cgeA'	63.7786	71.0124	109.099	77.2252	76.3735	163.144	67.1353	165.766	66.1652	71.259	70.3754	60.1711	74.8536	81.9686
'cgeB'	71.7049	67.5554	120.342	106.227	106.374	237.371	176.436	267.798	220.709	243.369	166.341	169.131	202.672	201.691
'cgeC'	75.7409	55.8699	88.8623	77.0114	165.307	200.575	82.9977	213.191	131.69	116.889	108.459	160.23	135.111	119.428
'cgeD'	80.7841	50.1091	82.4244	50.985	190.679	209.673	102.324	284.838	127.204	151.692	98.7015	131.325	111.045	172.925
'cgeE'	75.8985	81.7417	653.933	408.729	518.428	451.944	292.643	406.187	391.536	298.379	150.123	127.469	152.43	192.672
'cggR'	96.4694	884.06	19056.6	15003.4	9574.62	9475.59	8475.01	5560.5	2433.81	3583.12	5173.77	4672.57	4598.67	3834.97
'cheA'	82.6533	63.9557	333.837	338.967	408.446	533.373	479.371	491.484	480.702	992.553	771.221	798.418	778.741	991.178
'cheB'	92.3474	78.8479	509.169	421.386	497.309	472.117	421.386	403.941	415.009	703.789	504.252	658.026	675.12	826.001
'cheC'	89.2017	54.5686	185.272	162.467	287.417	308.046	251.602	397.277	377.413	791.804	625.125	569.282	752.214	1059.38
'cheD'	126.238	63.2065	264.294	241.855	390.993	393.713	358.542	454.457	586.505	1224.52	720.073	785.246	918.413	1319.71
'cheR'	81.2333	40.9843	154.45	141.337	185.98	443.564	532.265	468.856	331.531	699.413	714.604	771.755	798.418	908.914
'cheV'	75.0094	56.8859	158.243	100.357	179.644	204.081	96.4026	228.175	123.64	140.556	92.7966	96.6033	147.135	186.496
'cheW'	88.4629	60.4219	198.432	172.207	194.82	279.751	205.358	386.145	232.325	487.075	393.167	381.886	590.994	726.591
'cheY'	81.4589	45.6961	265.948	118.029	365.822	399.763	374.027	298.379	460.482	865.866	570.863	819.727	838.112	1280.06
'cinA'	90.6981	62.3795	571.655	582.05	940.315	1144.1	1231.33	1031.12	1334.42	1380.52	1248.52	1221.98	1559.64	1634.92
'citA'	78.9025	40.6167	174.248	110.737	172.088	213.931	163.597	320.016	162.129	306.13	387.755	306.555	278.977	295.907
'citB'	240.185	113.614	296.626	245.912	357.798	335.228	222.398	415.873	692.658	1700.8	1589.11	1340.91	1342.77	2211.79
'citG'	83.633	102.537	403.381	512.355	714.109	1444.15	1612.41	939.663	788.518	900.761	1455.2	1243.34	952.78	1090.67
'citH'	427.565	303.805	253.001	159.344	275.136	342.035	221.629	408.446	496.276	662.143	236.386	445.104	378.461	363.044
'citM'	126.852	89.2017	91.0445	61.5207	137.473	153.703	96.6702	272.857	139.973	185.722	121.263	128.89	163.597	174.369
'citR'	58.3233	38.5057	92.0917	97.0731	187.143	190.151	119.926	191.473	130.057	265.948	147.544	146.322	168.78	154.665
'citS'	70.9632	25.6876	64.111	54.6443	129.069	120.928	61.9486	234.59	215.568	177.91	179.644	129.967	142.222	177.91
'citT'	66.3489	44.1395	161.568	69.6958	89.76	145.815	102.608	268.355	187.923	98.7699	79.5065	111.662	159.565	133.436
'citZ'	132.974	83.9233	171.968	136.712	171.492	316.267	198.226	385.343	1524.37	929.3	1795.29	1536.04	1878.02	3143.16
'clpC'	37.014	57.76	762.186	358.542	347.532	232.164	193.34	769.085	1431.19	1502.34	719.076	384.276	595.517	568.493
'clpE'	67.1353	1219.44	13142.9	6281.96	4423.58	4070.53	3727.52	2230.27	1861.18	1306.06	952.12	919.688	582.454	607.609
'clpP'	81.0084	441.417	4064.89	1937.53	968.092	1725.74	1378.61	2069.4	4133.08	4589.11	2772.55	1955.06	1854.74	2259.83
'clpQ'	72.354	134.271	1322.45	2000.3	2281.87	3964.71	4076.17	3350.13	1976.87	1404.65	1545.65	2201.09	2315.33	2283.45
'clpX'	82.8253	246.766	3211.43	2346.02	1982.36	3195.89	4293.68	4727.95	2347.65	4317.56	3306.3	3834.97	3299.43	3509.38
'clpY'	109.973	151.167	2242.67	2717.38	4402.17	4894.68	5514.45	4187.87	3378.11	2884.29	2540.68	2994.29	2942.85	3112.81
'cmk'	77.9783	97.4101	848.047	1072.68	1367.19	3147.52	3750.85	3380.45	2154.29	1135.41	1538.17	1634.92	2155.79	2173.79
'coaA'	44.2621	30.3369	90.353	106.374	203.234	344.653	464.972	540.444	256.355	593.869	442.336	405.624	453.513	471.463
'codV'	86.2229	221.015	2261.4	2717.38	2667	3533.79	3538.69	3504.52	1789.08	1027.56	1297.03	1748.62	2134.97	2127.58
'codY'	98.4282	85.4495	2300.93	2981.87	2471.21	4341.57	3961.96	2289.79	2375.47	1302.44	1365.3	1501.3	1471.43	1932.16
'comA'	108.008	419.347	10561.3	10930	6139.9	8828.79	7777.01	3795.3	2955.12	3134.46	4347.59	4287.73	5712.87	4864.24
'comC'	90.8239	64.2667	129.697	91.646	225.972	193.877	109.516	264.844	93.7015	195.361	111.662	125.801	175.947	184.439
'comEA'	21.0537	29.3645	88.1874	120.844	197.13	290.421	74.8017	352.383	148.261	220.862	138.333	74.3881	106.448	272.857
'comEB'	85.0359	114.961	1363.41	1182.81	1060.11	985.697	768.552	857.504	405.343	288.215	274.184	310.188	391.536	357.798
'comEC'	89.8222	70.3754	160.452	157.805	145.21	270.972	111.895	186.625	118.933	72.5046	81.177	64.3113	140.946	136.051
'comER'	63.8228	40.8142	95.2733	87.1845	99.8022	146.525	66.211	216.017	196.584	57.4008	64.8035	59.5901	121.011	120.426
'comFA'	79.8932	50.1786	156.824	130.599	160.675	209.238	124.586	504.951	217.369	198.914	111.276	112.05	143.41	206.214
'comFB'	106.079	83.9815	638.039	494.559	669.528	566.527	494.559	735.204	556.408	1020.46	771.221	713.119	549.129	664.442
'comFC'	129.517	66.257	563.394	477.382	658.482	536.338	403.102	586.505	365.316	924.802	686.445	686.921	512	546.849
'comGA'	86.7024	44.1395	64.4005	50.5276	79.8378	156.39	76.0565	126.238	127.38	79.8378	70.5219	64.9834	72.5548	98.2919
'comGB'	73.364	47.1439	67.837	47.802	71.3578	140.848	56.5714	132.79	74.4397	70.0348	62.9441	49.6252	84.39	102.324
'comGC'	86.5823	55.1007	75.2177	48.5702	85.3903	192.672	80.2261	229.444	108.76	93.1833	64.0888	62.9878	97.0731	133.992
'comGD'	67.743	51.1974	59.3428	39.3693	82.2532	120.259	40.1409	158.024	89.5114	73.8231	50.3179	56.3366	76.9047	87.1241
'comGE'	142.815	45.7278	63.0752	46.8507	108.835	185.98	130.509	237.536	104.329	105.859	82.0255	91.519	95.6041	186.367
'comGF'	78.6296	31.1681	42.3855	36.2774	78.8479	105.493	37.661	149.915	79.3413	74.7499	47.6366	55.1007	69.8409	91.3289
'comGG'	84.683	45.9184	59.1784	39.506	88.9548	161.344	82.1393	269.474	152.219	104.764	116.97	107.709	132.239	165.651
'comK'	86.8227	52.4911	219.945	149.603	234.59	218.729	151.377	269.474	242.359	211.718	124.069	156.606	155.633	163.37
'comP'	60.7579	42.9326	210.912	244.214	427.269	621.668	534.113	624.691	951.461	1388.2	1239.89	1128.35	1030.41	1037.58
'comQ'	25.0545	0.00099985	173.405	238.856	605.088	726.088	509.522	1623.62	1514.89	1942.91	1656.59	1066.75	1168.14	1240.75
'comS'	77.6546	50.985	65.2769	59.4251	69.2144	127.469	60.4638	149.811	118.029	276.666	706.233	637.376	706.722	784.158
'comX'	48.7726	51.9842	278.204	307.406	365.822	892.062	923.52	983.649	1384.36	1573.76	1848.32	1664.65	1464.3	1638.32
'comZ'	77.9242	113.536	1404.65	959.408	902.01	811.248	670.457	613.109	437.761	462.721	468.531	499.382	494.902	497.309
'cotA'	140.556	50.9496	144.909	87.5479	184.311	291.227	179.894	239.686	183.674	305.706	153.49	204.648	163.37	276.858
'cotB'	60.7158	51.6967	281.112	151.902	130.599	253.879	178.28	332.451	206.643	271.724	159.454	206.357	175.096	256.711
'cotC'	39.8084	46.4305	352.383	237.536	128.623	266.502	141.24	296.729	84.2147	111.045	75.9512	110.125	107.411	141.142
'cotD'	123.041	759.549	7460.21	5638.13	4803.93	6343.22	6059.57	8096.04	4275.86	3845.62	3918.27	3256.26	3926.42	3655.87
'cotE'	168.663	101.547	1173.82	655.295	745.467	663.982	663.062	692.658	703.789	669.528	618.659	583.666	363.296	520.95
'cotF'	72.9583	49.7629	92.3794	48.942	135.58	189.624	56.8465	355.326	101.688	126.063	72.0537	72.8572	136.051	132.974
'cotG'	135.58	169.366	281.99	128.089	214.079	261.017	108.684	358.542	133.806	122.956	99.2503	93.7015	247.108	166.918
'cotH'	68.1197	58.9328	436.852	246.595	242.863	321.35	199.604	314.955	223.325	248.31	245.912	199.328	202.531	248.827
'cotJA'	74.028	44.8489	245.061	105.055	164.849	221.629	138.237	215.718	138.045	183.292	132.606	148.261	136.051	205.643
'cotJB'	74.6981	55.484	60.8844	35.5062	90.8239	116.889	39.6432	203.516	67.4151	80.115	109.137	59.5901	107.188	107.262
'cotJC'	72.7563	39.2603	98.2238	58.7697	121.516	132.974	84.7417	244.552	132.974	118.933	79.4514	89.2636	109.973	152.853
'cotM'	60.8422	39.8084	77.8163	56.3756	89.0782	114.802	45.1921	186.496	95.6041	108.835	88.0347	99.3191	82.4244	87.9127
'cotP'	117.295	77.1182	112.908	89.8845	153.703	220.862	69.4066	290.018	97.8839	94.0268	122.361	115.28	204.223	181.27
'cotS'	86.7625	40.7294	69.2624	41.0696	64.0444	158.353	97.4777	186.367	94.7465	130.69	86.8227	96.4026	121.938	203.799
'cotSA'	51.304	37.1168	65.6171	42.6951	58.6883	114.405	48.6376	174.732	102.182	99.4569	63.1189	60.0462	87.8518	88.4629
'cotT'	212.453	225.659	654.841	784.701	363.547	2886.29	2083.8	1316.05	467.558	497.999	891.444	1591.31	2507.44	2874.31
'cotV'	82.6533	51.2329	151.167	82.4244	198.226	167.382	117.621	215.867	144.407	262.833	117.621	185.593	149.293	195.361
'cotW'	50.005	31.801	45.1295	39.7808	85.2129	76.162	40.5323	127.292	51.5536	89.8845	52.4911	71.1603	59.0146	78.4119
'cotX'	59.9214	42.6656	65.4808	41.2122	75.3743	131.781	53.1501	143.808	71.5064	55.7539	45.8548	49.2141	74.6464	97.8839
'cotY'	41.298	33.9185	34.5832	19.6302	43.3813	139.876	45.9821	154.13	112.05	48.3686	42.8434	34.0362	62.3363	97.4777
'cotZ'	47.4389	58.2829	49.0438	37.4528	53.0765	108.459	32.2449	240.851	83.749	29.8571	35.9769	30.19	76.0565	73.0089
'coxA'	7403.54	3758.65	2073.71	658.938	393.986	405.624	264.294	332.451	270.597	217.068	143.708	120.009	115.921	162.579
'crh'	64.1777	68.6411	1144.1	1317.88	859.289	1312.41	1155.26	856.91	984.331	1101.31	913.335	818.592	826.574	786.88
'csbA'	77.9783	91.7095	670.457	508.463	356.56	466.586	303.594	401.707	243.369	225.503	229.922	230.56	292.643	312.346
'csbB'	115.761	71.7049	416.739	422.849	806.203	1266.82	1458.23	2556.58	3408.69	1839.38	1286.29	1556.4	1360.57	1221.98
'csbC'	320.016	188.445	174.732	141.534	309.544	386.949	378.199	1453.18	1419.34	1423.28	618.659	551.417	636.052	622.962
'csbD'	182.911	38.0283	67.2751	66.1193	153.384	311.265	400.595	759.023	4494.67	5457.41	1332.57	890.209	727.599	1133.05
'csbX'	97.3426	42.2535	87.0939	75.322	184.567	255.468	320.682	1467.35	3025.59	2355.8	534.483	460.482	394.532	418.476
'csd'	92.668	331.761	7013.89	3956.48	2478.07	2196.51	2844.58	1466.34	1820.35	3485.14	4320.55	4053.63	2959.22	3072.08
'csfB'	45.5065	50.1438	271.724	154.343	122.701	167.498	91.0761	287.218	101.406	100.985	145.311	135.017	277.626	211.278
'csgA'	56.2585	45.0046	81.5719	40.4761	141.435	127.557	42.6065	283.46	101.476	98.1557	53.8547	46.5917	82.596	127.028
'csn'	132.239	56.3366	466.263	413.001	386.949	445.722	307.832	323.137	294.883	245.912	148.056	182.405	162.918	265.395
'cspB'	159.786	130.509	2854.46	3006.77	1933.5	3840.29	3776.93	1684.38	1752.26	1663.49	1857.31	2981.87	2289.79	2357.43
'cspC'	52.9662	59.797	591.199	526.03	566.527	663.982	654.841	294.475	301.288	340.615	267.056	456.035	246.424	333.606
'cspD'	176.314	389.371	7158.79	6503.5	4783.99	7311.74	6152.68	6084.82	7206.09	9203.71	6080.61	4516.53	6690.97	8557.66
'cspR'	67.2285	179.894	1370.04	996.689	757.446	758.497	465.617	839.275	549.129	542.32	400.317	374.027	421.679	398.656
'csrA'	51.0203	25.7411	205.358	179.023	229.444	224.722	111.199	397.828	417.896	316.926	158.243	177.294	172.446	196.311
'cssR'	15.116	0.00099985	223.325	211.425	239.188	142.914	80.3931	304.437	219.793	279.945	185.722	100.427	125.54	145.21
'cssS'	62.3363	94.2879	741.344	663.982	527.856	538.201	449.133	480.369	456.667	522.758	419.929	376.107	385.076	382.681
'cstA'	104.402	58.2021	102.466	67.1819	179.023	190.283	90.134	256.178	87.0637	90.447	85.0949	103.465	138.141	168.429
'ctaA'	126.325	134.83	3603.04	3017.21	1975.5	1880.63	1216.9	705.254	410.432	318.246	337.092	406.75	620.807	422.849
'ctaB'	99.0442	178.899	5606.95	5988.59	3290.29	3769.09	2216.4	1103.6	507.056	369.646	471.136	595.105	749.092	591.404
'ctaC'	68.5935	63.0752	358.294	243.2	207.649	329.013	210.547	308.473	206.214	169.836	158.793	192.405	220.556	196.993
'ctaD'	99.388	73.3131	200.575	148.261	215.718	235.405	132.79	266.132	182.785	147.544	121.011	128.801	165.536	171.849
'ctaE'	88.77	64.2667	232.486	158.793	238.856	213.931	124.327	217.821	70.2292	126.676	83.575	105.859	124.845	138.621
'ctaF'	90.0092	57.3213	194.955	172.805	281.892	200.575	148.261	274.945	114.643	209.528	170.899	177.91	174.974	142.914
'ctaG'	86.7625	63.338	241.102	168.08	158.353	248.138	112.986	249.345	145.412	159.344	72.7059	102.324	133.066	135.768
'ctaO'	86.8227	50.7734	268.914	221.629	196.993	211.278	80.3374	152.959	70.5219	55.4071	54.0042	57.3611	84.9181	92.2195
'ctc'	95.0754	199.328	4338.56	4096	4666.1	4573.24	5070.81	7506.89	13043.1	9039.33	3902.01	2443.95	2854.46	2890.29
'ctpA'	116.243	293.456	5163.02	3504.52	4708.33	4500.91	5865.34	9694.83	6212.68	7912.95	5134.47	5224.22	3948.26	4935.57
'ctsR'	77.5471	382.947	2772.55	1288.07	827.147	933.82	922.88	1986.48	2904.35	2065.11	1555.32	1150.46	1326.12	1375.75
'cwlA'	82.596	93.6366	135.58	129.338	115.36	179.769	80.2261	164.963	140.264	198.638	61.6488	70.0834	81.8551	68.9749
'cwlC'	101.195	75.7409	153.703	120.509	108.158	311.913	169.131	270.784	131.325	103.609	115.28	99.1816	129.248	150.54
'cwlD'	150.958	79.2863	106.595	81.0646	105.347	216.917	125.192	239.686	216.917	306.767	143.31	139.295	151.167	217.068
'cwlH'	79.4514	55.6381	73.7208	39.6157	57.2816	118.768	47.6036	148.983	85.4495	140.556	70.7668	62.7699	89.8845	90.3843
'cwlJ'	133.251	63.7344	64.1332	29.0004	114.643	162.242	94.1572	256.889	131.234	231.2	128.178	151.482	129.069	176.926
'cydA'	66.211	64.4898	353.484	188.445	105.42	168.08	75.5835	142.123	84.5071	100.288	71.904	65.6171	126.501	132.79
'cydB'	121.853	70.7668	616.518	554.868	498.345	1105.13	1251.12	1163.29	696.51	1090.67	1212.69	1260.69	1446.15	1069.71
'cydC'	281.502	154.772	661.685	392.895	518.428	404.221	263.015	587.319	929.944	751.172	533.373	501.811	537.083	625.558
'cydD'	63.6461	45.067	186.625	120.928	107.04	103.036	51.5536	268.169	91.519	46.1098	52.2732	55.1772	97.3426	85.0949
'cypA'	58.3233	50.5626	148.57	120.426	190.283	232.164	143.41	357.302	105.859	106.743	159.454	135.017	161.233	205.074
'cypC'	281.307	50.7382	125.279	117.539	236.058	399.209	408.729	933.173	1073.42	1484.75	495.933	456.351	409.58	658.938
'cypX'	76.5855	73.9767	536.71	318.026	218.426	301.915	184.439	205.643	148.57	140.556	99.5259	108.083	149.5	152.008
'cysC'	62.0776	29.6303	160.397	155.417	155.525	366.584	196.039	297.552	386.145	2815.16	3630.62	2670.7	3465.87	2095.39
'cysE'	145.917	43.7436	60.7368	52.6003	83.3436	294.679	199.328	285.431	239.188	157.586	146.322	188.968	177.171	382.151
'cysH'	148.983	84.2731	608.031	440.806	332.682	783.614	457.935	614.385	567.313	1597.94	2836.7	3434.78	3633.14	2533.65
'cysK'	99.8714	276.091	1339.06	645.378	361.537	1341.84	699.898	2983.93	2721.15	4921.9	3038.2	2604.88	2702.35	3023.49
'cysP'	128.355	87.4872	413.86	298.792	155.417	640.92	329.926	361.537	410.432	2133.49	3694.08	4420.52	4008.93	2880.29
'cysS'	63.1189	61.0957	801.19	672.784	520.228	873.704	987.749	1092.18	866.466	1678.55	1135.41	1044.07	973.475	1162.49
'czcD'	86.8227	71.8542	145.412	90.0092	199.328	205.786	95.8695	279.17	163.71	134.924	102.041	102.964	126.413	136.618
'dacA'	152.219	929.944	8243.26	4563.74	4290.71	3821.7	3931.87	3531.34	5502.99	5099	4457.44	4557.41	3610.54	3808.48
'dacB'	81.2897	85.0949	389.641	259.754	240.351	328.785	271.348	368.878	233.131	208.369	320.238	232.003	243.537	230.72
'dacC'	61.5207	42.195	163.824	117.866	97.3426	169.836	85.0359	183.292	131.507	155.74	139.006	119.677	122.276	140.458
'dacF'	65.0736	39.4239	95.0095	47.4389	67.2285	151.587	85.8056	186.625	95.6704	103.537	75.3743	85.1539	80.0595	110.968
'dapA'	122.701	186.238	3593.07	3451.48	3010.94	4261.07	4121.63	4535.36	3357.1	3123.61	3069.95	2840.64	3959.22	4124.49
'dapB'	118.603	57.72	246.766	244.892	620.807	1082.39	1562.89	3888.51	3473.08	3394.54	1910.85	1704.34	1755.91	2334.67
'dapF'	88.2179	173.645	2175.3	1174.64	1271.22	891.444	987.064	1660.04	483.375	1201.82	1030.41	1160.07	718.578	682.176
'dapG'	120.092	348.014	5464.98	3816.41	2828.85	3461.06	4314.57	3446.7	3942.79	1499.22	2339.53	2326.59	3413.41	2848.53
'dat'	77.1717	86.4623	784.158	556.794	487.413	539.321	405.062	783.071	630.346	375.066	454.457	488.427	584.476	566.134
'dck'	59.1374	50.4226	152.641	165.88	216.617	422.849	498.345	698.444	538.947	355.326	253.352	268.727	309.115	321.127
'dctB'	93.5068	40.1409	91.013	59.4251	124.414	168.897	121.853	232.647	167.034	280.528	222.552	180.894	182.152	214.228
'dctP'	82.5388	49.2482	96.7373	81.4589	181.396	172.326	81.0646	313.43	100.566	126.15	185.208	174.007	232.809	337.56
'dctR'	66.0277	230.4	1163.29	1063.79	564.567	1016.93	1052.79	669.992	783.071	640.92	806.203	799.525	695.063	584.476
'dctS'	62.3795	64.4005	127.116	97.0731	207.649	155.633	97.4101	238.691	125.019	140.361	147.646	128.533	157.805	195.768
'ddl'	66.5792	249	1834.28	1140.14	773.362	1074.17	1133.05	1470.41	1122.89	1237.32	1052.06	974.825	824.285	999.457
'deaD'	83.633	78.249	630.346	436.247	744.434	585.693	619.947	678.404	520.589	747.018	722.073	749.092	563.003	658.938
'def'	129.248	289.416	2791.84	2310.52	1685.55	2628.46	2679.97	2672.55	1790.32	1735.34	1712.63	2145.35	2163.27	2134.97
'degA'	42.5769	47.6697	438.672	303.805	184.823	311.049	263.928	381.357	282.283	324.483	265.395	255.291	289.617	283.263
'degQ'	51.3752	27.1711	36.2021	23.312	54.1166	94.9437	32.4242	143.808	46.8832	85.3311	57.5203	75.8985	63.602	75.4265
'degR'	77.6008	66.5331	264.019	189.493	254.232	319.794	193.743	457.618	163.597	154.236	125.976	147.953	278.783	209.528
'degS'	55.6381	108.986	1556.4	1061.58	774.435	1019.75	936.412	986.38	1154.46	1225.37	980.246	992.553	840.439	884.06
'degU'	88.647	189.624	1049.51	731.138	770.152	1202.65	1166.52	1251.98	1463.29	2247.34	1657.74	1352.11	1025.42	1181.99
'deoD'	70.5219	59.6727	355.08	434.135	861.675	1770.57	2551.27	6700.25	7052.9	5173.77	2373.83	1734.13	1731.73	2191.95
'deoR'	55.5225	69.1664	281.112	172.207	192.672	207.217	208.948	481.703	292.643	393.44	356.56	259.934	243.706	252.476
'des'	95.3394	68.5935	559.115	556.023	460.801	499.036	324.708	447.269	341.798	324.933	281.307	230.241	300.454	266.871
'dfrA'	68.3562	84.5071	1361.52	1092.18	1009.9	1058.64	993.241	1225.37	747.536	744.434	649.867	604.668	708.194	740.317
'dgk'	68.8794	86.6423	429.347	431.136	563.394	1127.57	1593.52	1738.95	1735.34	1276.52	856.91	821.434	703.789	829.444
'dgkA'	27.7997	42.6656	302.125	307.619	343.222	523.483	573.242	477.051	386.145	442.95	524.21	500.422	583.262	566.919
'dhaS'	155.633	209.528	2675.33	1609.06	1560.72	1279.18	1066.75	1404.65	1348.37	1654.29	950.142	785.79	765.363	865.866
'dhbA'	46.2378	34.1071	727.095	613.534	403.941	449.756	307.832	529.688	354.342	331.991	697.476	309.973	551.799	389.911
'dhbB'	79.7272	47.9347	158.463	77.2788	126.94	185.465	119.345	311.049	211.571	208.081	187.533	116.243	152.113	187.533
'dhbC'	87.8518	45.3176	158.738	82.1393	109.973	211.278	133.066	349.706	202.11	196.856	153.065	119.843	128	191.606
'dhbE'	96.0025	40.8142	65.7081	34.7273	73.6697	121.179	80.7282	239.022	154.13	166.341	75.6884	70.0834	95.0095	124.327
'dhbF'	87.5479	85.9842	554.099	271.913	332.451	339.202	288.215	489.444	366.584	462.08	355.08	250.384	254.761	292.441
'dinB'	69.5993	52.5639	317.805	245.742	177.91	261.742	131.325	281.697	140.946	196.72	159.013	126.413	194.82	214.971
'dinG'	59.5075	120.928	962.738	1006.41	1256.33	1538.17	1983.73	1807.78	1152.86	1393.99	1150.46	1145.69	1392.05	1277.4
'divIB'	79.2863	125.192	987.749	1326.12	1420.32	2178.32	2196.51	997.38	813.501	994.619	1256.33	1406.6	1493	1577.04
'divIC'	172.326	173.285	1205.15	1216.06	876.129	1530.73	1822.88	1887.16	2196.51	3013.03	1792.8	1970.03	1955.06	2294.56
'divIVA'	64.6241	188.837	1529.66	1174.64	1237.32	1367.19	1638.32	1190.21	1265.95	1752.26	1163.29	1308.77	1234.75	1287.18
'dltA'	128.266	127.911	1415.41	1875.42	2588.68	2751.5	3451.48	2959.22	2256.7	2517.89	2846.55	2910.4	3006.77	3247.24
'dltB'	181.145	70.8649	1049.87	2055.11	4237.51	2912.41	2608.49	2864.37	2922.53	2793.77	3482.72	3065.7	3816.41	3645.75
'dltC'	112.439	104.546	890.826	1732.93	1534.98	2797.65	2558.35	1236.46	1265.07	1217.75	1917.49	1959.13	2445.65	2683.69
'dltD'	107.486	90.6352	864.067	1686.71	2331.43	2105.58	2876.3	1463.29	1805.27	1500.26	2495.3	3061.45	2813.21	2646.74
'dltE'	148.261	118.85	462.08	955.426	1004.32	1542.44	1350.24	853.945	1009.2	1173.82	1326.12	1329.81	1554.25	1523.32
'dnaA'	141.142	599.66	14776.3	10631.1	9554.73	4408.28	3439.54	4630.65	2886.29	6463.05	6051.18	5845.05	3942.79	4463.62
'dnaB'	42.636	1409.52	2776.4	2255.14	2576.15	1577.04	1113.59	4341.57	968.763	1054.98	1008.5	763.773	870.077	608.031
'dnaC'	158.463	460.482	4705.07	3877.74	2560.13	2981.87	2884.29	3408.69	1245.92	725.082	679.345	597.171	542.32	590.175
'dnaD'	71.904	1453.18	7809.42	4497.79	2158.78	3477.9	3354.77	5943.1	3218.11	1896.34	2011.42	2003.07	2014.21	2205.67
'dnaE'	44.6318	81.7984	464.006	370.415	230.88	450.068	349.464	423.73	259.034	459.207	519.147	532.265	523.483	440.501
'dnaG'	178.156	474.084	7077.38	6746.86	5155.87	5415.95	5464.98	4928.73	2259.83	1874.12	2608.49	2717.38	3546.06	3229.29
'dnaI'	96.6033	402.822	5673.41	3761.26	3578.15	3182.62	3036.09	4420.52	1747.41	1744.99	1578.13	1526.49	1300.63	1230.48
'dnaJ'	101.97	649.867	7512.1	6093.27	5634.22	6686.34	7766.24	5457.41	2516.15	2668.85	4153.18	5642.04	5330.3	4973.34
'dnaK'	115.12	631.658	5746.63	3578.15	3565.78	5934.87	7712.59	4438.94	6174.04	6566.91	6369.66	7296.56	8040.11	8398.99
'dnaN'	124.241	217.972	5220.6	4727.95	3915.55	2693	1501.3	1559.64	1430.2	3023.49	2981.87	2442.26	1982.36	2452.44
'dnaX'	79.2314	453.199	4956.14	3220.35	2367.26	2248.89	2528.38	3033.99	2053.69	1554.25	1611.29	1418.35	1277.4	1371.94
'dppA'	57.3611	41.0412	187.793	201.411	168.08	226.756	133.528	235.079	142.716	82.596	145.815	123.127	155.525	128.89
'dppB'	46.4949	53.0838	59.6727	34.9689	123.041	89.3255	30.1691	176.314	85.0949	78.4119	45.4119	51.3396	84.098	103.25
'dppC'	106.595	85.3903	121.474	85.8651	137.663	199.19	147.749	239.354	169.249	195.904	127.028	162.467	150.958	155.202
'dppD'	125.105	91.2024	125.019	76.3735	82.6533	124.845	79.8378	114.325	146.322	154.023	96.5363	132.606	114.405	130.871
'dppE'	158.353	70.132	119.304	81.2897	94.7465	186.108	111.972	267.241	172.326	247.108	116.082	146.728	135.768	217.369
'dps'	165.536	79.4514	419.201	254.761	426.677	1132.27	1623.62	5869.41	9614.53	4482.23	2312.12	2073.71	3025.59	3541.14
'dra'	95.6041	480.369	1592.41	473.756	556.408	491.825	595.93	648.067	510.936	857.504	582.454	639.145	581.647	755.873
'drm'	94.5496	68.546	455.245	619.517	1880.63	2164.77	3110.65	2803.47	2413.65	3123.61	2178.32	2248.89	1970.03	2072.28
'dsdA'	73.6697	91.1392	828.869	569.282	467.882	625.992	640.032	806.762	579.635	635.17	555.637	502.855	566.527	626.86
'dxr'	73.7719	51.0203	274.184	499.382	1302.44	1639.45	1989.24	2093.93	1371.94	2191.95	1960.49	2070.84	2576.15	2497.03
'dxs'	117.052	374.027	4264.02	2770.63	1872.82	2142.38	2179.83	1542.44	1474.49	1017.63	1732.93	1370.99	1436.16	1600.16
'eag'	65.209	78.249	1494.04	1211.85	776.047	615.238	375.586	464.65	230.72	165.766	132.698	122.786	163.71	151.797
'ebrA'	111.895	128.623	965.746	725.585	488.089	400.595	248.31	379.249	195.904	190.547	110.661	124.327	141.73	134.085
'ebrB'	120.426	114.009	771.221	570.467	497.654	405.343	242.863	429.943	179.023	176.069	139.488	114.405	145.714	160.23
'ecsA'	196.856	188.968	546.471	381.093	506.704	648.517	538.947	779.821	820.296	1254.59	634.73	631.658	578.832	655.295
'ecsB'	129.248	84.2731	233.617	210.985	286.422	425.495	330.613	409.864	304.648	334.3	337.326	292.238	336.392	363.8
'ecsC'	46.6887	34.8962	189.362	211.571	315.829	361.788	338.263	212.6	236.222	557.18	390.993	310.188	353.361	345.37
'efp'	69.0706	83.9233	616.518	876.737	1353.05	2357.43	2387.03	2803.47	3211.43	2517.89	2001.69	2028.22	1964.57	2205.67
'eno'	116.162	94.4841	3541.14	4135.94	2948.98	8416.47	11021.2	6221.3	8433.99	8090.43	11182.8	10594.3	10550.3	8563.59
'epr'	0	22.4555	52.3276	67.9311	88.7085	130.328	39.7257	321.127	92.4755	170.426	123.469	74.028	128.089	189.756
'era'	245.742	490.123	3061.45	2346.02	3297.14	2535.4	2417	1938.87	2315.33	2836.7	2231.81	2422.03	2396.98	2479.79
'etfA'	206.93	209.093	783.614	568.888	526.394	566.919	393.713	474.084	457.618	409.864	277.434	248.655	295.497	299.207
'etfB'	204.648	391.264	1909.53	1173.82	1319.71	984.331	931.234	862.87	861.675	854.538	581.647	601.741	474.413	471.136
'exoA'	80.004	69.551	550.653	518.428	561.445	549.129	367.093	2428.75	800.635	398.932	248.138	260.114	275.327	288.815
'expZ'	63.2941	90.5724	546.471	261.742	161.905	246.083	163.144	265.028	140.264	171.017	163.37	161.009	160.23	172.685
'exuR'	63.6461	49.1119	485.39	367.857	404.221	464.006	345.37	418.186	116.485	260.294	272.479	358.542	301.079	308.901
'exuT'	62.9441	39.9189	84.5364	48.7388	75.4265	98.9755	59.797	188.445	68.0253	100.636	64.9384	74.5429	77.2252	88.4016
'ezrA'	96.4694	78.6841	542.32	698.444	1655.44	1965.94	2326.59	2711.73	1338.13	4130.21	3926.42	4557.41	3394.54	3668.56
'fabD'	76.6918	45.823	303.91	875.522	1293.44	3706.91	4219.92	1937.53	1476.54	1595.73	1649.71	2056.54	3080.61	2741.98
'fabF'	92.8609	151.587	3856.3	4529.07	5476.35	4820.61	5018.36	1561.81	1217.75	1468.37	1604.6	2650.41	2906.36	2570.8
'fabG'	18.0634	16.7838	163.144	651.671	741.858	1997.53	752.736	1409.53	1018.34	549.509	1088.41	801.745	1546.72	928.012
'fabHA'	95.2073	84.5071	2266.11	3008.86	5552.8	3578.15	3681.3	1414.43	564.175	985.014	1076.4	2178.32	2613.92	2091.03
'fabHB'	28.0903	52.1526	76.2148	69.4066	155.309	250.037	113.457	243.2	116.082	121.938	116.808	133.713	202.672	175.096
'fabI'	68.1197	55.9862	307.193	621.668	593.046	1781.65	1656.59	685.494	386.413	328.102	535.224	772.291	978.888	841.022
'fabL'	118.768	160.119	856.316	799.525	705.254	1820.35	2015.61	2123.16	1532.85	1967.3	1673.9	1670.43	1613.52	1723.35
'fbaA'	263.38	769.619	4721.4	4386.94	6182.61	12152.8	20059.5	18267.6	17584.3	20031.7	18028.6	20680.7	15727.5	16950
'fbaB'	52.5275	30.1273	61.1805	41.7296	80.8962	95.8695	58.3637	230.72	120.259	167.15	148.879	116.404	150.853	201.272
'fbp'	110.968	71.3084	1010.6	708.685	874.916	859.885	1049.15	1821.61	1735.34	2478.07	1570.49	1585.81	1439.15	1502.34
'fdhD'	74.8017	64.1332	1005.01	855.723	849.223	502.507	430.241	743.403	671.852	977.532	549.129	525.665	490.803	549.509
'feuA'	81.1208	66.5792	398.656	236.878	262.65	320.016	284.05	672.784	672.784	938.361	571.655	448.822	390.722	475.73
'feuB'	76.2677	57.9204	122.531	78.3575	151.692	148.776	73.5167	358.542	225.19	220.862	200.854	105.274	164.735	185.079
'feuC'	104.329	51.0557	60.8211	44.3542	113.851	146.22	76.6918	252.651	194.012	208.803	177.54	153.49	153.277	217.369
'ffh'	188.706	251.951	5032.29	15065.9	11044.2	10283.2	7907.47	1957.78	2196.51	1936.18	5198.93	5308.17	5701	4314.57
'fhuB'	156.498	171.255	534.668	521.311	499.036	530.056	519.507	881.612	362.792	283.46	301.915	228.017	431.734	392.079
'fhuC'	162.129	151.797	547.418	567.313	557.953	523.846	443.564	572.051	471.463	489.783	382.681	362.792	344.175	398.104
'fhuD'	140.946	144.407	592.224	639.588	502.159	830.019	1248.52	3832.31	1223.67	1298.83	900.761	718.08	841.022	844.527
'fhuG'	103.537	90.8869	513.6	497.654	507.056	431.136	410.148	562.613	291.429	461.76	370.159	274.184	342.985	345.131
'flgB'	74.3366	114.802	1377.66	574.037	427.269	532.265	339.908	570.072	680.759	605.507	549.89	721.072	821.434	995.309
'flgC'	86.0438	95.5378	1154.46	510.582	550.272	506.002	384.809	462.721	793.452	807.322	669.064	873.704	969.435	1152.06
'flgE'	186.367	75.8459	330.613	230.72	403.102	446.959	333.606	487.751	939.663	1276.52	994.619	1653.15	1630.39	2217.93
'flgK'	97.1404	64.5793	419.929	379.249	335.461	479.371	412.143	472.117	516.634	638.702	601.325	553.331	575.631	723.576
'flgL'	100.149	74.4913	608.874	616.091	510.229	684.07	551.417	632.096	579.635	819.727	826.001	707.213	748.055	917.141
'flgM'	93.8965	112.361	740.317	675.588	575.232	784.701	705.743	879.781	832.9	1397.86	1137.78	890.209	1018.34	1190.21
'flhA'	82.1962	46.0459	97.7483	111.585	127.646	223.325	142.914	313.865	154.558	347.532	304.226	272.29	474.413	600.908
'flhB'	79.0668	47.1439	99.5949	95.0095	181.9	233.131	161.905	156.39	251.602	352.872	305.494	375.326	442.95	593.046
'flhF'	56.1806	35.066	74.1821	76.162	148.673	150.019	113.3	112.128	155.309	353.361	286.224	309.973	427.269	547.608
'flhO'	91.9642	86.5223	701.354	433.233	331.991	440.806	439.281	3055.09	1144.1	718.578	752.214	608.452	472.117	653.933
'flhP'	62.2499	52.8195	385.878	269.1	187.533	326.061	253.879	1254.59	568.888	450.38	330.155	308.687	287.019	349.949
'fliD'	76.745	56.0639	438.52	430.837	284.05	531.527	453.513	532.265	420.511	857.504	789.612	672.318	565.742	727.095
'fliE'	60.1295	63.0752	724.077	307.619	201.691	294.475	194.55	272.101	656.659	665.825	563.394	794.553	789.065	995.309
'fliF'	79.8378	57.2419	345.849	194.012	255.645	299.207	221.322	340.852	723.576	712.625	598.829	757.446	852.762	984.331
'fliG'	192.271	62.3795	251.428	231.521	395.902	468.856	363.044	595.517	960.739	947.512	844.527	1150.46	1265.07	1601.27
'fliH'	61.9057	41.0412	275.995	209.528	190.019	291.429	209.528	463.685	536.71	362.792	657.114	451.631	669.992	702.327
'fliI'	90.9499	52.4911	318.798	232.325	287.815	402.822	282.675	363.044	654.841	646.721	720.073	894.539	1021.87	1302.44
'fliJ'	63.0315	39.3148	436.7	278.59	285.629	466.91	403.941	363.044	634.73	735.713	783.614	912.702	1059.38	1371.94
'fliK'	73.6187	43.5923	190.415	129.338	161.568	217.218	175.46	253.352	475.071	613.534	456.667	616.091	645.825	814.065
'fliL'	87.3055	55.5995	257.424	175.339	264.844	307.619	260.836	342.985	613.96	877.345	819.727	923.52	1028.27	1325.21
'fliM'	118.111	54.5308	145.613	133.621	211.425	267.241	183.801	281.697	531.159	728.104	593.046	662.603	971.453	1278.29
'fliP'	220.862	230.88	2028.22	1533.91	1200.98	1843.2	1821.61	1454.19	2442.26	1847.04	2062.24	2092.48	2158.78	2509.18
'fliQ'	111.122	75.2698	105.493	124.932	145.815	264.294	131.325	320.904	208.803	205.643	227.229	223.48	456.667	563.003
'fliR'	94.8121	56.1806	95.3394	104.113	129.248	248.827	112.986	233.455	153.49	241.52	252.651	245.912	452.885	537.083
'fliS'	103.465	69.4547	251.602	221.168	283.853	365.316	281.307	404.501	447.89	843.942	640.032	525.665	518.428	774.972
'fliT'	102.75	75.5312	401.429	277.819	451.005	377.675	336.859	412.428	471.463	946.199	629.473	568.888	509.875	712.625
'fliY'	82.3102	40.6448	88.3097	86.5823	190.811	189.23	149.293	214.673	464.65	721.572	534.854	721.072	756.922	970.78
'fliZ'	94.4841	67.0888	167.73	179.769	207.074	377.675	286.422	282.283	518.788	441.417	530.056	700.383	1049.87	1274.75
'fmt'	87.1845	270.035	3308.59	2894.3	2472.92	3451.48	3251.75	3281.18	2305.72	2234.91	2577.93	2623	2623	2880.29
'fnr'	60.5057	41.1837	375.586	295.497	270.972	296.112	175.339	281.892	148.261	155.417	123.127	147.237	161.344	160.341
'folB'	134.364	420.803	7973.51	4516.53	4214.07	3923.7	4469.82	3650.81	2793.77	4332.55	3294.86	2715.5	2440.57	2542.44
'folC'	82.7679	71.1603	660.31	952.12	1003.62	1835.55	2182.85	810.686	1007.8	806.762	1621.37	1458.23	1800.27	1321.54
'folD'	110.737	542.32	4744.37	3301.72	2898.32	3061.45	2519.64	1519.1	5980.29	4649.95	3735.28	3625.59	3717.2	3480.31
'folK'	109.973	541.944	11968.9	7077.38	3811.12	4803.93	5198.93	4113.07	3623.08	3489.97	3643.22	3013.03	2844.58	2667
'frr'	51.0557	163.597	2826.89	3840.29	3127.95	6658.59	6807.93	5345.1	4176.27	3375.77	3538.69	3686.41	4560.57	3902.01
'fruA'	181.648	203.375	5213.37	6458.57	10261.8	7434.4	7403.54	1416.39	1434.17	3357.1	4959.57	6798.5	4566.9	3856.3
'fruK'	138.333	2832.13	5525.92	8056.85	6589.71	9515.08	9146.47	1888.47	1522.26	2809.31	6936.54	8045.69	6374.07	5587.55
'fruR'	107.114	385.076	6871.93	8522.14	7675.26	10043.7	8492.66	2242.67	1615.76	2983.93	6644.75	7896.51	6186.9	5748.62
'ftsA'	117.784	76.9047	413.86	906.397	3067.82	3643.22	4760.84	5326.6	5028.81	7161.27	3570.72	4056.44	3524	3875.05
'ftsE'	104.764	147.237	1865.05	2011.42	1910.85	2299.33	1965.94	1554.25	2196.51	1630.39	2062.24	1800.27	1707.89	1807.78
'ftsH'	128.801	381.886	5224.22	4847.42	2626.63	5084.89	6055.37	8533.96	9898.54	10772	8433.99	6841.04	6826.83	7880.11
'ftsL'	130.418	176.069	1011.65	1129.92	868.27	1502.34	1277.4	1204.32	655.749	835.792	1543.51	3666.02	3774.32	4482.23
'ftsW'	87.366	88.647	406.469	421.094	582.454	919.688	985.697	1666.96	634.291	1023.29	1064.53	1157.66	1233.04	1225.37
'ftsX'	57.2023	50.4576	497.309	734.694	751.693	695.063	628.601	361.537	723.074	641.364	659.395	650.768	456.351	471.136
'ftsY'	87.7909	79.5616	611.412	1003.62	1177.9	2217.93	2219.47	3229.29	1816.57	794.553	983.649	1001.54	1499.22	1358.69
'ftsZ'	125.801	79.4514	1140.93	1773.03	3465.87	5067.29	4653.18	3811.12	4497.79	5430.99	2826.89	2973.61	2979.8	3420.52
'fur'	57.3611	524.937	4130.21	2070.84	1482.69	1996.14	1839.38	2848.53	1292.55	1304.25	1103.6	1280.06	1003.62	1133.05
'fusA'	333.144	935.115	29166	29944.4	23608.2	32138.2	27881.1	11577.2	14704.8	11457.5	17150.9	19769.7	20566.4	17535.6
'gabD'	49.0778	40.6167	316.486	198.226	237.207	206.5	132.33	585.287	872.493	1081.64	357.55	221.168	233.617	291.833
'gabR'	75.8459	74.4913	243.2	108.534	165.536	192.939	120.259	339.202	175.096	138.237	147.544	132.239	156.065	175.339
'gabT'	71.6056	64.6241	548.368	401.986	479.371	1308.77	2018.41	852.172	1929.48	1857.31	2681.83	3031.89	3095.59	2650.41
'galE'	74.8017	61.3079	1202.65	1182.81	729.114	1431.19	1631.52	2109.96	2503.97	2706.1	2574.36	2001.69	1769.35	1844.48
'galK'	59.0146	35.952	142.617	120.76	153.596	290.823	283.46	540.069	532.265	919.05	612.26	508.816	463.042	500.075
'galT'	66.0735	33.1055	78.7386	53.892	118.521	159.786	138.717	312.562	383.212	594.28	449.445	299.83	299.414	317.805
'gamA'	122.701	49.9357	237.7	206.643	362.541	346.81	273.994	521.311	532.265	1220.28	755.349	465.617	390.181	438.065
'gamP'	136.807	71.6056	256.355	271.16	358.046	412.143	332.451	532.265	427.565	643.145	639.588	380.829	428.455	393.986
'gapA'	120.844	319.794	9591.23	10594.3	7814.84	10922.4	12998	8266.15	11268.4	7216.08	14332.5	12563.9	9981.22	10008.9
'gapB'	143.41	472.772	1559.64	579.635	335.461	497.999	433.233	487.075	881.612	482.037	516.993	490.123	409.58	354.834
'gatA'	72.6555	46.8507	322.465	456.035	876.737	1558.56	2355.8	1897.65	1434.17	2932.67	3249.5	2868.34	2383.72	2585.09
'gatB'	75.5312	80.5046	948.169	1082.39	1725.74	2388.68	3027.69	2007.24	1976.87	3538.69	3585.6	3364.09	2932.67	2973.61
'gatC'	169.366	160.23	883.753	967.421	2169.28	3461.06	4705.07	5525.92	3453.87	8761.73	6503.5	5800.65	5397.22	6229.93
'gbsA'	79.012	406.469	3480.31	1536.04	982.968	1271.22	1347.44	808.442	960.739	920.325	682.649	1024.71	750.652	744.95
'gbsB'	107.188	231.04	2005.16	541.568	616.091	515.204	444.18	409.58	476.721	562.613	313.865	442.643	245.742	392.623
'gcaD'	155.848	1048.42	10297.5	7311.74	6888.62	8587.37	10854.5	13512.4	7372.82	5348.8	4870.99	5173.77	4014.49	4305.6
'gcp'	46.4305	32.8313	605.927	905.769	880.391	1297.93	1053.52	901.385	910.806	831.17	1271.22	1105.9	1156.06	1016.22
'gcvH'	82.4244	257.959	2863.37	2109.96	1156.06	2842.61	3162.83	5522.1	9482.16	10884.6	7321.89	6352.02	5545.11	6216.99
'gcvPA'	113.064	40.0853	692.658	206.071	107.114	241.855	205.929	292.238	688.351	613.96	451.005	427.565	517.351	660.31
'gcvPB'	99.2503	82.2532	974.825	446.031	362.792	422.849	420.511	692.178	1092.94	1160.88	948.169	841.022	826.001	1058.64
'gcvT'	38.7198	67.837	1136.2	423.73	291.025	238.195	179.769	437.458	1200.98	1060.11	802.301	581.244	581.244	816.891
'gdh'	97.6806	51.1974	90.1965	54.1917	92.2195	142.716	74.4913	271.536	141.142	111.817	102.608	93.5068	133.806	152.324
'gerAA'	76.3206	71.3084	299.622	213.043	259.214	217.821	105.859	230.56	104.402	133.528	135.205	117.133	154.45	143.41
'gerAB'	64.6689	62.0776	108.421	63.9113	101.899	153.916	72.0037	201.132	103.824	115.2	77.9783	100.427	130.237	137.663
'gerAC'	139.102	94.5496	305.812	128.712	236.386	232.164	139.876	251.951	194.955	317.585	174.007	268.727	202.672	226.129
'gerBA'	61.606	48.0678	73.9767	33.2435	114.802	95.936	32.4018	155.74	40.7577	132.606	43.5923	54.6065	75.7934	101.688
'gerBB'	82.6533	45.1608	87.0637	81.2897	159.897	147.442	75.322	196.311	98.2919	71.8542	100.775	95.7367	98.8384	156.498
'gerBC'	68.4985	48.908	147.851	113.143	138.525	154.772	87.4872	210.401	94.6808	106.227	99.1128	93.1833	117.052	117.133
'gerD'	73.364	81.4024	166.226	78.7932	88.1568	169.249	83.2282	241.186	109.44	142.518	110.201	93.3773	195.904	189.493
'gerE'	78.6296	17.436	32.503	36.3529	82.3673	100.427	50.8086	179.396	142.716	147.033	106.227	90.0092	119.18	121.011
'gerKA'	137.187	52.2008	124.932	99.388	71.4568	188.054	107.56	283.46	232.164	155.094	103.465	115.28	119.926	226.914
'gerKB'	84.8004	84.8004	637.818	471.79	395.354	355.08	216.917	352.139	209.093	146.119	113.3	98.8384	160.898	199.881
'gerKC'	41.3553	70.2292	626.426	392.079	546.849	282.479	176.069	406.187	176.436	203.516	139.973	126.063	140.264	145.513
'gerM'	87.8518	47.2093	76.3206	54.7961	132.79	138.621	84.1563	421.679	134.924	108.158	92.4115	95.936	111.817	128.266
'gerPA'	221.015	139.973	133.621	72.6052	92.2195	172.685	62.1206	125.888	105.42	63.8228	67.9782	59.0555	92.0279	95.3394
'gerPB'	69.2144	47.2748	70.8649	49.6596	64.9834	156.932	54.5686	131.507	75.6359	69.2144	68.2615	46.8507	90.6352	96.0691
'gerPC'	81.177	45.6645	73.4148	39.4239	66.6254	142.617	67.3684	143.509	77.4396	65.8449	61.8199	60.7158	89.8222	105.055
'gerPD'	95.0095	62.4227	79.1765	59.3016	126.676	154.023	51.0203	171.849	106.595	97.6129	72.1036	57.9204	97.1404	91.9004
'gerPE'	103.107	61.3079	87.7909	72.6555	190.679	161.792	65.1639	184.951	91.7095	79.672	70.9632	68.2615	110.968	122.022
'gerPF'	125.019	81.346	133.066	141.142	172.685	256.711	123.212	356.066	87.8518	115.6	95.4716	79.8378	208.948	238.856
'ggaA'	65.7537	91.2656	672.784	717.085	985.014	781.445	561.834	422.556	295.907	714.109	667.674	596.344	442.643	530.056
'ggaB'	76.745	62.8134	389.911	465.94	772.826	585.287	453.199	269.1	128.89	613.534	791.256	710.16	421.094	516.993
'ggt'	80.4489	71.4568	589.766	229.444	299	345.61	229.922	389.371	184.311	335.228	201.551	196.311	182.785	243.706
'gid'	86.5823	155.309	5238.72	4887.9	3995.06	3714.62	3399.25	3178.21	1403.68	786.88	974.825	1136.99	1277.4	1302.44
'gidA'	69.8409	453.513	10029.8	7962.47	4081.83	3104.19	2273.97	2239.56	1932.16	2056.54	2510.92	1959.13	1495.07	1631.52
'gidB'	92.2195	226.442	11649.7	12002.1	7281.4	4915.08	3292.57	2124.64	2787.97	3385.14	3790.05	2936.74	2140.9	2474.63
'glcK'	108.609	632.973	3585.6	2075.15	1524.37	1831.74	1640.59	1208.5	939.663	991.178	1007.8	883.447	858.099	907.026
'glcP'	73.364	59.0146	156.281	113.614	99.9407	184.695	78.4662	133.806	69.1185	123.212	94.092	103.179	105.201	115.841
'glcR'	69.9863	148.57	1005.01	386.145	299.622	348.738	310.834	473.1	211.865	401.429	357.798	279.557	321.795	359.04
'glcT'	78.3575	278.204	1686.71	1240.75	882.835	844.527	584.071	803.971	724.579	379.775	404.782	443.872	429.347	391.807
'glcU'	69.6958	45.5065	71.111	46.4305	74.5429	107.188	43.2611	173.525	202.812	125.279	65.1639	47.5048	101.055	95.0095
'glgA'	208.225	128.266	375.586	210.401	187.403	285.629	217.519	264.111	161.009	213.486	231.04	213.931	229.126	267.241
'glgB'	71.0617	56.5322	193.073	112.439	144.909	218.426	218.881	221.782	189.362	213.043	186.755	234.753	214.376	215.718
'glgC'	91.5825	65.1187	261.651	170.19	203.516	209.819	170.426	230.88	133.806	129.517	201.551	184.823	191.872	175.704
'glgD'	157.041	84.39	222.861	153.171	254.056	234.428	129.159	267.612	143.708	189.099	179.644	187.273	216.167	239.022
'glgP'	87.5479	61.7343	159.233	129.877	165.995	245.401	168.897	237.865	180.018	145.009	131.873	136.902	208.948	201.551
'glmS'	140.264	370.415	7777.01	4874.37	3380.45	2826.89	2088.14	1307.87	6779.67	2107.04	1960.49	1280.06	1484.75	1362.46
'glnA'	153.49	658.482	4513.4	6598.85	6922.13	10254.7	12169.6	6737.51	12810.2	8647.1	11649.7	13381.9	9436.26	9581.26
'glnM'	99.7331	71.7049	87.9127	47.6036	140.848	126.063	42.1073	172.326	69.0706	79.4514	42.3121	59.8384	87.0034	97.2078
'glnP'	121.684	76.5325	79.3413	52.9295	152.219	161.568	46.6563	214.228	72.7059	62.9005	53.1133	54.9101	75.5835	100.218
'glnQ'	82.0823	54.1166	76.4794	51.1265	124.845	175.217	105.566	129.697	93.8315	102.111	74.0794	106.153	114.325	100.149
'glnR'	102.182	982.286	4617.83	5992.74	5341.39	6472.02	6774.98	2661.46	3676.2	2281.87	3877.74	4261.07	3850.95	2900.33
'glpD'	74.2851	133.066	419.492	331.072	323.809	343.46	228.809	312.779	243.369	452.257	836.951	814.065	754.303	460.482
'glpF'	127.734	152.853	361.537	188.314	144.507	282.479	172.446	278.783	133.621	239.686	363.547	323.585	342.985	316.926
'glpK'	211.278	222.707	922.88	489.444	373.768	509.875	413.001	426.677	661.226	1573.76	1276.52	1005.71	1086.9	1395.92
'glpP'	126.501	114.009	898.267	745.467	530.056	676.525	494.902	513.422	581.244	597.171	615.238	576.829	584.476	570.863
'glpQ'	69.9863	51.304	211.718	199.466	269.474	405.624	358.294	501.463	370.929	445.104	486.063	474.084	476.721	516.993
'glpT'	112.439	75.8985	153.384	125.366	144.708	275.709	189.23	319.794	155.094	191.739	216.617	243.2	272.479	282.675
'gltA'	78.3032	59.1784	429.049	1769.35	1770.57	2509.18	1456.21	695.545	742.888	469.832	820.296	817.458	939.663	1345.57
'gltB'	45.9821	43.0219	516.276	1936.18	3059.33	3558.37	2321.75	859.885	879.781	917.777	1409.53	1623.62	1418.35	1888.47
'gltC'	131.143	210.11	1227.07	787.426	897.644	912.07	640.032	839.275	426.677	810.125	533.373	496.965	538.574	635.17
'gltP'	155.202	139.973	199.881	126.15	197.951	235.895	100.288	357.302	168.08	220.709	158.573	107.56	209.238	210.547
'gltR'	70.132	60.38	467.395	303.384	550.272	473.1	393.167	568.888	203.799	247.451	196.175	227.702	204.648	229.603
'gltT'	172.446	571.259	9932.91	7945.93	7151.35	5959.6	5412.2	3737.87	2312.12	4000.6	4246.33	4048.02	3451.48	3420.52
'gltX'	158.573	301.915	3880.43	2776.4	2617.55	3805.84	4426.65	3603.04	4193.68	4034.01	4582.76	3533.79	3853.62	4460.53
'glyA'	186.884	468.856	6999.32	3580.64	3140.98	3427.64	3427.64	3382.79	14827.6	21454.6	14941.1	13261.9	8989.34	9688.11
'glyQ'	98.5648	150.853	2747.68	2505.7	2908.38	3276.64	4231.64	1530.73	1766.89	1972.76	2784.11	3869.68	3451.48	3010.94
'glyS'	70.2292	144.407	2343.58	2724.92	2854.46	3950.99	4249.27	1580.32	2035.26	2178.32	3006.77	3519.12	3583.12	2977.74
'gmk'	98.2238	214.673	5231.47	5074.32	3915.55	4928.73	5130.91	4266.98	3861.65	2038.09	3040.3	3285.73	4296.66	3696.64
'gntK'	153.065	80.5605	925.122	695.545	644.037	999.457	1022.58	888.36	484.046	670.457	660.31	509.522	487.413	823.714
'gntP'	141.534	85.3311	747.536	700.383	867.668	708.685	663.982	596.757	496.965	636.493	604.668	578.431	463.363	867.067
'gntZ'	102.75	116.97	2278.71	1694.92	1669.27	1400.77	1634.92	1505.47	1839.38	2344.4	1878.02	1559.64	1381.48	1759.56
'goxB'	52.5639	65.6171	670.457	326.514	316.267	239.52	194.012	364.81	798.418	1108.2	779.821	633.851	504.951	489.444
'gpr'	134.643	54.7201	114.881	74.8536	133.343	218.123	79.1216	307.193	129.517	128.355	78.7386	78.5206	117.947	140.361
'gpsA'	243.2	162.129	4554.26	3648.28	5095.47	3406.32	3468.27	1838.1	1546.72	1726.94	2286.62	2795.71	2822.97	3031.89
'greA'	75.4265	93.3773	1249.38	1676.22	2768.71	3136.63	3097.74	2445.65	1653.15	3403.96	2986	4028.42	3059.33	3220.35
'groEL'	149.086	532.634	3453.87	1375.75	1240.75	1536.04	1705.52	1794.04	6118.66	8761.73	3877.74	3187.04	2654.09	3441.93
'groES'	191.739	734.185	3021.4	970.107	1311.5	1639.45	2228.72	5579.81	17366.3	21276.9	8410.64	5959.6	5056.77	7707.25
'grpE'	64.6689	1108.74	2152.8	2042.33	3904.71	3078.47	2726.81	9796.16	7632.82	7782.4	6122.9	5099	6912.54	4463.62
'gsaB'	88.1568	173.645	1749.83	1125.23	1503.39	1300.63	1568.32	1976.87	1460.25	1741.36	1506.52	1922.81	1553.17	1460.25
'gsiB'	256.711	87.9127	578.631	671.387	816.891	1187.74	1551.02	8504.44	25834.3	28506.4	12408.1	7156.31	5642.04	9197.33
'gspA'	65.4808	67.6023	364.557	230.72	345.61	627.73	736.734	1211.01	7206.09	5084.89	1755.91	1064.53	1186.91	1401.74
'gtaB'	80.1705	63.2503	492.848	680.287	750.132	1599.05	1673.9	2210.26	9083.29	4118.78	2099.75	1729.33	1784.12	2160.28
'guaA'	57.3611	1508.61	16578.2	10572.3	6221.3	7940.42	8294.85	4053.63	1135.41	3299.43	7460.21	7891.04	6737.51	5326.6
'guaB'	111.045	4199.49	33087.5	15880.8	6695.61	14837.9	21890.2	28506.4	6817.37	18497	13815.5	11593.3	11521.2	9607.86
'guaC'	110.049	1286.29	8300.6	2880.29	2082.35	2503.97	2836.7	2521.38	14562.8	13437.7	4987.15	3366.42	3097.74	3256.26
'guaD'	109.516	289.416	1582.51	949.484	1201.82	1028.98	1102.83	1050.6	2029.63	2563.68	1200.15	1036.86	997.38	966.751
'gudB'	110.278	91.5825	534.113	796.759	1448.15	1975.5	1983.73	3953.73	4898.08	6101.72	3585.6	3590.58	3265.3	3964.71
'gutB'	85.3311	51.8043	111.276	68.5935	144.207	164.849	73.8743	206.071	105.786	86.8829	87.4872	85.2129	141.73	142.123
'gutP'	86.9431	53.0397	140.848	95.4716	156.281	201.691	124.673	158.243	110.354	155.74	125.105	154.558	152.641	181.019
'gutR'	130.599	47.9015	113.851	91.1392	151.062	276.282	208.803	344.892	186.238	200.02	219.793	214.376	205.358	231.04
'gyrA'	109.973	651.219	6626.36	4432.79	2948.98	3633.14	4264.02	5032.29	1961.85	1652	2224.09	2410.3	2577.93	2312.12
'gyrB'	93.6366	230.081	4359.66	3123.61	2858.42	2717.38	3040.3	3558.37	2307.32	2633.93	2953.07	2544.21	2252.01	2255.14
'hag'	114.246	69.8409	196.175	180.393	175.339	342.272	311.913	408.446	717.582	482.371	357.55	266.871	387.217	791.804
'hbs'	92.1556	125.105	1630.39	1675.06	1614.64	2652.25	3178.21	2280.29	3138.81	2932.67	2797.65	3694.08	3119.29	3385.14
'hemA'	111.585	427.269	7203.59	3929.15	3950.99	2323.36	2172.29	2098.29	1327.96	1417.37	1417.37	1452.18	1290.76	1249.38
'hemAT'	12.6319	25.159	49.5908	38.1603	63.2503	116.97	43.4716	178.899	89.6356	103.107	51.3396	35.8773	76.6918	117.621
'hemB'	87.5479	109.592	3156.26	2478.07	1782.89	1936.18	1960.49	1044.79	800.635	826.001	1306.96	1256.33	1621.37	1266.82
'hemC'	79.2863	179.271	4133.08	3117.12	1942.91	2099.75	1705.52	1186.91	508.816	636.052	1113.59	1213.53	1281.84	1106.66
'hemD'	68.7363	114.009	3187.04	2346.02	1634.92	2204.14	2143.87	1296.13	716.588	1105.9	1406.6	1548.87	1636.05	1349.3
'hemE'	25.3164	94.3532	2145.35	1870.23	982.968	1127.57	664.442	1330.73	514.134	443.872	519.867	330.155	636.934	551.799
'hemH'	147.749	236.386	8006.74	5404.7	4790.63	3269.83	2747.68	2630.28	2063.67	2039.5	1316.05	1426.24	1609.06	1621.37
'hemL'	145.513	205.501	6118.66	3827	3926.42	2516.15	2400.3	1627	1600.16	1812.79	1775.49	2004.46	1805.27	1581.41
'hemN'	51.8402	117.458	1880.63	1175.45	855.13	795.104	809.563	986.38	459.525	210.401	383.478	446.959	434.737	371.186
'hemX'	93.0542	229.763	5020.1	2932.67	1543.51	2146.84	1680.88	1463.29	543.826	602.576	998.764	900.137	1178.72	1040.46
'hemY'	83.575	116.566	4857.51	3553.44	1371.94	2123.16	1453.18	1390.13	985.697	741.344	626.86	607.188	767.488	726.591
'hemZ'	60.8	209.528	3403.96	1865.05	1014.81	1265.95	1288.97	1088.41	332.451	411.002	458.889	594.28	540.444	504.252
'hepS'	85.8056	110.125	1222.82	1425.25	2724.92	3953.73	5109.62	6055.37	4101.68	6216.99	4386.94	3934.6	4208.24	5014.88
'hepT'	83.5171	55.3687	868.571	1032.55	1470.41	1558.56	1677.39	1421.3	1629.26	1956.42	1338.13	1359.63	1348.37	1522.26
'hisA'	112.673	70.6687	411.714	182.405	174.248	231.2	174.853	274.564	220.556	152.959	134.085	126.588	170.662	219.184
'hisB'	70.7177	74.9055	404.221	131.143	152.959	137.759	86.7625	194.146	130.962	121.347	96.4026	84.683	110.507	124.069
'hisC'	84.1563	196.584	1868.93	1910.85	1147.28	1412.47	1394.95	1536.04	653.48	789.612	1068.97	1125.23	1618	1541.37
'hisD'	79.5065	127.823	503.553	183.546	211.278	181.522	156.824	249.518	241.52	209.528	151.167	156.715	189.624	217.519
'hisF'	104.113	71.1603	500.768	183.165	222.398	222.861	208.081	368.622	205.216	267.241	192.538	159.565	228.334	346.089
'hisG'	83.8652	110.737	345.131	112.986	181.396	141.044	116.404	254.761	73.4148	203.799	134.924	139.199	135.674	152.747
'hisH'	88.0957	72.7059	453.513	184.311	179.396	202.251	146.22	293.456	181.396	164.735	165.651	141.435	218.577	212.159
'hisI'	64.2667	59.1374	532.08	250.905	216.317	240.018	200.159	241.52	149.086	204.932	177.91	169.718	190.811	213.191
'hisJ'	104.402	164.165	1628.13	1062.32	671.852	1048.42	907.655	1709.08	243.369	600.491	629.909	683.122	853.945	706.722
'hisS'	90.2591	70.3754	989.805	669.992	1322.45	2067.97	2780.25	2039.5	831.17	1771.8	1993.38	2654.09	2367.26	3162.83
'hisZ'	78.9573	192.005	541.193	181.019	346.569	341.561	354.834	295.292	364.81	437.761	253.879	395.628	265.58	365.063
'hit'	63.2941	63.8228	167.15	141.534	182.531	380.302	276.858	975.501	1160.88	903.888	433.834	308.901	391.807	434.135
'hmp'	66.9494	222.861	1267.7	261.198	170.662	328.102	321.572	337.326	179.147	259.934	196.175	322.465	214.822	252.826
'holB'	8.77257	550.1	1091.43	1870.23	876.129	889.592	306.555	1805.27	1655.44	1122.11	1108.97	290.823	680.287	726.591
'hom'	66.3489	152.535	747.536	326.967	291.631	293.049	257.781	373.25	238.36	481.369	557.953	654.841	634.73	763.244
'hpr'	52.3457	59.963	441.112	288.815	204.648	335.228	256	369.134	580.439	478.044	529.321	464.65	424.612	504.951
'hprK'	75.5312	123.983	2059.39	2256.7	1650.86	2914.43	2922.53	1712.63	2786.04	2435.5	2665.15	2711.73	2377.12	2308.92
'hprP'	59.5075	44.1702	497.827	509.875	548.748	689.784	765.894	636.934	1031.12	1324.29	1161.68	1016.93	752.214	822.003
'hprT'	0	0.00099985	1253.72	1197.66	1106.66	1302.44	1340.91	3229.29	2498.77	4432.79	3453.87	1926.81	2558.35	1753.47
'hrcA'	96.1357	4006.15	18484.1	9688.11	4264.02	6009.38	4672.57	6422.86	4547.95	3160.64	2509.18	2953.07	4093.16	3819.06
'htpG'	61.0111	55.7152	460.801	239.52	476.39	456.351	737.245	1000.84	1663.49	2115.82	879.171	1062.32	615.238	715.595
'htrA'	7.76508	24.8642	258.496	334.3	380.302	282.675	87.245	379.512	306.342	252.301	265.395	223.48	248.138	238.526
'hutG'	27.0021	32.0888	74.4139	57.3611	100.496	131.416	38.5591	427.269	112.595	146.626	68.8316	67.0423	102.111	130.237
'hutH'	56.2585	22.706	63.6461	33.3358	90.134	111.817	62.5093	293.456	185.593	103.393	91.0761	77.4933	86.5823	176.314
'hutI'	58.6883	39.7808	453.985	305.282	201.83	315.392	259.394	189.099	319.573	294.067	232.647	268.541	227.702	272.29
'hutM'	99.0442	65.7993	167.963	86.2827	165.651	237.865	149.707	366.838	159.233	143.211	125.105	130.418	166.341	219.945
'hutP'	59.7141	186.367	1033.99	389.641	425.201	284.444	207.937	447.269	342.272	299.414	191.208	221.782	247.451	278.783
'hutU'	96.0691	47.8352	217.821	117.133	103.824	239.188	200.297	218.577	284.247	344.892	207.074	267.798	229.126	313.43
'hxlA'	67.9782	50.3877	196.448	123.64	134.737	181.019	121.011	324.933	130.599	239.52	333.837	270.222	266.871	255.114
'hxlB'	70.0348	49.0099	135.251	75.5312	115.761	172.446	66.6716	282.283	92.2834	210.839	182.278	180.518	188.706	177.91
'icd'	94.6808	78.3032	619.088	613.96	503.553	868.27	885.286	1022.58	4643.51	3704.34	3595.56	3681.3	3899.3	5657.7
'idh'	54.1166	30.4422	84.7417	58.2021	104.329	125.976	54.493	395.628	140.264	108.383	122.531	71.4073	141.632	183.546
'ileS'	11.8105	30.3369	516.276	807.882	1682.04	1704.34	534.483	1181.17	669.992	1645.15	1623.62	1040.46	1247.65	888.36
'ilvA'	90.447	55.0626	242.527	95.2733	97.0731	254.761	176.803	223.945	245.401	295.088	290.622	359.04	361.036	526.394
'ilvB'	98.4282	70.6198	142.469	84.2147	134.643	209.093	114.325	281.502	441.112	353.606	316.486	237.207	272.101	389.371
'ilvC'	89.3255	54.6822	288.315	171.255	245.401	242.695	194.146	420.803	1519.1	1623.62	933.173	755.349	531.159	785.79
'ilvD'	57.9606	36.4539	117.784	40.8992	72.5548	84.7417	40.3361	136.997	132.974	131.599	128.623	105.42	145.714	221.015
'ilvH'	151.797	194.955	2129.06	1663.49	1468.37	1693.74	1534.98	1539.24	2210.26	1741.36	1856.02	1786.6	1501.3	1774.26
'infA'	286.224	171.492	14342.4	26523.8	33156.4	39539.3	25058.3	17067.9	26950	17342.2	34278.1	27669.3	30236.4	27006.1
'infB'	128	405.905	11394.1	8958.24	7979.04	6926.93	6879.08	2635.75	2241.11	2375.47	5039.27	5419.71	5188.13	4570.07
'infC'	0	369.134	20609.2	13152	29328.2	27478.2	12572.6	11771.4	14105.8	10015.9	19362.8	10521.1	17056.1	12211.9
'iolB'	82.9402	53.3346	259.844	104.402	140.07	114.563	73.1609	231.842	143.609	136.334	92.0279	94.0268	120.76	156.173
'iolC'	104.04	40.0853	214.525	71.0617	160.563	171.492	95.2733	307.619	123.041	217.068	117.866	114.563	162.467	199.881
'iolD'	71.6056	54.3422	322.913	154.343	147.646	217.972	177.663	254.584	131.69	92.5397	100.149	86.4024	107.188	186.367
'iolE'	75.5835	291.847	508.111	362.792	349.706	584.881	457.301	389.911	159.676	171.849	167.034	254.408	201.83	255.823
'iolF'	94.1572	50.5276	174.429	157.477	196.72	308.901	245.912	460.801	187.014	194.82	196.993	172.088	217.218	271.913
'iolH'	121.095	27.3032	85.272	48.1345	66.1193	161.792	99.0442	225.034	133.436	180.643	135.58	116.97	120.844	199.604
'iolI'	45.067	26.0462	70.4975	32.1556	43.7436	90.6981	51.7325	149.189	73.1102	109.516	84.1563	68.2615	113.378	137.759
'iolR'	20.8938	117.621	995.654	580.439	556.794	423.73	195.632	738.268	593.046	1031.12	555.252	338.028	404.221	406.75
'iolS'	66.3489	196.993	1996.14	830.594	596.344	651.219	622.53	899.513	1156.06	2052.26	982.286	691.699	590.994	653.028
'ipi'	397.828	100.985	209.964	161.121	172.088	440.195	268.169	327.875	221.322	345.61	213.338	307.832	209.819	263.38
'ispA'	54.493	51.0557	164.392	92.6038	120.76	218.729	142.123	315.61	123.897	205.929	163.37	218.577	200.436	244.722
'ispE'	108.233	449.133	2766.79	1989.24	2339.53	1888.47	2045.16	1704.34	935.763	2236.46	1866.35	1879.33	1504.43	1603.49
'jag'	137.187	114.643	3010.94	2694.87	3598.05	3821.7	4963.01	5356.22	3389.84	4840.7	3306.3	3945.52	4231.64	4014.49
'kamA'	80.004	197.13	1184.45	1005.01	1052.79	1717.39	1847.04	2822.97	2569.02	2821.02	2083.8	2004.46	1531.79	2083.8
'kapB'	32.5594	0.00099985	46.6563	59.3839	94.9437	158.463	62.2068	462.721	381.357	223.48	247.623	117.052	310.188	227.386
'kapD'	64.5346	54.6443	140.167	80.8401	100.775	185.722	95.2733	221.936	84.977	121.179	103.393	100.985	136.618	161.792
'katA'	75.3743	257.602	1983.73	860.481	609.296	583.666	426.086	511.645	469.181	601.325	558.727	407.315	299.83	370.672
'katE'	102.75	48.1345	153.277	76.5855	211.425	278.783	395.08	1161.68	5446.07	3191.46	900.761	610.141	637.818	783.614
'katX'	108.008	39.2875	154.879	92.9898	237.371	247.28	199.328	747.018	2098.29	1853.45	639.145	476.06	510.936	736.734
'kbaA'	87.7301	68.7363	146.83	93.3126	140.556	279.751	151.482	523.483	345.131	332.451	263.562	192.805	335.693	435.642
'kbl'	87.1845	40.3921	108.383	59.3016	127.204	142.123	77.2252	220.709	115.68	111.817	107.709	115.28	166.111	285.827
'kdgA'	103.179	52.6368	137.663	82.0255	105.347	142.518	82.3673	168.663	110.125	85.3311	103.68	101.476	135.486	132.79
'kdgK'	88.0347	55.4456	178.033	111.353	133.899	188.576	104.04	214.228	198.638	127.028	137.663	125.453	188.054	272.101
'kdgR'	55.9862	59.8799	316.926	188.314	190.019	259.214	178.033	276.474	311.049	203.516	222.861	238.195	282.088	362.29
'kdgT'	94.6808	57.2816	94.2879	57.2419	100.149	98.9755	68.6411	205.358	119.015	103.465	77.9783	81.5154	137.568	178.28
'kduD'	101.758	78.4662	196.311	112.517	126.238	193.207	105.201	193.877	142.815	183.419	135.956	135.768	185.851	242.527
'kduI'	53.4086	41.0981	152.324	92.9898	131.599	166.341	74.1307	235.895	174.127	170.426	143.211	130.69	226.129	253.528
'kinA'	60.1711	48.9759	148.57	88.4629	175.46	190.019	146.728	287.019	249.345	273.046	177.91	213.783	183.292	211.425
'kinB'	102.182	57.5203	121.769	80.9523	221.168	199.743	105.639	215.419	165.766	173.405	144.608	116.243	164.849	202.672
'kinC'	76.6918	52.0202	76.6386	93.1188	251.777	326.74	340.144	1122.11	460.163	523.121	458.571	590.175	555.637	624.259
'kinD'	66.5331	53.8174	218.275	196.72	186.108	210.693	121.011	209.238	69.2624	87.8518	138.045	169.131	240.851	218.577
'kinE'	52.9295	39.4786	48.6713	22.8639	47.9015	96.9386	46.9483	93.1833	98.36	85.9842	66.0735	69.4547	82.596	105.859
'kipA'	59.8799	39.3966	105.749	64.9834	119.18	170.308	135.486	324.034	511.291	318.467	330.155	285.036	260.294	315.173
'kipI'	63.5579	34.9689	82.854	48.3016	110.661	110.278	76.1093	240.018	585.693	289.817	291.227	213.931	202.812	197.403
'kipR'	117.052	75.7409	242.443	147.851	110.891	288.215	171.373	443.564	522.396	322.465	394.806	310.619	340.144	374.806
'ksgA'	77.3323	163.597	1658.31	1265.07	742.373	949.484	839.275	842.773	654.841	376.89	395.628	402.543	469.181	485.053
'lacA'	73.6697	48.4357	273.046	163.937	201.691	202.531	127.292	283.656	166.918	162.129	184.567	97.0731	136.523	192.138
'lacR'	46.721	257.602	1884.54	840.439	339.437	597.171	486.063	584.071	308.901	455.087	311.913	235.242	227.071	263.745
'lcfA'	73.3131	55.0244	235.568	172.925	208.225	207.217	149.396	267.427	461.121	523.121	491.825	372.733	333.375	332.451
'lctP'	78.9025	68.8316	345.131	177.171	250.211	221.936	156.824	414.434	298.379	168.313	180.268	105.42	499.036	281.307
'ldh'	100.149	147.135	736.734	370.929	218.729	406.187	363.8	368.367	315.829	400.04	244.892	304.226	793.452	464.65
'lepA'	101.688	617.374	8433.99	5661.62	6672.45	4959.57	5427.23	4576.41	2310.52	2776.4	2663.3	3485.14	3489.97	3202.54
'leuA'	74.2851	32.4242	75.0614	36.6058	90.8869	124.586	78.1406	161.792	367.347	254.056	169.366	174.732	153.809	229.285
'leuB'	90.0716	72.5046	400.04	221.168	241.52	290.622	248.138	330.155	382.947	269.1	228.65	199.743	271.913	302.334
'leuC'	75.0614	56.2195	259.844	179.271	263.38	382.947	437.155	376.107	652.123	591.404	660.768	794.003	790.707	765.894
'leuD'	98.4282	53.4827	212.453	150.749	146.322	239.852	183.292	236.058	262.287	259.034	173.886	212.159	212.6	270.409
'leuS'	106.817	277.819	2014.21	1987.86	2107.04	2963.32	4156.06	2003.07	2211.79	1878.02	2797.65	3057.21	3136.63	2390.34
'levD'	74.5429	44.6318	48.3686	32.3793	82.8828	101.829	30.5691	157.805	58.729	80.1705	135.862	150.644	199.328	313.43
'levE'	104.619	70.132	72.8067	53.7056	113.221	152.959	61.6488	182.911	83.691	89.6356	98.36	122.531	225.19	324.258
'levF'	143.013	93.2479	129.517	87.9737	188.314	241.52	135.674	305.706	138.621	152.641	168.663	191.341	307.193	485.726
'levG'	120.092	89.3255	150.644	98.7699	154.558	196.856	121.769	284.444	146.119	189.624	159.565	218.123	260.836	374.287
'levR'	91.9004	59.8799	254.144	167.847	210.401	326.74	288.615	438.065	259.574	429.943	349.949	308.473	318.026	378.723
'lexA'	63.7786	106.006	1956.42	1400.77	1123.67	1080.89	845.699	797.312	480.369	735.204	616.946	648.517	570.863	559.89
'lgt'	108.609	91.646	776.047	707.703	1091.43	1341.84	1561.81	1876.72	2880.29	2836.7	2154.29	1741.36	1650.86	1705.52
'licA'	105.493	73.3131	138.333	75.5312	148.57	185.593	131.143	302.544	125.105	250.037	235.731	244.722	291.429	387.217
'licB'	194.012	122.871	609.296	362.541	501.463	425.201	301.497	636.934	703.789	584.071	491.143	437.155	533.003	635.17
'licC'	119.76	61.2229	85.0359	91.0761	158.903	165.88	76.6386	285.431	169.249	169.014	143.509	129.248	171.136	205.216
'licH'	146.83	56.1417	77.8163	71.556	126.413	162.918	70.2292	312.346	158.903	163.257	168.196	176.314	242.191	345.849
'licR'	56.3366	44.7867	213.931	171.492	221.936	225.034	135.111	316.267	265.395	579.635	380.302	302.334	256.889	293.659
'licT'	76.1093	50.5626	493.874	365.063	348.98	417.896	329.698	639.588	549.509	400.873	365.316	320.682	294.883	396.177
'ligA'	140.556	187.273	3640.7	2457.54	1768.12	2241.11	2440.57	1657.74	1380.52	1447.15	1719.77	1599.05	1347.44	1430.2
'ligB'	91.9642	146.22	2764.88	1820.35	1193.51	945.543	502.855	1117.45	785.246	372.475	198.776	138.621	139.779	157.041
'lip'	76.6386	39.2603	91.9004	62.9441	125.714	169.366	91.013	464.65	233.941	247.108	250.211	277.626	289.015	314.083
'lipA'	56.7284	34.7273	534.113	618.23	418.766	545.714	438.977	732.66	917.777	882.835	1231.33	802.857	949.484	805.087
'lipB'	75.4788	49.832	201.551	89.4494	178.403	259.214	193.207	217.068	567.313	654.387	595.105	552.182	362.541	427.269
'lmrA'	74.7499	405.062	7052.9	6888.62	4252.22	3200.32	2187.4	768.02	369.646	470.81	698.444	787.426	616.946	688.828
'lmrB'	117.947	240.018	3961.96	4672.57	2693	1819.09	945.543	646.721	260.836	266.502	377.936	327.42	477.051	401.986
'lonA'	44.6318	65.982	381.622	413.574	759.023	877.953	759.023	2874.31	1451.17	2076.59	1311.5	1015.52	1508.61	1389.16
'lonB'	64.8035	60.7158	871.889	628.165	643.591	649.867	523.121	726.591	375.847	273.614	388.292	520.95	408.446	393.44
'lpdV'	56.3366	70.2779	642.254	340.379	367.857	580.037	807.322	700.383	612.684	443.872	619.947	862.272	917.141	1167.33
'lplA'	50.005	41.2694	77.9242	32.3569	54.6065	84.2147	47.1113	84.39	64.1332	73.364	57.0439	62.8569	85.568	103.68
'lplB'	103.896	80.2261	115.12	63.4699	92.6038	196.311	130.599	275.136	148.983	158.024	100.775	137.473	142.518	217.218
'lplC'	85.0359	53.8547	116.002	58.2021	112.986	136.712	49.1459	155.525	109.062	148.261	77.1717	79.7825	120.259	116.082
'lplD'	231.842	67.2285	144.207	119.76	137.568	253.352	155.202	241.688	128.98	128.266	101.336	140.751	166.226	224.411
'lrpA'	38.6394	33.4052	200.159	128.444	164.279	291.833	201.97	320.238	284.05	303.594	273.614	241.855	212.306	300.246
'lrpB'	47.2421	51.5178	172.326	110.737	128.533	170.781	107.188	223.79	99.8022	96.3358	89.0782	80.1705	94.6152	108.459
'lrpC'	152.219	52.4547	466.263	297.346	386.949	374.027	346.569	442.643	267.798	555.252	494.559	466.263	334.764	388.562
'lspA'	108.233	113.693	429.645	756.922	777.123	2302.52	2630.28	3202.54	1480.63	1061.58	921.602	1029.69	1633.78	1497.15
'luxS'	133.158	1100.54	5752.61	3206.98	1698.45	4311.58	2615.73	2493.58	1080.14	3441.93	2906.36	2932.67	3191.46	2514.4
'lysA'	98.2238	554.483	5359.94	2842.61	2510.92	2050.84	2145.35	1429.21	608.452	1525.43	1331.65	1571.58	1485.78	1512.79
'lysC'	64.3113	129.967	622.099	352.139	549.129	386.681	332.913	495.245	155.74	417.896	540.069	653.933	573.639	540.444
'lysS'	86.4024	220.098	4237.51	4170.49	3463.46	4087.49	5264.21	2410.3	2127.58	2597.67	3568.25	3771.7	3347.81	3057.21
'lytA'	39.9743	27.3032	75.1656	85.8651	122.616	276.858	199.881	1398.83	1227.07	1130.7	723.576	315.392	531.896	675.588
'lytB'	73.0089	50.8791	145.009	120.76	201.272	273.235	244.214	800.635	1229.62	921.602	567.313	431.435	447.579	584.071
'lytC'	95.6041	65.7537	296.934	223.17	256.355	470.81	466.91	974.15	1484.75	1515.94	1227.07	898.89	874.309	1030.41
'lytD'	87.3055	64.1332	107.411	77.7624	119.843	198.088	101.336	470.157	327.875	391.536	218.881	174.974	208.659	335.693
'lytE'	47.7689	33.7309	52.1285	67.1353	108.609	257.067	304.226	419.929	1130.7	1795.29	1565.06	1606.83	1952.36	2285.03
'lytF'	19.8904	13.6706	49.18	44.1395	124.327	98.1557	44.88	247.794	128.801	195.226	92.7966	74.8536	128.266	184.056
'lytR'	95.4716	66.7178	463.685	346.81	421.386	634.73	610.565	1744.99	806.203	1166.52	928.656	1035.42	981.606	1073.42
'lytS'	71.8044	54.6443	348.738	254.584	268.355	320.238	174.732	317.805	260.114	336.625	308.901	238.36	385.61	382.151
'lytT'	87.3055	58.6476	441.877	487.751	571.259	780.903	868.872	573.242	570.072	447.579	834.056	963.406	907.026	726.088
'maa'	93.1188	60.0462	156.281	121.769	150.853	255.823	177.663	1086.14	405.905	308.901	271.724	220.098	287.218	343.222
'maeN'	104.546	74.8017	228.017	200.436	354.588	326.74	173.525	334.068	188.054	190.679	393.167	600.491	689.306	681.231
'maf'	90.0716	219.945	1920.15	1589.11	1690.23	1734.13	1774.26	1912.18	1211.01	1760.78	1811.54	1760.78	1585.81	2137.93
'malA'	121.769	69.3104	122.107	70.7668	106.817	167.034	84.8592	280.139	78.1406	162.918	197.677	165.88	237.207	352.383
'malP'	79.6167	40.7294	48.9589	30.0856	103.752	80.5046	32.1556	143.908	59.2195	74.5429	68.7363	65.8906	78.0864	93.6366
'malS'	86.3426	114.722	888.36	664.903	564.175	826.001	1136.99	2713.61	2850.5	2281.87	1648.57	1728.13	1529.66	1506.52
'manA'	88.1568	59.2605	253.352	94.6808	208.369	262.833	154.13	375.066	165.421	233.617	324.034	488.766	801.19	1970.03
'manP'	41.5853	28.3249	42.2535	27.5886	59.6727	125.54	28.1293	333.144	59.8384	58.2425	148.983	165.88	447.269	910.806
'manR'	65.6626	176.191	1397.86	767.488	720.073	752.736	557.18	546.092	1742.57	1300.63	1108.2	991.178	943.579	1066.75
'map'	853.945	303.384	22042.5	34373.3	44146.1	40510.3	38245.4	16798	36738.4	21844.8	35388.7	37745.1	42879.5	43088
'mbl'	150.749	161.009	2940.81	3013.03	2091.03	3317.77	3712.05	4731.23	1930.82	1084.64	2612.11	2803.47	2296.15	2370.54
'mcpA'	89.76	44.1395	85.6274	75.6884	95.936	170.899	109.668	360.037	68.2142	138.525	121.938	94.9437	150.435	243.537
'mcpB'	92.6038	49.0778	266.964	187.403	234.428	261.379	239.852	291.833	276.666	320.904	219.64	213.338	196.448	371.444
'mcpC'	75.0094	39.1245	106.448	65.8906	159.786	162.017	106.521	222.244	208.803	260.475	193.743	192.138	187.663	246.424
'mcsA'	88.647	339.908	2699.54	878.562	510.229	783.071	748.573	1857.31	3063.57	2318.54	1468.37	1136.99	1108.2	1326.12
'mcsB'	53.892	206.357	1896.34	780.903	463.685	752.214	797.312	1322.45	1908.2	1946.95	1107.43	1007.11	1038.29	1170.57
'mdh'	152.113	86.1632	576.429	543.449	570.467	627.295	612.684	834.056	3420.52	2994.29	2242.67	2337.9	2599.47	3756.05
'mdr'	91.3289	131.873	417.028	367.602	319.13	706.233	703.789	470.483	175.825	406.187	689.784	684.07	700.869	806.203
'mecA'	78.9025	533.003	7372.82	4757.54	2930.64	2502.23	2024.01	2648.57	1728.13	1555.32	769.085	787.972	524.21	639.588
'med'	79.7272	89.9468	1083.89	801.745	694.581	804.529	545.335	580.439	365.822	523.846	514.134	571.259	635.611	698.928
'melA'	70.6198	42.7247	191.341	111.74	228.017	187.663	109.516	230.72	142.025	194.955	167.847	162.805	164.279	184.567
'menA'	142.025	133.621	2091.03	1910.85	1312.41	1700.8	1234.75	1414.43	939.012	845.113	1066.01	878.562	896.401	968.763
'menB'	83.749	146.626	915.553	822.573	710.16	1547.8	1925.48	1687.88	1974.13	1470.41	1521.21	1537.1	1181.99	1246.79
'menC'	60.4219	64.8035	413.86	304.437	343.46	506.704	615.664	908.284	1133.05	898.267	681.231	675.12	589.766	588.134
'menD'	77.8163	251.254	1331.65	970.78	1071.19	1107.43	1133.05	1016.93	710.652	540.069	552.565	484.717	530.791	512.355
'menE'	103.968	145.815	749.092	515.561	600.075	635.17	619.947	941.619	830.019	780.362	593.046	558.34	557.953	518.428
'menF'	62.4227	474.084	2210.26	2201.09	2207.2	3373.43	2926.58	2681.83	1905.56	989.805	1204.32	919.05	1342.77	1309.68
'menH'	91.5825	128.533	1655.44	2474.63	2231.81	4258.12	4124.49	3724.94	2595.87	2252.01	2679.97	2259.83	3169.41	3531.34
'metA'	57.5203	78.1948	991.865	945.543	1121.33	700.383	499.036	899.513	499.728	913.335	651.219	556.023	595.517	694.1
'metE'	79.7825	49.3507	162.41	109.668	152.324	174.732	104.402	209.819	159.676	270.409	429.049	280.333	312.562	250.905
'metK'	89.6978	711.145	8865.58	8713.28	5701	6728.18	5976.15	3420.52	1442.14	1523.32	2864.37	2774.48	3317.77	2786.04
'metS'	84.2147	80.9523	874.309	623.394	780.362	1661.19	2201.09	2983.93	2948.98	3140.98	2239.56	2432.12	2285.03	2657.77
'mfd'	77.3323	127.204	793.452	546.849	625.558	803.414	908.284	1442.14	1718.58	1711.45	810.125	828.869	778.741	885.286
'mgsA'	75.8985	61.3079	173.405	200.993	292.846	546.092	758.497	1360.57	2199.56	939.012	769.085	603.831	864.067	850.401
'miaA'	92.7966	50.703	174.671	284.05	603.831	897.022	1004.32	1957.78	2350.9	1249.38	659.395	682.649	701.841	781.445
'minC'	121.938	107.934	2012.82	2872.32	5495.37	4513.4	5319.22	1827.94	1712.63	2043.75	2836.7	3074.21	2104.12	2302.52
'minD'	139.006	98.907	1688.47	3140.98	3948.26	5483.95	5286.14	2204.14	1201.82	1790.32	2505.7	2182.85	2294.56	2124.64
'mleA'	45.1608	50.005	1902.92	1930.82	2390.34	1467.35	1017.63	1211.01	1362.46	1689.05	1409.53	902.636	1143.31	995.999
'mleN'	108.008	195.226	3396.89	2628.46	1326.12	1814.05	1916.16	1071.19	1136.99	1258.95	1377.66	1227.92	1066.75	929.3
'mlpA'	94.4841	69.5028	1513.84	2834.74	2971.55	3531.34	3995.06	3324.68	3427.64	1457.22	2900.33	2975.67	3378.11	3080.61
'mmgA'	43.3813	28.6805	89.5114	43.9259	108.911	155.848	146.626	163.937	94.8779	139.585	86.7625	124.5	95.0095	144.808
'mmgB'	67.4151	44.6627	133.482	70.2779	140.653	185.208	95.0754	366.33	171.017	117.052	109.44	100.357	160.452	164.735
'mmgC'	24.1843	10.9132	24.6754	13.9192	59.1784	53.2607	16.9123	118.603	39.1245	42.4296	21.259	44.8489	54.7961	40.3082
'mmgD'	29.0607	17.7408	33.7543	14.6416	72.5046	71.259	17.0772	95.7367	43.8955	49.8665	21.887	27.2465	41.4127	53.2607
'mmr'	110.507	121.179	613.534	348.738	207.937	359.289	269.1	726.088	718.08	490.803	337.326	246.424	367.602	389.371
'mmsA'	60.7158	69.3104	538.947	289.617	208.369	280.528	247.451	389.911	171.255	210.839	171.73	155.417	216.917	224.567
'mntA'	84.2731	209.238	720.073	322.689	259.934	271.348	161.344	389.371	181.27	159.676	117.133	119.345	153.49	174.49
'mntB'	84.3315	175.704	643.591	241.353	237.536	190.415	113.221	330.384	122.616	75.2698	84.098	76.7982	116.485	122.871
'mntC'	159.786	149.293	499.382	228.175	216.017	236.058	109.82	338.263	153.171	147.135	99.5259	153.277	146.018	166.572
'mntD'	119.428	95.6041	423.143	198.226	203.093	218.881	102.253	254.584	107.934	133.621	84.4485	98.8384	122.786	131.599
'mntH'	94.092	434.436	1368.14	741.344	405.062	523.846	321.127	900.761	371.444	246.937	208.948	163.71	238.856	259.034
'mntR'	68.6887	285.036	6026.06	3468.27	2392	2646.74	2363.98	2574.36	2078.03	2224.09	1773.03	1575.94	1532.85	1494.04
'moaA'	69.6475	78.3575	1371.94	1186.91	585.287	807.322	691.699	818.592	840.439	968.092	724.077	596.757	661.685	696.51
'moaB'	55.292	68.1669	436.7	319.13	287.218	372.475	332.221	1652	1177.08	940.315	589.358	534.854	573.639	577.629
'moaD'	64.7137	208.732	352.749	501.116	922.241	856.91	619.088	1560.72	1121.33	1108.97	772.291	460.482	706.233	841.605
'moaE'	73.6187	49.0099	702.814	704.277	1289.86	1001.54	1117.45	1581.41	1891.09	2043.75	1191.03	1279.18	968.092	1125.23
'mobA'	96.7373	67.6023	711.638	693.139	692.178	1061.58	1331.65	2172.29	1335.35	929.3	948.169	1150.46	1113.59	1086.14
'mobB'	72.5046	53.892	1024.71	1119	1211.01	1754.69	2091.03	2832.77	2072.28	1957.78	1754.69	2019.8	1794.04	1912.18
'moeA'	66.6716	66.8567	900.761	727.095	661.685	1272.99	1711.45	2365.62	1655.44	1614.64	1336.27	1562.89	1490.93	1436.16
'moeB'	68.9271	46.4627	469.506	421.971	572.845	680.759	957.415	1584.71	1228.77	1328.88	970.107	1044.79	892.062	962.071
'motB'	29.3441	17.889	84.977	84.6243	113.614	162.579	92.2834	213.783	178.033	166.456	106.079	79.4514	129.697	219.336
'mpr'	102.324	55.6381	391.807	221.322	228.65	264.111	146.932	391.264	596.757	330.613	190.151	177.417	226.756	321.35
'mraY'	101.266	76.6918	825.429	1571.58	1358.69	3021.4	3526.45	2151.31	1998.91	946.855	1815.31	2010.03	2484.95	2154.29
'mreB'	87.0637	124.5	761.658	1619.13	2050.84	6229.93	7398.41	5548.95	1914.83	2493.58	3709.48	3502.09	3730.1	3688.96
'mreBH'	54.2669	46.5271	400.456	495.589	444.488	978.888	1148.87	712.132	658.026	565.742	243.875	219.032	316.706	305.706
'mreC'	126.413	197.814	3117.12	4887.9	7271.31	9014.3	9587.91	5438.53	2207.2	3249.5	4653.18	4314.57	4566.9	4383.9
'mreD'	110.354	106.153	2042.33	3354.77	6508.01	5518.27	6178.32	2563.68	1703.16	2488.4	3326.99	3306.3	2969.49	3184.83
'mrgA'	491.143	483.375	1251.12	648.517	639.145	796.759	727.095	1033.99	816.891	1153.66	876.737	809.563	638.26	756.922
'mrpA'	106.374	121.011	576.429	579.635	640.476	1069.71	1064.53	1272.99	1066.01	1127.57	879.781	681.231	819.727	868.872
'mrpB'	104.837	106.006	802.857	869.475	705.254	949.484	893.919	859.885	774.972	703.302	597.999	504.252	631.658	608.031
'mrpC'	92.7966	66.3489	690.262	828.295	819.727	1153.66	1083.89	764.303	846.285	852.172	739.804	499.728	705.254	687.397
'mrpD'	94.2879	89.8222	848.635	833.478	1095.22	1050.6	1189.38	705.743	996.689	961.405	736.224	643.145	694.1	692.658
'mrpE'	0	35.0417	303.384	544.58	545.335	909.544	619.947	962.738	761.658	1007.8	612.684	344.653	595.517	520.95
'mrpF'	88.0957	64.8035	704.766	735.204	526.394	815.759	813.501	374.546	587.726	263.562	420.22	303.384	370.672	333.375
'mrpG'	77.7085	66.3029	478.707	584.476	293.456	681.231	510.936	367.857	375.847	317.585	358.046	241.855	316.706	337.794
'mscL'	100.845	111.817	534.854	486.063	598.414	830.594	749.612	1038.29	792.353	1514.89	1330.73	1047.69	846.872	983.649
'msmE'	106.743	50.1786	173.285	96.8715	141.044	174.369	95.6704	302.544	128.98	206.214	185.208	148.159	139.585	166.341
'msmR'	85.568	73.364	409.864	204.648	266.317	272.479	172.446	321.572	453.199	256	169.601	157.259	180.769	204.364
'msmX'	93.7015	48.1012	109.364	85.4495	112.128	173.525	101.899	317.365	172.925	235.079	276.474	216.917	251.079	322.689
'msrA'	86.7625	112.05	1814.05	1353.05	670.457	1228.77	1257.2	1738.95	1131.48	1641.73	691.699	585.693	610.565	853.354
'mta'	81.685	83.2282	407.597	185.336	309.115	235.405	176.436	396.726	354.588	395.354	284.838	265.395	208.803	235.079
'mtbP'	72.4041	43.5319	236.714	147.237	141.435	200.436	132.239	231.361	145.009	127.557	104.764	113.851	111.585	130.147
'mtlA'	77.2788	55.7925	109.213	89.2636	168.429	207.793	173.525	230.56	141.828	275.9	623.826	286.82	220.862	170.544
'mtlD'	80.115	47.6036	126.325	120.009	167.266	291.833	299.622	295.497	204.223	415.009	1012	553.715	368.622	301.288
'mtlR'	68.3088	174.007	703.302	426.381	540.818	429.347	289.416	388.562	184.695	277.626	226.285	185.722	175.217	170.19
'mtn'	79.3963	279.945	1810.28	1265.07	889.592	3333.91	1351.18	727.095	799.525	1820.35	1957.78	2045.16	2004.46	1398.83
'mtrA'	126.238	296.523	5070.81	4062.07	4454.35	3992.29	4362.68	4115.92	1649.71	2908.38	2896.31	2904.35	2996.37	3247.24
'mtrB'	122.531	193.743	4734.51	4302.62	3638.18	5224.22	5238.72	4994.07	1804.02	2296.15	3069.95	3294.86	3717.2	3872.37
'murAA'	115.761	436.247	11346.8	9114.83	5242.36	6617.18	6277.61	5007.93	3238.25	1668.11	2880.29	2621.18	2797.65	2721.15
'murAB'	69.4547	58.4852	345.73	507.056	692.658	1513.84	1665.8	1525.43	1949.65	1878.02	2570.8	1956.42	2010.03	2234.91
'murB'	130.78	159.565	1418.35	2127.58	1570.49	3044.52	3480.31	1524.37	1682.04	1352.11	1768.12	2001.69	2140.9	2088.14
'murC'	97.4777	480.369	3317.77	2349.28	2148.33	2010.03	2390.34	1298.83	1230.48	1502.34	1844.48	2126.11	1655.44	1641.73
'murD'	109.896	55.0626	1135.41	2273.97	3967.46	4692.04	5304.5	3069.95	3299.43	1951	2531.89	2914.43	3364.09	3158.45
'murE'	111.585	66.1193	652.801	1160.88	2413.65	2918.48	3676.2	3856.3	2764.88	2038.09	2179.83	2959.22	2836.7	2635.75
'murF'	93.1188	178.403	1081.26	676.994	535.595	696.993	706.233	1016.22	843.357	501.116	534.483	548.748	547.608	582.454
'murG'	176.314	206.214	1390.13	2328.2	2930.64	3580.64	4284.76	2149.82	1792.8	1302.44	2026.82	2623	2761.05	2707.98
'mutL'	117.866	68.8316	1192.69	1424.26	1459.24	1930.82	2040.91	1221.13	1143.31	847.459	1096.74	1020.46	1079.39	1181.99
'mutM'	82.9402	81.6284	2519.64	2118.75	1285.4	1597.94	1560.72	966.081	1093.7	1083.14	1213.53	1115.13	1093.7	1138.56
'mutS'	111.817	43.2611	558.727	610.141	823.143	1221.98	1365.3	1212.69	954.764	903.262	882.223	924.161	876.737	1011.3
'mutSB'	125.453	120.342	2861.39	2300.93	2567.24	1746.2	1822.88	1625.87	1431.19	1175.45	1233.04	1251.12	1184.45	1216.9
'mutT'	107.56	57.5203	464.972	390.452	391.264	367.347	213.783	530.791	349.949	414.722	320.46	231.361	282.871	320.238
'nadA'	25.5633	22.4867	86.2229	51.8402	140.07	100.496	47.6366	221.782	96.5363	139.488	86.4024	77.0648	88.77	110.354
'nadB'	59.3839	58.3233	137.616	86.6423	100.288	235.079	178.651	281.112	242.023	161.344	192.005	177.663	196.856	207.649
'nadC'	62.9005	57.76	172.565	77.3323	84.5657	206.071	154.45	150.54	123.212	117.621	115.12	108.383	129.517	177.663
'nadE'	247.794	83.0553	320.238	260.114	261.923	1019.04	1181.99	2736.28	4411.34	4164.71	2368.9	1814.05	1647.43	1945.6
'nagA'	90.761	76.9047	376.238	276.666	234.916	357.054	302.334	475.071	288.815	456.351	452.885	357.55	455.403	451.631
'nagB'	222.707	58.4852	378.461	263.197	276.474	471.136	345.849	454.457	390.181	616.946	473.756	384.01	377.675	488.427
'nagP'	95.4716	139.682	1180.35	510.229	372.217	402.264	293.659	455.403	375.066	554.868	500.768	497.654	494.217	516.634
'nap'	51.4465	46.5917	547.229	395.902	288.815	322.913	282.088	343.46	327.647	362.792	279.945	249.691	233.941	226.285
'narG'	48.0678	39.7257	46.9808	28.1488	89.76	96.6033	34.0835	156.498	84.2147	81.9118	51.0557	52.2732	84.2147	86.1035
'narH'	36.7329	28.0708	25.3427	16.5184	74.1821	60.8	26.1366	134.085	65.8449	60.2129	52.5639	37.7133	73.5677	80.2817
'narI'	103.968	59.6727	61.8199	27.3032	44.6009	150.019	42.4885	190.283	99.5949	101.266	73.1102	61.1805	125.279	142.716
'narJ'	84.683	38.1338	129.517	79.2314	134.085	190.943	216.467	171.492	122.956	190.547	124.932	234.265	142.222	188.837
'narK'	97.0731	68.4036	65.0736	45.067	84.7417	116.404	36.3277	320.904	179.147	143.609	84.3315	72.5046	134.924	183.165
'nasA'	82.2532	59.0555	115.921	93.1833	151.692	171.017	108.684	264.844	144.207	214.673	123.554	147.544	162.805	176.681
'nasB'	178.403	136.997	208.369	125.627	311.049	324.258	165.88	624.259	379.249	316.267	265.028	268.169	351.407	396.726
'nasC'	107.859	67.0888	73.8743	41.0127	164.506	151.902	43.2012	229.922	100.845	131.781	71.3084	81.5719	122.276	127.028
'nasD'	88.647	109.896	476.06	139.295	115.12	171.136	88.647	137.854	117.052	157.477	118.85	116.566	125.801	154.879
'nasE'	63.2065	71.4568	334.416	230.081	159.013	298.585	183.419	341.561	224.878	273.046	380.829	332.913	371.186	368.878
'nasF'	69.4066	50.8791	179.644	151.902	221.475	211.132	133.251	344.175	279.364	348.738	356.313	277.05	277.242	267.427
'natA'	67.9782	47.802	68.8316	42.6656	114.961	98.7015	61.0111	264.111	112.439	102.537	99.4569	111.74	134.364	146.322
'natB'	84.5657	48.9759	52.3457	47.9015	132.055	127.204	33.7076	251.079	98.1557	130.057	81.177	78.3032	143.509	132.698
'ndhF'	84.7417	213.931	3127.95	1865.05	759.549	834.634	728.104	577.629	366.076	625.125	445.722	696.51	566.919	687.874
'ndk'	56.3756	24.2179	100.915	133.158	161.792	477.051	337.56	438.368	554.483	512	474.742	382.681	433.233	550.272
'nfrA'	51.5536	68.4036	456.667	307.832	213.043	350.92	239.188	1457.22	1648.57	1287.18	426.381	250.905	299	464.006
'nhaC'	91.2024	169.014	3000.53	4457.44	3015.12	1989.24	1700.8	759.023	357.302	327.42	742.373	947.512	867.668	632.534
'nhaX'	66.7641	66.6254	228.809	193.207	197.677	704.766	596.344	1403.68	3206.98	861.675	484.717	259.754	580.841	388.292
'nifS'	82.2532	59.2195	103.465	64.0444	131.416	154.665	59.797	167.266	107.859	91.1392	73.6697	67.2285	104.04	128.444
'nifZ'	58.5663	110.278	1047.69	820.296	528.588	711.145	658.026	586.912	391.807	371.186	540.444	618.23	636.052	596.757
'nin'	60.2964	59.0965	121.263	95.6704	89.6978	165.421	92.2195	281.892	137.663	171.849	153.277	112.128	134.643	134.457
'nprB'	51.7684	40.7859	110.201	55.3304	93.1833	159.013	110.507	232.325	133.899	191.341	137.473	153.809	174.611	177.91
'nprE'	61.3079	45.349	164.165	101.899	165.307	171.611	105.201	165.421	160.675	247.966	213.043	229.603	228.017	254.232
'nrdE'	90.6352	218.881	5245.99	4898.08	3907.42	5260.56	5653.78	2828.85	1524.37	3283.46	3940.05	3502.09	3380.45	3097.74
'nrdF'	160.119	137.568	8713.28	7863.74	6855.28	6334.43	6793.79	2256.7	1812.79	3441.93	3792.67	3403.96	2759.13	2681.83
'nrgA'	79.0668	67.6023	116.808	121.432	206.5	307.406	234.59	234.753	168.196	331.991	788.518	526.759	445.722	288.015
'nrgB'	116.566	92.6038	580.841	544.58	654.841	642.699	527.49	596.344	793.452	1168.14	1052.79	825.429	609.296	651.671
'nth'	71.4568	687.874	4884.52	3038.2	1525.43	2004.46	1677.39	2194.99	1697.27	537.083	696.51	733.676	1016.22	912.702
'nucA'	103.25	78.5751	294.475	212.6	444.796	519.867	584.881	1605.71	1592.41	1815.31	1449.16	1177.9	974.825	1037.58
'nucB'	86.3426	47.2748	133.158	100.496	112.439	163.144	91.7095	218.426	116.808	102.324	118.193	115.041	130.962	121.179
'nudF'	72.0537	174.248	1401.74	1105.9	1252.85	1122.89	1335.35	1297.03	1187.74	1219.44	846.285	1053.52	843.942	988.433
'nupC'	77.4396	202.531	687.874	286.621	175.825	303.594	260.655	445.413	166.803	343.699	283.853	276.474	382.947	396.451
'nusA'	109.592	380.565	8326.53	6409.52	6481	4237.51	4614.63	2413.65	2681.83	4341.57	5720.8	6960.62	5188.13	5378.54
'nusB'	93.9616	515.919	4688.79	2944.89	3112.81	3403.96	2576.15	2308.92	9020.55	10304.6	5642.04	4750.95	4659.63	4790.63
'nusG'	70.5219	239.354	5560.5	3931.87	2674.4	2134.97	2447.34	1369.09	737.756	1314.23	1942.91	2466.07	1811.54	1553.17
'obg'	111.276	337.326	2228.72	2080.91	2926.58	3149.7	2957.17	2597.67	1212.69	1735.34	2208.73	2896.31	2337.9	2017.01
'odhA'	104.402	62.6395	139.876	137.092	294.475	599.244	611.412	1496.11	3123.61	3046.63	4380.86	4053.63	5603.06	7755.48
'odhB'	128.623	82.1393	397.001	392.079	367.857	802.301	884.06	1233.04	3514.25	4653.18	6238.57	5077.84	6199.77	8040.11
'ogt'	118.85	79.0668	411.572	273.804	275.327	371.186	227.702	477.051	304.015	264.111	197.814	231.682	283.263	310.834
'oppA'	151.167	144.507	507.231	199.604	235.079	268.727	175.217	338.732	5525.92	4153.18	2341.15	1884.54	1789.08	2858.42
'oppC'	106.595	50.1438	141.24	95.6041	184.951	174.49	85.3903	249	1394.95	787.972	505.301	411.857	518.069	655.749
'oppD'	0	74.5429	393.986	291.833	228.968	338.263	189.624	449.133	1427.23	545.335	678.404	435.34	662.603	787.426
'oppF'	116.727	71.7049	225.034	143.509	134.457	311.913	203.234	361.537	1657.74	747.536	583.262	420.511	579.233	845.113
'opuAA'	78.3032	346.81	5816.76	3750.85	1481.66	2691.14	2990.15	3600.55	2764.88	2095.39	2179.83	1546.72	1687.88	1849.6
'opuAB'	112.361	305.282	8510.33	5744.64	3080.61	3766.48	3745.65	3776.93	3345.49	2803.47	2787.97	2089.58	2400.3	2558.35
'opuAC'	125.54	164.392	6989.63	4389.98	3072.08	2924.55	3292.57	2428.75	2497.03	2205.67	2155.79	1936.18	1722.16	1747.41
'opuBA'	258.496	54.0042	174.309	98.4965	191.872	251.951	144.107	218.275	192.271	226.129	151.272	209.383	129.427	226.599
'opuBB'	105.055	75.4265	220.556	162.242	169.131	250.558	185.208	239.188	246.766	245.061	251.602	232.486	203.657	256.711
'opuBC'	126.588	49.2824	78.8479	59.1784	91.9004	217.821	104.546	309.115	145.714	161.121	159.565	118.029	176.436	291.631
'opuBD'	82.8253	60.8422	102.005	65.3901	117.866	185.208	83.1129	344.414	103.036	132.882	121.938	81.346	133.806	153.065
'opuCA'	65.4808	39.0432	198.638	152.747	154.665	264.111	249.345	443.564	660.31	1077.15	849.223	792.353	808.442	1547.8
'opuCB'	93.3773	36.5551	137.473	127.557	139.102	165.078	159.565	253.528	560.278	739.804	613.96	493.532	471.463	836.951
'opuCC'	45.0358	17.4844	113.614	128	217.519	239.188	131.325	401.707	599.66	942.926	643.145	586.505	656.204	1016.22
'opuCD'	100.01	55.2154	117.458	116.647	136.807	190.019	100.496	184.056	331.072	270.597	273.235	214.971	316.926	463.363
'opuD'	132.147	123.212	1423.28	1345.57	956.088	1039.01	920.963	959.408	778.202	467.234	500.768	491.484	571.655	503.553
'opuE'	123.811	131.416	1307.87	868.872	500.422	731.138	633.851	1254.59	688.351	378.461	294.271	235.895	393.986	296.112
'oxdC'	122.361	44.0479	69.5993	56.5322	144.507	186.884	88.0957	270.222	156.173	136.902	130.962	119.926	165.766	235.405
'pabA'	190.943	1316.05	10907.3	6131.4	4911.68	5264.21	5980.29	4721.4	4017.27	5780.59	3063.57	3154.07	2741.98	2898.32
'pabB'	84.2731	841.022	3948.26	2191.95	1786.6	2018.41	2440.57	2086.69	1272.99	1490.93	1297.93	1125.23	787.426	932.526
'pabC'	69.2624	717.582	7455.04	4173.38	2011.42	2876.3	3091.3	2471.21	1820.35	2043.75	1896.34	1599.05	1407.58	1490.93
'padC'	59.0555	86.2827	505.301	197.266	145.11	132.606	67.884	194.012	181.9	177.663	92.7966	76.4794	86.4623	93.3126
'padR'	111.895	101.758	855.13	584.476	287.815	497.654	379.512	461.44	376.368	318.467	252.651	260.294	274.184	303.805
'paiA'	3.23328	0.00099985	999.457	954.764	495.245	400.04	245.742	1028.27	375.586	364.052	470.483	138.141	287.218	284.05
'paiB'	80.5046	297.759	3699.21	1589.11	1157.66	912.07	796.759	1080.14	727.095	1058.64	663.522	524.21	374.806	427.269
'panB'	106.965	502.507	6571.47	4275.86	3130.12	5180.95	5744.64	6850.53	5275.16	3432.4	2870.33	4347.59	5665.55	7858.29
'panC'	135.862	489.444	6598.85	4827.3	4281.79	5238.72	5828.87	6059.57	4797.28	3117.12	2659.61	3590.58	5367.37	7023.62
'panD'	50.7734	112.283	1452.18	1278.29	1525.43	1462.28	1605.71	2053.69	1476.54	1031.12	985.697	986.38	1560.72	1774.26
'parC'	110.431	76.3206	463.363	531.159	921.602	859.289	1032.55	919.688	951.461	1471.43	1173.82	1090.67	1059.38	1115.13
'parE'	97.2078	64.6689	182.405	218.123	542.696	551.035	613.534	1202.65	939.012	1446.15	1127.57	1033.27	933.173	1000.15
'patA'	37.6349	0.00099985	1895.02	1682.04	1644.01	1718.58	1111.27	1694.92	1668.11	2078.03	1532.85	1233.04	1473.47	1354.93
'patB'	61.6488	53.0029	163.937	119.76	216.467	376.629	314.955	541.944	583.262	481.036	506.353	483.04	451.944	562.224
'pbpA'	86.4024	836.371	5552.8	3475.49	2244.22	2854.46	2346.02	924.161	1356.81	1715.01	2151.31	2350.9	2300.93	2078.03
'pbpB'	127.911	251.777	1338.13	1306.96	1542.44	1809.03	1570.49	1481.66	731.645	928.012	1623.62	3553.44	4377.83	5487.75
'pbpC'	128.712	127.823	1456.21	1164.91	1606.83	1420.32	1611.29	1896.34	2098.29	2821.02	2787.97	3130.12	2519.64	2797.65
'pbpD'	147.033	79.4514	1160.07	802.857	1239.89	732.66	866.466	904.515	706.233	1437.16	1355.87	1606.83	1002.93	1041.9
'pbpE'	108.083	66.5792	196.039	124.5	146.22	202.391	129.069	233.293	277.242	190.811	206.071	213.338	261.923	308.259
'pbpF'	64.1777	73.7719	893.919	593.046	406.469	330.384	295.702	877.953	456.984	251.602	185.722	206.071	275.709	261.017
'pbpX'	80.8401	62.8134	185.465	226.756	293.456	639.145	620.807	1566.14	1258.95	725.585	682.649	624.259	928.012	1150.46
'pbuG'	113.693	206.214	2886.29	1582.51	1335.35	1992	2076.59	580.841	1461.26	1504.43	1432.18	1293.44	1219.44	1079.39
'pbuX'	84.9181	76.745	966.751	555.637	831.746	897.022	1289.86	610.988	1799.03	4025.63	3067.82	2423.71	2302.52	2175.3
'pckA'	80.7282	302.963	2277.13	1047.69	640.92	1126.01	1331.65	979.567	1221.98	1260.69	1719.77	1630.39	1573.76	1179.53
'pcp'	130.418	73.0595	485.39	263.562	457.935	478.044	435.944	448.2	389.101	372.217	341.088	470.81	305.494	479.371
'pcrA'	83.5171	404.221	4045.21	2312.12	2433.81	1699.62	2093.93	1682.04	1399.8	1621.37	1577.04	1441.15	1026.84	1075.66
'pcrB'	97.0059	518.428	3322.38	2179.83	1100.54	1994.76	2148.33	2971.55	1148.07	1300.63	1240.75	1302.44	1360.57	1209.34
'pdhA'	165.766	185.079	1451.17	1449.16	2920.5	6793.79	11473.4	7424.1	9946.68	13503.1	17535.6	20129.2	21380.4	18191.8
'pdhB'	152.959	149.603	1321.99	1420.32	3359.43	6225.61	9332.19	6114.42	9469.02	11812.3	15045	14154.8	16786.3	14472.2
'pdhC'	279.364	250.558	2978.77	2728.7	5772.58	10697.6	15947	8563.59	15244.5	21262.2	21276.9	24457.7	26726.8	25709.3
'pdhD'	147.646	146.525	2754.36	3274.37	2959.22	7750.1	9455.91	3385.14	7869.19	5689.16	7595.87	8283.36	10869.5	9830.17
'pdp'	74.4397	137.473	850.991	299.622	271.536	366.838	312.996	396.726	235.242	438.977	375.326	358.542	368.622	519.867
'pel'	97.6806	58.6476	193.542	134.271	137.95	244.552	190.151	1105.9	1914.83	684.544	500.422	247.794	404.221	439.89
'pelB'	68.7839	50.7734	197.54	166.341	138.237	244.383	108.158	229.603	128	114.961	95.5378	90.6981	93.2479	111.508
'penP'	70.132	54.2669	420.511	398.932	644.931	646.721	640.032	1142.52	1026.84	1119	596.344	513.422	447.89	484.046
'pepT'	72.4041	45.4119	149.811	105.128	152.219	318.467	307.406	590.994	710.652	1142.52	842.189	669.992	596.757	808.442
'perR'	0	0.00099985	3753.45	2838.67	3222.58	2245.78	952.12	3158.45	1302.44	3180.42	2318.54	1686.71	2333.05	1807.78
'pfkA'	145.815	279.364	2021.91	2214.86	3712.05	5464.98	7918.44	10587	8068.03	5028.81	7316.81	9809.75	9077	7918.44
'pgcM'	73.5677	54.0042	137.187	73.5677	66.257	149.086	77.8163	228.175	132.79	155.633	121.938	106.521	146.932	138.429
'pgi'	94.8121	66.5792	363.044	282.479	770.686	1775.49	2973.61	3819.06	2764.88	4915.08	4932.15	3964.71	3451.48	3519.12
'pgk'	175.339	273.804	4695.29	4679.05	5889.79	9762.26	12288.3	8112.89	9871.13	11121	13930.9	14603.2	12899.3	10587
'pgm'	191.208	143.908	3406.32	3709.48	7196.1	8970.67	13097.5	8865.58	11362.6	11577.2	15804	16751.5	16158.4	14125.4
'pgsA'	97.1404	47.7358	386.949	501.116	761.658	968.763	915.236	970.107	1156.06	1248.52	1046.24	1016.93	1404.65	1379.57
'pheA'	47.2748	46.014	139.585	240.185	264.111	493.19	349.949	471.136	338.028	411.857	507.056	457.935	504.601	486.737
'pheB'	83.4592	231.842	2591.37	1700.8	1375.75	1275.64	1026.84	653.48	421.386	723.576	657.57	654.387	521.311	549.509
'pheS'	163.483	65.8906	415.153	469.181	755.873	1611.29	2227.18	1516.99	748.573	1720.96	2370.54	2231.81	2242.67	2049.42
'pheT'	66.7178	67.79	882.835	632.096	1339.06	1465.32	2083.8	1019.04	923.52	1760.78	2035.26	2070.84	1819.09	1694.92
'phoA'	57.3213	32.3793	61.0534	45.823	110.507	133.158	94.5496	293.049	384.543	476.721	360.786	217.519	215.718	224.411
'phoB'	20.3788	34.6943	49.0099	39.7808	69.2144	108.459	21.2295	173.645	80.2261	121.6	40.2802	48.6713	57.4406	89.4494
'phoD'	105.128	49.9357	124.759	76.8514	142.222	228.968	160.675	369.902	237.7	277.626	283.263	243.875	237.7	315.173
'phoH'	58.5258	181.9	1558.56	1042.62	615.664	973.475	824.857	1271.22	2305.72	2380.42	1604.6	1439.15	1419.34	1532.85
'phoP'	79.3963	120.509	1646.29	1246.79	955.426	993.241	983.649	1104.36	792.353	848.047	1042.62	1040.46	837.532	917.141
'phoR'	83.575	80.4489	1162.49	843.357	962.738	715.099	682.649	868.872	737.245	995.309	840.439	818.024	760.076	789.065
'phrA'	186.496	102.537	184.311	179.644	263.38	365.822	201.83	347.772	378.199	285.827	406.469	403.941	451.318	399.486
'phrC'	57.123	45.8866	89.8222	67.3217	105.42	135.298	68.0725	187.014	87.4872	146.525	134.737	104.909	149.811	167.266
'phrE'	53.0765	42.9028	163.824	154.13	138.525	235.731	102.253	217.068	140.848	180.393	147.953	121.179	177.048	235.405
'phrF'	54.3045	55.1007	159.233	160.008	187.143	240.685	107.709	367.857	311.913	392.895	285.827	174.127	268.355	328.785
'phrG'	51.0911	27.8576	135.768	122.022	184.183	191.341	104.764	375.586	225.034	324.258	161.009	144.407	186.755	225.972
'phrI'	31.8451	31.779	188.706	200.714	248.655	266.686	159.013	315.392	206.93	533.742	406.469	320.016	328.329	465.94
'phrK'	70.1806	67.3217	61.1381	32.8996	92.2195	125.279	27.8769	135.392	37.5047	57.76	39.2059	39.2059	55.6381	68.0253
'phy'	63.7344	36.177	52.4911	32.6724	66.8567	122.361	60.5897	183.292	90.761	98.2238	53.4827	59.2195	77.8702	113.614
'pit'	122.446	210.985	1684.38	1875.42	3842.95	3850.95	3945.52	3997.83	3347.81	2188.91	2474.63	2996.37	2876.3	2608.49
'pksA'	67.9782	137.092	2239.56	1391.09	669.064	1096.74	791.256	772.826	356.313	464.328	529.321	468.856	525.301	526.759
'pksB'	59.0555	39.8912	127.646	90.2591	84.8004	166.226	73.9767	254.408	46.3019	115.36	112.05	87.0034	108.835	126.063
'pksC'	161.121	79.0668	328.329	235.242	270.597	395.902	279.557	566.919	407.88	453.827	211.278	209.528	238.03	323.809
'pksD'	80.2261	84.0398	106.227	78.249	104.474	175.217	60.5897	313.865	203.94	131.416	52.6003	53.1501	113.3	135.486
'pksE'	163.71	35.066	63.1189	55.5995	138.429	231.2	95.2073	297.965	214.525	248.31	149.707	130.509	128.089	182.405
'pksF'	85.1539	47.7689	102.466	81.4024	135.768	199.604	98.4282	263.562	152.641	115.761	80.6163	68.2142	121.684	146.728
'pksG'	82.7679	50.5276	68.5222	51.7684	179.023	153.809	79.2314	232.486	104.691	97.6129	71.7049	71.904	91.3289	132.33
'pksH'	70.9632	53.1869	50.2134	32.4018	135.486	119.677	38.5859	193.609	79.4514	86.0438	43.683	47.1766	58.4852	86.6423
'pksI'	93.0542	53.8174	119.345	60.9266	156.932	179.644	109.137	301.915	176.558	172.326	114.088	119.677	122.616	158.683
'pksJ'	68.2615	42.4296	65.4354	41.8745	93.5717	89.76	55.0244	158.463	90.447	144.107	75.6359	66.5331	95.6041	90.3843
'pksL'	99.4569	36.4539	70.0348	65.5716	151.272	153.596	83.8652	316.048	174.732	137.663	111.43	93.5717	108.083	140.361
'pksM'	64.7586	39.3966	77.0648	58.729	103.68	125.976	72.3038	194.685	153.916	110.049	101.829	81.5719	106.448	110.354
'pksN'	57.2816	41.9326	71.111	50.1091	81.2897	154.558	83.691	329.241	298.172	190.811	124.5	82.7679	108.308	126.15
'pksR'	52.8195	38.0019	104.293	88.2179	104.113	152.535	127.028	270.784	157.586	233.779	147.749	123.127	133.806	152.324
'pksS'	29.7125	55.9087	375.586	536.71	457.301	659.395	468.206	1537.1	900.761	476.721	582.858	280.139	656.204	548.748
'plsX'	69.8893	71.259	1122.11	1967.3	2971.55	2728.7	2556.58	1555.32	1418.35	1481.66	1960.49	2283.45	2774.48	2052.26
'pmi'	84.0398	56.2975	135.486	116.002	191.076	287.417	204.223	528.955	602.159	492.507	405.343	333.144	374.027	418.186
'pnbA'	98.4282	52.4911	133.992	70.7668	136.334	158.793	83.5171	175.825	150.644	228.809	114.643	120.426	132.882	166.803
'pnpA'	92.1556	332.913	2753.4	2483.23	2363.98	4314.57	6009.38	6308.14	5914.33	4211.15	5081.36	4630.65	4685.54	5011.41
'polA'	61.0957	105.932	1532.85	1049.87	931.88	777.123	624.691	962.071	711.145	928.656	791.256	656.659	632.973	605.088
'polC'	80.115	208.369	3324.68	2934.71	2450.74	2545.97	2390.34	1703.16	989.119	510.936	713.119	817.458	1054.98	951.461
'ponA'	129.607	1218.59	13772.5	9449.35	8375.73	8629.13	7216.08	4949.27	3156.26	3260.78	3132.29	3378.11	3149.7	3555.9
'ppaC'	77.7624	253.704	1775.49	1156.86	942.926	2894.3	3220.35	2696.74	4161.82	7271.31	6603.43	6212.68	4887.9	5673.41
'ppiB'	67.837	70.4731	669.064	625.125	945.543	1600.16	1763.22	2234.91	3294.86	3189.25	2070.84	1853.45	1712.63	2173.79
'pps'	137.377	123.383	1108.97	773.362	999.457	793.452	717.085	811.248	820.296	942.272	751.693	864.067	751.172	1000.15
'ppsA'	38.2132	29.2223	131.964	68.9271	178.403	142.815	40.1687	208.514	71.556	84.4485	48.7388	40.0297	69.9378	66.3029
'ppsB'	95.1413	39.4786	98.7699	69.7441	172.088	175.096	77.8702	300.871	133.899	137.282	94.2879	77.1182	70.6198	145.513
'ppsC'	27.1523	16.3362	43.683	46.4305	63.7344	125.192	42.6656	182.026	113.536	96.1357	102.964	43.3512	40.1966	88.9548
'ppsD'	53.3346	58.1215	182.785	79.0668	70.1806	158.903	96.5363	202.953	137.473	122.022	112.283	87.366	114.246	162.354
'ppsE'	57.0834	44.1702	205.358	137.092	109.289	211.425	150.019	261.742	180.268	180.268	153.49	126.94	158.573	191.606
'prfA'	130.147	534.113	6742.18	4396.07	2717.38	3076.34	2615.73	3104.19	1997.53	2185.88	1951	1852.17	1664.65	1825.4
'prfB'	161.121	122.871	5926.65	5367.37	4744.37	4362.68	4053.63	2233.36	2951.02	3422.89	2884.29	2828.85	2723.04	2967.43
'priA'	53.2976	65.0736	908.914	896.401	874.916	970.78	796.207	1325.21	957.415	537.828	747.018	704.277	809.563	791.804
'prkA'	80.9523	47.0134	197.54	115.44	217.068	251.951	177.54	297.759	138.045	174.369	142.321	160.23	183.674	228.65
'prkC'	55.4456	46.8183	277.242	348.014	1031.12	1746.2	2187.4	2862.38	2526.63	2570.8	2315.33	1654.29	1972.76	2083.8
'proA'	107.709	42.2535	803.971	945.543	1232.18	1093.7	1288.97	1636.05	583.666	1004.32	1099.02	1400.77	1194.34	1188.56
'proB'	70.9141	39.8912	870.077	910.175	940.315	1069.71	1258.95	1705.52	335.228	1122.11	1324.29	1677.39	1508.61	1350.24
'proG'	110.049	145.815	1278.29	677.934	592.224	587.726	469.181	589.358	478.376	362.039	401.986	400.04	468.856	444.18
'proH'	63.3819	73.0595	1129.92	751.172	537.828	670.921	605.507	3182.62	2549.5	940.967	500.075	314.3	403.941	527.856
'proI'	63.5139	274.755	2014.21	1255.46	824.857	996.689	839.857	632.096	201.411	429.347	529.688	572.845	538.201	520.228
'proJ'	64.0444	54.3422	858.694	517.71	471.463	420.511	375.326	1585.81	1461.26	842.773	334.764	248.31	279.945	378.986
'proS'	46.1417	60.2964	1308.32	1157.66	2133.49	1863.76	1366.24	2331.43	1887.16	1906.88	1941.56	1342.77	2154.29	2098.29
'prpC'	87.9127	163.937	1905.56	1542.44	2244.22	2641.24	3247.24	3040.3	2789.9	2667	2278.71	1773.03	2241.11	2198.04
'prs'	127.292	622.962	10697.6	7896.51	6042.79	8158	11497.2	10682.8	8810.45	6617.18	5188.13	5155.87	4750.95	4692.04
'prsA'	169.131	312.346	7643.41	5661.62	6793.79	6308.14	6174.04	11252.8	12555.2	23267	14532.5	13391.2	11213.9	12477.1
'psd'	106.743	73.5677	1728.13	1880.63	1491.97	1724.54	1634.92	1707.89	1105.9	867.668	904.515	850.401	946.855	982.968
'pspA'	120.676	39.5334	123.726	89.3255	142.518	179.147	171.492	298.172	326.061	349.706	221.629	290.219	209.673	324.483
'pssA'	172.207	103.393	2316.93	2782.18	2111.42	2784.11	2269.25	2789.9	1495.07	1221.98	1169.76	983.649	1239.03	1269.46
'pstA'	123.726	140.07	396.451	162.129	158.353	280.917	176.803	282.479	220.862	152.43	133.343	143.509	171.849	185.722
'pstBA'	64.7137	122.107	441.724	191.341	157.259	194.146	101.125	222.09	135.674	119.18	81.2897	87.3055	109.896	128.533
'pstBB'	87.245	141.73	474.413	175.825	132.79	201.411	89.6356	307.832	176.681	186.108	151.692	135.205	236.878	253.177
'pstC'	79.9486	220.25	387.486	128.801	106.3	173.886	63.8671	263.745	152.219	130.509	90.3217	52.2008	105.128	116.162
'pstS'	159.123	270.409	471.79	165.766	165.078	265.948	184.695	318.246	430.837	321.795	260.114	158.024	325.61	420.22
'pta'	60.0878	30.4844	158.573	163.824	349.949	795.104	1024.71	3193.67	4595.48	3961.96	4653.18	2375.47	2308.92	2305.72
'ptb'	74.0794	63.8671	711.145	467.558	494.902	576.829	627.295	941.619	884.06	763.244	687.397	829.444	973.475	1366.24
'ptsG'	66.0277	0.00099985	795.104	2316.93	6489.99	5756.59	5238.72	5067.29	2759.13	1833.01	4685.54	4966.45	7146.4	4020.06
'ptsH'	208.948	729.114	10653.2	11706.3	13587.6	21499.3	26358.9	16259.6	19893.4	11812.3	15478.7	21173.9	19619.5	19783.4
'ptsI'	119.015	211.718	3265.3	4850.78	4320.55	8358.34	9789.37	5685.22	8393.17	3401.61	5564.36	6458.57	5088.41	5861.28
'pucA'	70.7177	146.83	1682.04	1015.52	968.763	1092.94	1556.4	1531.79	1701.98	1409.53	1232.18	1014.81	868.872	880.391
'pucB'	40.6167	29.7331	277.05	114.722	187.533	145.613	129.159	268.355	801.745	1387.24	1005.71	722.073	597.171	530.423
'pucC'	36.4286	22.706	79.4514	60.6737	70.3754	180.393	56.3366	179.147	89.3255	123.469	97.1404	83.5171	176.681	106.817
'pucD'	92.9898	55.7925	42.2243	37.1168	93.3773	90.447	54.9101	174.248	74.9575	60.1295	44.0479	46.6563	110.891	119.843
'pucE'	59.8384	42.459	79.2314	67.9782	68.2615	144.307	75.2177	215.718	118.686	101.829	100.01	91.2024	128.712	114.643
'pucH'	80.9523	37.7394	75.1135	60.8422	91.646	180.143	133.343	237.865	179.894	173.165	146.626	134.271	156.715	220.403
'pucJ'	100.079	89.4494	449.756	331.301	262.65	424.906	336.159	442.336	329.241	254.761	328.785	296.317	340.615	286.026
'pucK'	73.8231	63.6461	180.081	92.0917	100.357	176.191	106.153	222.244	118.768	142.419	125.192	120.092	142.321	126.063
'pucL'	91.9642	52.6368	68.4985	59.3016	118.768	291.227	331.072	911.438	1565.06	2017.01	1766.89	1009.9	1771.8	2626.63
'pucM'	125.453	103.179	212.895	117.458	236.222	218.881	106.448	334.3	492.848	415.009	261.017	212.748	256.711	270.784
'pucR'	66.0735	82.8828	1875.42	1100.54	474.742	726.591	541.944	621.237	341.324	415.873	403.102	385.61	442.95	389.101
'punA'	79.4514	103.25	852.172	1060.85	1109.74	2080.91	1990.62	1357.75	1980.98	1155.26	1054.98	827.147	1208.5	1088.41
'purA'	121.095	1408.55	9410.14	2388.68	1154.46	1786.6	2300.93	1569.4	32294.5	15149.7	9171.87	7569.59	6864.79	6690.97
'purB'	98.2919	258.496	4793.95	1791.56	835.213	1728.13	2291.38	794.553	12845.7	17342.2	12890.3	10682.8	11569.2	8283.36
'purC'	67.6961	68.2615	2219.47	865.866	478.376	723.074	839.857	1012	13400.5	20115.2	15361.2	8277.62	11021.2	9152.82
'purD'	61.4355	37.014	1060.48	763.773	362.039	416.45	511.645	378.199	10326	15825.9	10727.3	7241.13	7654.01	7067.58
'purE'	123.127	282.871	4727.95	1533.91	2063.67	1545.65	2736.28	1004.32	12195	27784.6	17246.3	19524.5	12195	11861.5
'purF'	91.9004	57.0043	2003.07	758.497	334.764	499.036	710.652	434.135	13512.4	13133.8	11968.9	8317.88	7956.95	6845.78
'purH'	83.0553	53.5569	1743.78	956.751	269.287	552.948	765.894	596.344	14164.6	17608.7	17866.9	10727.3	11878	9796.16
'purK'	89.3874	356.56	5159.44	1742.57	945.543	1785.36	3371.09	984.331	10809.4	25215.1	18204.4	20695.1	13016	12035.4
'purL'	96.9386	80.1705	2394.49	631.22	327.875	522.034	965.411	415.873	16113.7	26838.2	16938.3	11977.2	10148.6	9332.19
'purM'	71.7546	56.1028	1362.46	497.654	292.846	298.585	481.369	275.517	12382.4	16763.1	11738.8	8786.06	6658.59	5918.43
'purN'	102.75	49.5221	1515.94	659.853	388.831	469.832	651.219	373.25	15457.3	26050.1	16821.3	14292.8	11213.9	9912.27
'purQ'	121.684	71.3084	2801.53	736.224	365.063	572.051	835.792	344.414	16214.5	17866.9	15435.9	10824.4	10198	9216.48
'purR'	131.507	850.401	7186.13	4011.71	3154.07	3368.76	3444.31	2217.93	2296.15	5423.47	3821.7	2882.29	2659.61	2797.65
'purS'	87.1241	85.568	2898.32	773.898	328.102	616.091	915.871	400.595	15869.8	19728.6	15013.8	10846.9	10036.7	9554.73
'purT'	62.5961	39.8636	362.039	116.647	149.086	237.7	210.839	386.145	1295.24	1637.18	1184.45	943.579	807.882	967.421
'pycA'	88.647	90.761	1504.43	1309.68	2048	1673.9	2012.82	2417	1486.81	2862.38	3485.14	3837.63	3543.6	3803.21
'pyk'	110.584	208.225	2101.2	2393.66	3036.09	4990.61	6566.91	6630.95	7261.24	3575.68	5788.61	6400.64	8001.2	6489.99
'pyrAA'	195.632	96.269	16950	3663.48	1577.04	1774.26	7606.41	20998.5	23608.2	7221.09	2848.53	8545.8	13998.6	9020.55
'pyrAB'	110.891	51.0911	8040.11	3019.3	1125.23	790.707	3102.04	8480.89	16361.3	4093.16	1340.91	3195.89	7057.79	4003.37
'pyrB'	145.714	157.041	10430.4	2476.35	999.457	1605.71	5560.5	18053.6	14164.6	5134.47	1986.48	6817.37	10697.6	7033.37
'pyrC'	212.453	216.167	18716.2	4987.15	1883.24	2732.49	10254.7	35193	29105.4	7809.42	4281.79	13115.6	20381.9	13197.7
'pyrD'	247.451	230.56	14889.4	9020.55	3290.29	3104.19	6826.83	17378.3	31194.4	7809.42	3910.13	6686.34	16821.3	10405.1
'pyrE'	132.055	137.092	6807.93	5152.3	1184.45	1053.52	2514.4	6589.71	17991.2	6097.49	1849.6	2908.38	7226.09	4908.27
'pyrF'	206.071	95.2733	10565	7383.04	2433.81	1532.85	4420.52	10419.5	24644.9	8398.99	2124.64	4399.12	11028.9	7418.95
'pyrG'	147.339	642.254	14164.6	10412.3	9033.07	5599.18	6544.19	6347.62	6382.92	2946.94	2822.97	3359.43	3449.09	2832.77
'pyrH'	186.496	259.394	4184.97	4649.95	10092.5	10877.1	15435.9	13465.7	10877.1	10029.8	8266.15	13225.2	9809.75	9816.55
'pyrK'	174.611	110.737	13252.7	6576.02	2137.93	2045.16	5955.47	12451.2	21920.6	5011.41	2497.03	5408.45	12399.5	7616.96
'pyrP'	151.377	315.829	6321.28	1859.89	702.327	1609.06	3816.41	9184.59	6746.86	1742.57	1073.42	2753.4	4747.66	2936.74
'pyrR'	90.1965	674.652	9721.75	3366.42	2488.4	3776.93	6005.21	11577.2	6803.21	2418.67	1592.41	3231.53	3722.36	2681.83
'qcrA'	93.442	98.6331	430.539	281.502	344.414	408.163	329.013	461.44	353.361	375.586	296.729	282.675	282.871	345.37
'qcrB'	78.6841	59.1374	190.415	163.597	271.913	321.572	253.177	339.672	260.475	286.224	238.36	207.074	232.97	276.858
'qcrC'	71.0617	54.4553	182.911	153.384	217.369	259.214	177.54	282.088	234.103	284.838	220.862	189.099	202.391	246.766
'qoxA'	152.641	467.234	12792.4	13391.2	10565	11869.7	10645.8	6709.55	8096.04	5264.21	6732.84	5963.73	8300.6	6941.35
'qoxB'	148.983	371.444	11927.5	11836.9	8890.2	9708.28	8480.89	5138.03	7424.1	5371.09	7231.1	5728.73	7413.81	6458.57
'qoxC'	105.932	113.614	6225.61	8141.05	4840.7	6888.62	5120.26	2852.48	4196.58	3373.43	3691.52	3061.45	3694.08	3541.14
'qoxD'	63.1627	51.9121	849.812	1124.45	1126.01	1053.52	640.032	512.355	657.57	919.688	576.829	508.111	644.931	615.664
'queA'	80.5605	144.708	1282.73	1260.69	1743.78	2056.54	2592.27	2018.41	1252.85	1048.42	1375.75	1752.26	1699.62	1481.66
'racE'	114.802	250.037	3713.34	2704.23	2449.04	2019.8	1968.66	1413.44	1010.6	1043.34	933.82	1269.46	1049.87	1013.41
'racX'	75.9512	43.0219	113.457	73.7719	181.27	149.811	97.8161	246.766	175.096	261.198	152.324	180.393	166.918	226.599
'radA'	61.1381	50.9143	915.871	588.949	410.148	585.693	641.809	751.172	525.301	728.608	449.133	357.302	405.905	458.889
'radC'	66.8104	79.4514	380.961	450.693	565.35	812.374	843.942	913.968	636.493	801.19	856.91	900.761	911.438	1185.27
'rapA'	156.39	96.7373	154.879	102.537	82.9977	154.236	75.4788	223.635	313.43	234.265	112.829	103.68	159.897	179.52
'rapB'	71.9539	51.5178	605.507	507.056	371.444	426.973	309.115	696.993	293.659	454.142	335.461	296.934	346.089	389.371
'rapC'	94.2225	45.067	138.285	148.056	307.193	316.048	182.911	371.444	222.552	547.988	520.95	360.286	454.457	530.791
'rapD'	64.8035	89.2636	601.325	404.501	585.287	484.382	388.831	801.745	871.889	1032.55	688.351	606.347	551.035	605.088
'rapE'	88.9548	59.3428	120.342	100.775	168.08	181.648	70.2779	241.688	130.69	150.227	100.218	86.0438	85.7462	126.94
'rapF'	70.1806	52.2732	69.0945	51.0911	80.1705	119.843	51.0203	224.1	288.615	177.417	182.785	141.828	182.911	226.914
'rapG'	88.5242	66.1193	413.86	337.092	229.603	390.993	345.849	587.726	307.406	344.414	303.805	243.369	280.722	345.61
'rapH'	70.8158	55.5225	316.158	346.81	191.606	314.518	230.4	335.693	102.041	197.677	117.052	152.641	204.932	195.497
'rapI'	14.6517	17.5012	20.3506	19.0405	50.0744	80.115	11.6398	113.851	50.1091	80.9523	73.4658	30.7817	37.4528	67.79
'rapJ'	269.287	53.1133	725.585	558.34	673.251	689.784	570.072	1234.75	728.104	1451.17	841.605	696.51	633.412	964.074
'rapK'	56.0639	45.6012	168.897	121.516	197.13	186.884	162.354	247.451	320.016	467.882	217.821	265.395	205.929	279.945
'rbfA'	132.422	111.43	3154.07	3147.52	2172.29	2776.4	2741.98	1194.34	2040.91	941.619	1426.24	1826.67	1796.53	1616.88
'rbsA'	80.2817	50.0744	128.178	64.3113	147.033	193.743	98.8384	472.117	147.442	191.341	249.345	243.369	385.343	608.452
'rbsB'	117.539	63.4699	227.229	140.361	228.968	275.709	120.928	467.882	243.875	277.626	451.631	514.134	682.649	1272.99
'rbsC'	134.178	69.3585	89.2327	64.8934	120.76	178.033	74.8536	365.569	114.961	123.811	233.455	222.707	371.444	672.318
'rbsD'	70.6687	38.3725	67.7195	37.2973	60.5057	130.69	54.9863	234.265	90.134	105.055	161.233	164.279	219.945	405.624
'rbsK'	68.0253	78.6296	594.899	512	588.949	916.506	1072.68	817.458	919.05	753.78	869.475	1112.05	1044.07	1102.07
'rbsR'	63.6461	45.3805	123.041	70.0834	138.045	171.849	113.064	278.397	214.376	188.837	263.562	278.397	253.352	370.672
'recA'	70.5708	370.159	6101.72	4305.6	2581.51	3548.52	3598.05	3140.98	2848.53	2420.35	2617.55	1887.16	2778.33	2261.4
'recF'	109.82	308.259	4488.44	3655.87	2741.98	3299.43	3681.3	4757.54	2768.71	3033.99	3288.01	2540.68	2685.55	2832.77
'recG'	83.2859	63.4699	1044.07	989.805	1253.72	1098.26	1099.78	1281.84	888.976	921.602	747.536	602.576	753.258	814.065
'recN'	87.0034	173.405	3514.25	2608.49	3093.45	2264.54	2328.2	1937.53	1272.1	1289.86	1220.28	1372.89	1537.1	1489.9
'recO'	64.0888	118.521	1524.37	1441.15	951.461	1344.64	1024	595.105	485.053	362.039	817.458	605.088	947.512	779.821
'recQ'	74.7499	98.8384	872.493	888.976	658.482	1229.62	1146.48	1156.06	795.655	617.802	824.285	684.544	858.099	915.236
'recR'	70.1806	271.724	2946.94	2405.3	1186.91	2199.56	2236.46	1457.22	1747.41	2655.93	2250.45	2134.97	1677.39	1797.78
'recU'	108.083	1184.45	9325.72	7449.87	4595.48	5260.56	4110.22	2856.44	1220.28	1329.81	1427.23	1390.13	1660.04	1786.6
'relA'	187.403	957.415	10219.2	5930.75	3104.19	4408.28	4938.99	4332.55	2450.74	2123.16	2457.54	2387.03	3256.26	3029.79
'resA'	78.3575	60.1295	155.202	183.038	619.947	819.159	1046.97	1215.22	909.544	955.426	751.693	841.605	795.104	807.322
'resB'	68.451	41.5564	168.313	204.223	640.032	754.303	809.002	998.764	757.972	914.602	648.966	802.301	745.984	663.062
'resC'	79.0668	54.2293	190.085	214.079	364.557	690.262	772.291	598.414	491.484	370.159	523.846	638.702	674.652	664.442
'resD'	89.3255	65.0736	559.115	447.579	503.902	741.344	836.951	581.647	697.476	526.759	640.032	623.826	549.129	673.718
'resE'	86.1632	65.2995	672.318	537.828	922.88	811.248	871.889	670.921	853.354	1039.01	728.608	850.401	766.425	784.158
'rho'	75.7934	98.8384	662.143	668.137	736.734	849.812	774.435	728.104	624.259	736.734	1108.97	929.3	870.077	853.945
'ribA'	122.701	103.896	8040.11	8522.14	5614.73	2928.61	1868.93	1293.44	718.578	2142.38	2127.58	2490.12	2938.78	3069.95
'ribC'	69.5993	93.7665	278.397	374.546	670.921	1200.15	1645.15	2635.75	2476.35	1468.37	1098.26	1095.22	1321.54	1362.46
'ribD'	142.518	244.383	11006	9515.08	6260.23	3036.09	2449.04	1403.68	845.699	1892.4	2308.92	2665.15	3297.14	3151.89
'ribE'	158.243	174.49	11935.7	11919.2	5800.65	3655.87	2326.59	1230.48	714.604	1814.05	2067.97	2678.11	3588.09	3434.78
'ribH'	131.964	125.192	13025	13672.6	10008.9	5018.36	3149.7	1807.78	1122.11	2912.41	2892.3	3382.79	4675.81	5028.81
'ribR'	145.613	58.9328	775.509	572.051	613.109	376.629	264.661	306.767	262.468	378.723	455.719	532.265	437.155	469.181
'ribT'	85.2129	118.686	1205.15	1394.95	1609.06	1169.76	454.457	620.376	249.345	551.799	310.188	337.794	389.641	357.054
'rimM'	77.2252	75.8985	391.264	845.699	1373.84	2278.71	2151.31	1786.6	849.223	1025.42	1912.18	1795.29	1801.52	1825.4
'ripX'	78.249	110.125	574.833	526.394	1046.97	1230.48	1673.9	2278.71	1691.4	1479.61	1053.52	1355.87	1071.19	1202.65
'rluB'	103.322	90.8239	632.096	653.028	529.321	917.141	967.421	1175.45	915.871	730.125	625.558	686.445	695.063	686.445
'rnc'	140.361	142.815	1077.15	1782.89	2854.46	3206.98	3482.72	4173.38	3260.78	1881.93	1419.34	1701.98	1801.52	1744.99
'rnhB'	94.092	50.985	83.2859	133.806	235.568	554.483	501.811	2066.54	714.604	553.715	518.428	525.301	632.096	676.994
'rnhC'	85.3903	146.119	1219.44	723.576	735.204	678.404	521.672	585.693	395.08	458.253	338.263	415.297	426.973	416.162
'rnmV'	87.3055	391.536	3015.12	1934.84	2127.58	1436.16	1329.81	1529.66	1245.92	1380.52	1009.2	1136.2	949.484	1019.04
'rnpA'	23.7524	53.4827	426.677	696.51	1402.71	1684.38	1478.58	2934.71	1675.06	1802.77	1959.13	1521.21	1790.32	1401.74
'rnr'	66.5792	156.065	1410.51	872.493	528.222	887.744	1029.69	1235.6	2175.3	1662.34	1349.3	1260.69	1366.24	1145.69
'rocA'	82.4244	40.1687	47.1766	56.0639	103.25	87.0034	47.8352	273.804	200.297	777.123	1245.92	1457.22	916.506	1019.75
'rocB'	221.936	50.985	64	41.7007	103.322	180.393	88.647	281.502	182.531	246.253	399.209	379.512	488.766	525.665
'rocC'	135.298	68.3088	86.3426	64.0888	117.052	201.97	95.4716	340.615	127.469	190.943	172.446	140.653	199.881	273.994
'rocD'	146.525	65.4808	278.011	125.366	191.076	335.228	319.351	1165.72	832.9	2403.63	2822.97	2123.16	2655.93	3215.88
'rocE'	87.366	102.964	1097.5	874.309	510.582	580.439	474.413	867.668	494.902	1792.8	2022.61	1614.64	1779.18	2204.14
'rocF'	188.314	98.0197	1138.96	1095.98	444.796	693.139	502.159	700.869	521.311	1220.28	1160.88	1069.71	1336.27	1489.9
'rocG'	97.8161	58.4042	90.0404	26.946	135.674	162.017	30.1273	405.624	216.767	194.012	299.414	348.98	532.634	693.619
'rocR'	70.6198	38.9621	135.862	88.2179	147.953	240.851	177.663	517.351	358.791	564.567	367.347	244.892	325.61	387.217
'rodA'	129.069	442.643	2198.04	1502.34	1006.41	980.246	743.403	944.234	559.89	446.34	463.363	396.177	454.457	528.955
'rok'	83.1129	265.395	7863.74	6396.2	4744.37	4184.97	3310.88	3528.89	1909.53	1538.17	1233.89	1054.98	966.081	989.119
'rpe'	66.3489	42.6656	218.123	204.932	341.324	549.129	787.972	559.89	1108.97	1056.44	746.501	785.79	530.056	627.295
'rph'	63.6902	50.9143	280.139	266.317	339.437	765.894	1026.84	689.306	665.825	1062.32	1664.65	1652	1434.17	1516.99
'rplA'	233.293	366.33	14159.7	33689.2	40146.9	45136.3	38645.2	14502.4	14735.4	7680.58	18599.8	22272.9	22630.8	19592.3
'rplB'	322.019	593.869	36509.9	29614.2	32677.3	41332.8	32745.3	13644.2	21514.2	15318.6	30829	34829	31916.2	29696.4
'rplC'	358.294	1539.24	43689.5	33294.6	34183.2	40905.3	37380.5	18898.7	15554	16997.1	30131.8	39924.9	38404.8	32586.8
'rplD'	589.766	1245.92	37981.3	32859	41361.5	50781	36968.3	22042.5	27726.9	35388.7	47643.8	62953.5	53788.1	49460.9
'rplE'	73.6187	7897.82	15722	25996	37070.9	38887	20566.4	11237.2	24305.6	16728.3	31367.9	24850.7	26745.3	22583.8
'rplF'	321.35	98.4965	16030.1	28565.8	33994.2	26014	22042.5	8364.13	21232.7	13115.6	22103.7	20523.7	20509.4	13289.5
'rplI'	77.7624	187.923	3182.62	2799.59	1852.17	2337.9	2297.74	2236.46	2516.15	2626.63	3258.52	3104.19	2373.83	2459.25
'rplK'	234.753	801.19	26523.8	29287.6	24559.6	36182.4	32564.2	17523.5	13863.5	13493.7	18638.5	22978.5	20853.5	19921
'rplL'	122.022	152.853	3198.1	14432.2	13998.6	15393.1	17139.1	4656.4	8012.3	7398.41	8294.85	11787.7	5922.54	6585.15
'rplM'	381.357	1366.24	28192	28250.7	31324.4	29491.3	27006.1	13289.5	16406.7	16293.4	19349.4	21395.2	18561.2	17222.4
'rplN'	704.277	492.848	35895.1	31172.8	39239	40905.3	34349.5	15339.9	36207.5	27997.3	35659.5	43417.8	38698.8	37510.3
'rplO'	369.646	184.823	21814.5	33619.3	30341.4	39457.2	38192.5	11175.1	22396.7	9229.26	20709.4	24559.6	20723.8	19879.6
'rplQ'	155.848	304.015	10311.7	18254.9	13998.6	18242.3	13844.3	7852.85	9528.28	8545.8	12408.1	12085.6	11386.2	10922.4
'rplR'	616.946	218.577	32790.7	32995.9	40398.1	40905.3	36763.8	16705.1	36459.3	25443.3	41447.6	47478.9	42347.8	40314.2
'rplS'	385.076	612.684	17432.6	26615.9	23122.3	31194.4	26340.6	10862	16809.6	12677.7	13280.3	16498	13844.3	13902
'rplT'	125.453	167.614	8107.27	10283.2	8056.85	9222.87	6204.07	3138.81	3683.85	3975.72	4081.83	4432.79	4110.22	3858.97
'rplU'	317.365	1133.05	31651.8	28309.5	15160.2	26597.4	29820.2	12077.2	11977.2	5483.95	11136.4	14879.1	12668.9	11252.8
'rplV'	621.237	670.921	41706.9	31542.3	40230.4	40905.3	34588.4	23575.5	39759.2	30701	59516.4	58941.7	51668.6	56423.2
'rplW'	494.902	1280.95	37122.3	32451.6	40735.5	40905.3	36308	22396.7	28784.4	29965.2	46728	62173	46987.8	45230.2
'rplX'	538.947	231.842	38458.1	32632	40735.5	50360.3	36383.6	13061.2	27516.3	23772.4	37302.9	42201.3	40314.2	35684.3
'rpmA'	426.381	752.736	24576.6	18066.1	18794.2	23122.3	29532.2	10492	8834.91	5634.22	9621.19	13043.1	12254.3	10877.1
'rpmB'	107.934	153.809	3320.07	3683.85	3382.79	3434.78	3099.89	1705.52	1295.24	1566.14	1500.26	2342.77	1743.78	1438.15
'rpmC'	312.346	185.465	34064.9	32950.2	36687.5	45042.5	36662.1	8707.24	21071.4	11121	27939.1	30404.6	28309.5	23267
'rpmD'	232.486	154.987	18350.1	29634.7	27364.2	35733.8	31021.9	7226.09	21144.6	7847.41	16786.3	18820.3	17891.7	16158.4
'rpmE'	121.432	381.622	6418.41	8068.03	4976.79	7261.24	6378.49	3743.05	3926.42	3315.48	3425.27	4692.04	4147.42	3578.15
'rpmF'	174.369	537.455	9981.22	13844.3	10397.9	11861.5	10513.8	3853.62	4006.15	3580.64	3811.12	5824.83	5238.72	5067.29
'rpmGA'	72.1536	0.00099985	6095.38	4827.3	5583.68	6807.93	4938.99	4675.81	4448.18	2558.35	2585.09	2630.28	4130.21	3983.99
'rpmGB'	83.9815	220.098	3320.07	2826.89	2717.38	1819.09	1508.61	1335.35	887.744	1523.32	924.161	1004.32	828.295	889.592
'rpmH'	80.1705	164.963	4302.62	3301.72	2535.4	3748.25	4205.32	3031.89	2008.64	1531.79	1967.3	1644.01	1942.91	2163.27
'rpmI'	164.963	514.847	32552.9	30341.4	24576.6	33433.3	23445.1	10022.8	12434	9039.33	15924.9	17523.5	16270.8	17044.3
'rpmJ'	277.819	286.026	18651.4	29882.2	34660.4	46598.6	34325.7	14889.4	29552.7	19336	37277	37484.3	31872	30743.6
'rpoA'	258.855	172.326	12607.5	31608	34254.4	39897.2	36308	11481.3	24644.9	12068.8	25478.6	29820.2	23575.5	24559.6
'rpoB'	110.584	468.856	13070.3	14532.5	8141.05	11968.9	10742.2	4544.8	5063.78	4469.82	7067.58	6955.8	7256.21	7211.08
'rpoC'	169.954	132.147	9905.4	11362.6	8112.89	10772	9728.49	2755.31	4290.71	4231.64	6658.59	6784.37	6831.56	6195.48
'rpoE'	88.5856	204.506	1774.26	1614.64	1583.61	2196.51	2349.28	3008.86	2751.5	3140.98	2454.14	2354.17	1892.4	2410.3
'rpsB'	148.056	251.602	7206.09	12980	12220.4	17805.1	17891.7	7186.13	10697.6	8970.67	11787.7	15489.5	11585.2	11245
'rpsC'	360.536	295.907	29778.8	32093.6	32160.5	40146.9	35932.5	11221.7	17966.2	15543.2	24137.7	26432	27212.8	22914.9
'rpsD'	125.192	151.692	2300.93	3929.15	3533.79	3827	3095.59	1685.55	1603.49	1769.35	1861.18	2326.59	1843.2	1814.05
'rpsE'	137.568	50.985	10254.7	21829.6	14572.9	19242.4	17354.2	5400.96	11779.6	4299.64	12313.9	9390.59	12721.7	8528.05
'rpsF'	361.287	1094.46	34206.9	32813.5	39621.6	40905.3	37536.3	27118.7	26745.3	27939.1	48375.9	56894.4	34853.1	45671.3
'rpsG'	155.202	856.316	25816.4	28684.8	19742.3	24781.9	23106.3	7470.56	11402	9627.86	14920.4	17584.3	14223.6	12935.1
'rpsH'	400.873	144.007	29511.7	29902.9	34612.4	40905.3	33689.2	12494.5	28192	18229.7	32904.6	38752.5	30978.9	30299.4
'rpsI'	340.852	1579.22	33479.7	33876.6	33665.9	35882.7	29944.4	15128.7	12971	11649.7	13428.4	16950	13419.1	12917.1
'rpsJ'	565.35	1589.11	41247	33064.6	42642.4	40905.3	34636.4	24850.7	22615.1	26140.5	39457.2	40035.7	48813.8	44731.4
'rpsK'	227.071	190.283	14472.2	33456.5	33642.6	44886.7	31498.6	11370.4	23331.6	9735.23	27842.5	24799.1	28964.5	26249.5
'rpsL'	570.072	2510.92	46020.8	33853.1	42055.3	40905.3	38060.3	30173.6	26104.3	21529.1	36007.3	47347.5	43267.6	40792
'rpsM'	433.834	409.864	25888.1	33248.5	42113.6	40510.3	37199.6	24423.8	46341	22709.4	49460.9	45576.4	49667	46373.1
'rpsN'	424.317	174.853	31629.9	32406.6	40510.3	39293.4	35957.4	10899.7	26086.2	18229.7	31281	34468.7	31542.3	29307.9
'rpsO'	144.007	197.266	3415.78	5282.48	5796.64	6695.61	7622.24	5626.41	6216.99	4386.94	4918.49	5319.22	5345.1	5404.7
'rpsP'	109.973	157.259	3412.23	6994.47	7717.94	6312.52	6017.71	2272.4	2583.3	2637.58	2906.36	4269.94	2472.92	2460.95
'rpsQ'	311.049	184.183	34853.1	31108	37277	38672	35585.5	9216.48	25584.8	12917.1	33900.1	32406.6	32609.4	27919.8
'rpsR'	55.0244	82.2532	1116.68	1501.3	1068.23	1623.62	1248.52	1047.69	674.185	514.49	644.037	814.629	855.723	770.686
'rpsS'	501.811	760.076	46292.8	30573.6	45136.3	40905.3	39457.2	21844.8	21321.2	32138.2	47249.1	60851.3	58372.4	50957.3
'rpsT'	60.1711	99.2503	1170.57	1160.07	914.602	1145.69	1204.32	662.603	757.972	616.091	458.889	784.701	409.296	534.854
'rpsU'	288.015	1656.59	33642.6	28964.5	26875.4	26358.9	23445.1	16566.7	15814.9	15223.4	11521.2	13088.4	11441.6	11836.9
'rsbP'	53.4827	413.69	773.898	742.888	1120.56	998.764	621.237	821.434	799.525	968.092	1103.6	871.889	871.889	723.576
'rsbQ'	81.5154	107.114	903.262	690.262	713.119	747.018	720.573	696.993	624.259	675.12	704.766	696.51	550.653	619.088
'rsbR'	62.9005	149.293	1710.26	1349.3	940.315	1089.16	1064.53	1383.4	1385.32	2455.84	2109.96	1631.52	1286.29	1544.58
'rsbS'	71.4073	170.072	2357.43	1804.02	1528.61	1623.62	1898.97	1986.48	2078.03	4662.86	3411.05	3338.54	2063.67	2702.35
'rsbT'	86.3426	181.9	2696.74	2029.63	2324.98	2040.91	2558.35	2632.1	2761.05	6440.69	4405.23	4362.68	2700.48	3499.66
'rsbU'	42.9028	50.2482	950.142	1044.07	1305.15	1046.24	874.309	1571.58	1448.15	2888.29	2334.67	1176.27	1427.23	1542.44
'rsbV'	92.668	48.5029	774.435	1001.54	1567.23	2498.77	3033.99	6955.8	17234.4	11682	5152.3	3660.94	3877.74	3575.68
'rsbW'	128.98	83.8071	1031.48	1375.75	1758.34	3162.83	4435.87	8277.62	19797.1	5720.8	5235.09	4025.63	4399.12	3737.87
'rsbX'	86.4623	75.4265	717.831	1019.04	1300.63	2563.68	3187.04	5836.95	15640.5	5963.73	4359.66	3102.04	3260.78	2906.36
'rsfA'	60.9266	56.493	75.6359	49.385	65.3901	88.3403	42.9326	168.196	110.814	129.517	132.147	53.0765	90.761	80.5605
'rsiX'	49.7629	33.0826	575.232	996.689	1314.23	2065.11	2007.24	1329.81	941.619	1080.89	1075.66	1312.41	930.589	1074.17
'rtp'	51.3752	39.6157	114.405	55.9862	136.239	133.992	83.633	944.888	1383.4	646.273	213.783	114.167	103.824	134.924
'ruvA'	69.0706	82.596	555.83	600.908	903.888	1048.42	1313.32	1200.15	922.88	960.739	835.213	873.704	721.572	664.903
'ruvB'	80.3931	78.8479	486.4	749.612	1401.74	1779.18	1870.23	2184.37	1123.67	1452.18	1263.32	1406.6	1333.5	1208.5
'sacA'	79.5616	44.2928	97.9518	74.3881	144.507	177.048	92.9898	392.351	160.675	234.59	712.625	728.104	862.272	962.071
'sacB'	70.0834	39.0974	48.7051	41.4701	140.751	166.918	134.55	422.556	790.707	707.703	626.426	653.48	486.4	451.631
'sacC'	83.8071	47.3076	91.5825	57.76	83.575	129.159	65.8449	156.715	92.5397	80.2261	52.7829	104.185	163.937	225.815
'sacP'	111.045	46.3661	89.9156	71.7049	143.808	203.516	91.3923	326.061	204.932	334.068	529.321	468.206	485.053	625.992
'sacT'	24.0006	27.4741	242.023	145.714	188.576	207.793	157.805	570.863	197.677	340.379	199.19	134.364	165.192	182.911
'sacX'	79.4514	203.375	1200.15	966.751	831.17	718.578	517.351	412.143	148.261	220.862	310.619	283.46	324.933	278.204
'sacY'	31.4721	0.00099985	412.428	481.036	419.347	492.166	277.242	379.249	254.938	381.357	401.151	305.706	381.886	299.83
'safA'	97.0059	64.9384	127.38	84.0398	85.0949	200.02	88.5856	246.253	96.2023	94.6152	96.9386	89.2017	115.921	148.159
'sapB'	43.0816	67.837	382.151	322.465	214.228	274.945	168.429	490.463	282.479	471.136	258.317	159.676	172.925	195.904
'sat'	99.0442	65.4808	258.945	196.311	124.241	602.576	315.61	338.732	330.613	2352.53	3940.05	3931.87	4093.16	2854.46
'sbcD'	119.345	26.8714	227.702	427.861	487.413	688.351	626.86	609.296	473.1	277.819	468.531	265.028	369.39	354.588
'sboA'	126.238	58.5258	586.099	244.214	170.19	205.216	83.749	333.144	106.3	198.776	102.608	105.566	194.281	143.31
'sboX'	77.386	44.9422	223.17	91.3289	123.469	147.135	54.9101	307.406	86.7024	159.123	161.009	118.603	166.341	126.501
'sbp'	94.092	48.3016	178.403	342.509	802.301	1245.06	1475.51	859.885	686.921	1169.76	966.081	1033.27	1145.69	1400.77
'scoA'	107.337	40.4761	111.817	76.0565	160.008	174.853	130.237	345.61	249.345	190.151	136.239	150.123	169.954	252.301
'scoB'	192.805	47.8683	144.708	71.259	175.825	261.923	259.034	408.163	764.303	886.514	521.672	526.759	383.212	583.262
'sda'	55.7539	173.766	780.903	468.206	398.104	1055.71	615.664	755.349	261.56	267.056	266.686	346.569	619.947	508.816
'sdaAA'	107.486	80.6163	1626.44	1265.07	1722.16	1362.46	1571.58	2083.8	1232.18	1074.17	802.857	978.888	863.469	846.872
'sdaAB'	88.2179	71.8044	2024.01	1883.24	2840.64	2261.4	2199.56	4500.91	1787.84	2012.82	1505.47	1801.52	1730.53	1358.69
'sdhA'	102.822	67.0423	344.414	225.346	308.687	433.834	423.436	445.104	717.582	1205.99	1820.35	1967.3	2187.4	2505.7
'sdhB'	127.116	72.5046	428.752	338.028	460.801	453.199	387.755	296.523	656.204	1025.42	1375.75	1658.89	1606.83	1922.81
'sdhC'	110.737	65.8449	229.285	186.884	481.036	465.294	418.766	610.565	897.644	1556.4	2296.15	3236.01	2460.95	3046.63
'seaA'	64.8484	41.4414	65.0285	49.4535	82.596	161.456	92.6038	255.291	222.707	157.259	108.986	90.134	140.361	148.159
'secA'	77.386	112.128	2703.29	2281.87	2639.41	1910.85	1748.62	1456.21	1821.61	2657.77	1963.21	1820.35	1636.05	1762
'secDF'	30.8671	58.1215	304.226	414.434	700.869	1198.49	1212.69	1578.13	1574.85	944.234	1489.9	1115.13	1439.15	1241.61
'secE'	65.1639	202.812	2624.81	2241.11	1021.16	1490.93	1140.93	1178.72	465.617	649.416	657.57	598.829	645.378	730.125
'secG'	85.6867	294.067	2099.75	1573.76	1003.62	1807.78	1743.78	1844.48	1394.95	2053.69	2219.47	2334.67	1900.28	1929.48
'secY'	286.82	148.776	12360.9	26032	21859.9	23559.2	25461	5412.2	13016	7276.35	15662.2	18128.9	15891.9	13930.9
'senS'	77.1717	241.353	1068.23	842.189	1119	1333.5	1112.82	1484.75	776.047	512.71	592.224	489.444	645.378	591.404
'serA'	76.3206	75.4788	515.383	505.652	467.234	772.826	662.603	546.092	1498.18	2252.01	3167.22	3031.89	3430.02	4350.6
'serC'	57.8402	52.9662	205.929	219.945	198.776	487.413	413.574	942.272	1257.2	1610.17	1700.8	1504.43	1605.71	1924.14
'serS'	77.5471	64.2222	361.412	295.497	249.345	545.714	665.825	710.16	1316.96	1029.69	2049.42	1294.34	1430.2	1468.37
'sfp'	84.5657	74.4913	524.21	426.086	384.276	432.933	285.431	524.21	357.054	424.317	322.019	286.82	288.615	343.699
'sigA'	65.0285	126.413	4272.9	5841	3827	4214.07	3655.87	3023.49	2252.01	771.221	1624.75	1463.29	2063.67	1638.32
'sigB'	61.9486	37.8967	668.137	862.272	701.841	1585.81	2365.62	3475.49	11206.1	3856.3	3227.05	2245.78	2055.11	1884.54
'sigD'	44.1702	40.1966	304.859	201.691	173.525	335.461	363.8	506.704	770.686	1077.89	718.578	658.026	820.864	1042.62
'sigE'	37.7918	25.9561	70.3754	32.5368	48.7726	85.9842	54.7581	110.584	77.1717	64.2222	45.1921	68.1669	66.3489	84.0398
'sigF'	69.6475	29.8571	49.2824	32.9681	102.395	102.395	47.968	128.355	70.8649	92.1556	42.4296	42.049	58.3637	76.4794
'sigG'	66.0735	48.3016	250.905	193.609	227.229	164.392	69.5993	286.621	89.3874	101.829	73.3131	60.6737	78.9025	99.0442
'sigH'	110.201	102.822	1527.55	1090.67	973.475	1165.72	1192.69	1460.25	1272.1	1724.54	1766.89	1203.48	1571.58	1801.52
'sigI'	60.5897	256.889	2194.99	1871.53	1526.49	1650.86	1244.2	803.971	654.841	682.176	661.685	694.581	577.229	714.109
'sigL'	78.3032	113.693	435.039	274.564	260.475	344.653	270.035	635.17	908.914	913.335	535.967	441.724	365.822	475.401
'sigM'	35.6048	51.5893	947.84	1417.37	1510.7	1494.04	1219.44	1735.34	661.685	960.739	1129.13	842.189	920.325	938.361
'sigV'	39.2603	49.6252	359.538	259.394	320.904	300.871	172.805	268.169	166.687	190.943	199.466	142.321	165.078	213.634
'sigW'	117.133	177.663	2347.65	2129.06	2036.67	1388.2	1369.09	1327.96	1177.9	1604.6	1553.17	1641.73	1841.93	1922.81
'sigX'	34.7273	34.4397	372.217	912.702	1249.38	2191.95	1839.38	2297.74	1266.82	834.634	1108.97	1023.29	1431.19	1193.51
'sigY'	154.772	70.9632	1658.31	1762	1086.9	881.612	681.231	999.457	601.325	525.301	378.723	350.191	420.22	588.134
'sigZ'	61.6488	40.6448	188.054	140.167	192.005	183.546	92.9253	234.753	188.184	109.213	87.245	89.6356	95.2073	123.127
'sinI'	58.8512	41.8745	45.7278	32.9453	85.9246	121.853	50.1786	148.364	102.893	82.3102	73.9255	66.3029	77.7624	108.76
'sinR'	81.6284	83.4592	769.885	869.475	803.971	1127.57	995.999	1090.67	1026.13	893.299	889.592	716.588	835.792	999.457
'sipS'	65.9363	113.614	2740.08	2585.09	2326.59	1964.57	1810.28	1430.2	1277.4	1741.36	1223.67	1431.19	1137.78	1210.18
'sipT'	106.817	84.4485	708.194	524.573	563.003	652.575	546.092	680.287	801.19	927.369	561.834	563.394	523.846	577.229
'sipU'	67.9782	42.2828	102.964	61.6915	120.509	179.023	123.212	269.474	144.107	206.643	189.756	178.156	196.311	221.782
'sipV'	53.7801	42.8434	216.617	168.429	136.239	202.672	125.54	223.17	147.135	143.31	131.781	136.523	138.141	153.065
'sipW'	54.5308	35.2854	81.2333	27.6077	82.596	103.896	40.0297	171.017	61.6488	75.8985	56.6891	49.0778	57.4406	75.1656
'sleB'	83.2859	48.5366	120.176	68.2615	92.5397	181.522	76.3206	325.159	97.6129	84.8592	51.4465	49.7975	72.4041	112.283
'slp'	82.7679	69.8893	286.026	242.695	342.272	413.287	282.479	329.926	316.267	316.048	253.001	201.272	284.838	233.131
'slr'	142.914	71.8044	597.585	467.234	328.785	413.287	273.804	548.748	390.722	477.382	347.532	274.184	341.324	364.052
'smc'	69.6475	73.7719	351.042	515.919	848.635	1875.42	2619.36	4695.29	2359.07	775.509	890.209	1115.13	1488.87	1234.75
'smf'	153.596	115.2	459.525	280.333	238.856	269.66	148.983	306.342	245.572	181.019	179.147	178.28	231.04	253.001
'smpB'	60.0462	143.41	1137.38	1123.67	876.129	1327.96	966.751	1353.99	1442.14	818.592	1140.93	884.673	1243.34	1143.31
'sodA'	77.2252	129.248	605.088	390.452	481.703	1433.18	1726.94	5206.15	12305.4	8163.66	4329.55	2585.09	2938.78	3666.02
'sodF'	62.1637	41.4127	195.632	80.0595	99.8022	200.02	122.956	248.31	295.088	298.792	183.674	169.014	133.899	205.216
'soj'	97.6806	47.8683	422.996	569.677	950.801	1130.7	1360.57	1895.02	2807.36	2780.25	1272.1	1229.62	874.309	1046.24
'speA'	55.5995	325.836	3750.85	3134.46	1574.85	1937.53	1765.67	1964.57	370.672	316.267	335.926	479.371	464.006	370.159
'speB'	83.2859	128.89	1304.25	1183.63	1292.55	1929.48	2073.71	4231.64	1814.05	1422.29	1176.27	1177.08	1271.22	1249.38
'speD'	390.722	2193.47	20367.8	15065.9	10426.7	11812.3	8908.7	11028.9	5461.19	5502.99	4734.51	5152.3	4656.4	4469.82
'speE'	100.915	173.645	1768.12	1677.39	2601.27	3528.89	3848.29	6566.91	3492.39	3782.17	2574.36	2738.18	2528.38	2599.47
'splA'	94.4841	68.546	256.889	252.826	395.628	551.799	523.846	4479.12	4219.92	1472.45	549.89	432.633	502.507	415.585
'splB'	81.1208	48.9759	172.088	210.256	234.428	400.873	395.902	3176.01	3492.39	633.412	418.476	247.623	291.025	314.518
'spmA'	76.6918	49.832	183.165	150.853	215.867	302.963	180.143	401.986	292.643	233.779	173.165	170.19	175.825	200.575
'spmB'	43.6225	30.1273	181.648	135.956	117.539	184.951	98.0197	229.444	113.772	101.195	68.8794	67.1353	92.1556	96.8044
'spo0A'	35.4325	691.2	1346.97	1239.03	1258.95	848.635	283.656	1088.41	526.394	472.117	484.382	370.415	439.89	388.292
'spo0B'	63.9113	354.834	1767.51	1455.2	1754.69	2326.59	2269.25	2363.98	815.194	1335.35	1985.11	2294.56	2151.31	1895.02
'spo0E'	87.366	154.236	5053.26	4211.15	3031.89	2637.58	1603.49	1456.21	806.203	764.832	463.685	468.856	535.224	482.706
'spo0F'	48.3016	29.795	89.0164	95.0095	212.012	175.217	112.986	531.896	426.381	519.147	406.75	310.834	286.422	271.16
'spo0J'	115.12	58.607	580.037	663.062	884.06	1321.54	1422.29	2063.67	2025.41	2467.78	1394.95	1191.03	1019.75	1171.39
'spo0M'	85.272	72.4041	423.73	311.481	200.436	283.263	195.091	329.926	341.798	268.914	221.322	283.46	420.22	459.844
'spoIIAA'	60.6317	47.0786	57.1626	33.7076	72.4543	96.2023	46.4627	160.563	91.2024	111.353	78.0864	72.8067	80.6722	103.824
'spoIIAB'	73.6697	64.5346	149.5	109.44	191.208	228.809	172.925	164.051	180.268	253.001	182.026	201.551	185.98	209.819
'spoIIB'	88.4016	43.2911	76.2677	53.892	93.3773	168.663	97.4777	185.208	114.881	177.54	108.083	134.457	110.049	172.805
'spoIID'	284.641	179.644	2090.31	1497.15	1649.71	1480.63	1403.68	3653.34	2033.85	1770.57	1446.15	1527.55	1143.31	1309.68
'spoIIE'	72.0037	244.044	793.452	377.413	424.317	284.444	179.894	237.207	96.5363	141.435	117.214	124.845	154.023	166.687
'spoIIGA'	69.1664	54.5686	79.5616	47.1439	52.8928	126.588	50.1786	151.692	66.5792	32.1556	29.4664	35.8028	73.3131	93.8965
'spoIIIAA'	63.2065	40.5885	57.5403	34.7273	96.6702	103.322	56.1417	265.395	154.45	123.469	41.7296	58.6476	74.1821	85.6867
'spoIIIAB'	71.3084	45.1608	70.3267	38.6126	48.3686	119.345	59.3428	326.967	85.0949	69.5993	68.1197	55.0626	80.6163	91.1392
'spoIIIAC'	67.0423	43.3212	59.3016	51.162	82.4244	138.237	41.6718	322.465	136.997	98.8384	45.823	37.0654	77.8702	95.6041
'spoIIIAD'	121.938	50.0744	84.5657	66.5331	138.717	174.49	74.2336	308.473	147.953	112.595	62.6395	46.2698	65.6171	111.045
'spoIIIAE'	65.3901	39.1245	45.6645	35.2854	106.965	86.4623	34.7996	214.673	82.1393	73.8231	33.2435	40.7859	57.8803	68.5935
'spoIIIAF'	61.8628	45.8548	111.972	101.125	126.676	193.877	136.902	220.862	108.459	188.314	93.2479	107.56	115.28	130.599
'spoIIIAG'	71.2096	32.2897	71.0124	43.0219	58.9328	115.44	74.7499	160.341	97.8161	82.9977	66.487	76.6386	71.0124	106.448
'spoIIIAH'	54.6443	37.1941	114.722	123.383	111.045	189.362	125.366	245.742	148.776	161.344	126.588	124.414	139.199	136.051
'spoIIIC'	68.546	47.2093	96.8715	165.192	119.76	264.294	171.136	461.76	282.675	230.72	132.422	133.066	190.019	249.864
'spoIIID'	49.385	47.2093	103.036	30.9743	39.6157	91.519	28.86	160.898	45.4119	39.836	26.2455	34.4636	73.4148	64.0888
'spoIIIE'	80.115	81.685	809.844	696.993	437.155	600.491	495.933	295.907	177.91	487.751	561.834	617.802	700.869	663.522
'spoIIIJ'	116.566	164.735	2786.04	2101.2	2676.26	3385.14	4990.61	4727.95	3347.81	4570.07	4767.44	4510.28	3986.76	3934.6
'spoIIM'	106.153	53.7801	113.064	77.2252	167.614	196.311	66.903	293.253	95.4055	140.751	45.3176	53.594	98.2919	119.843
'spoIIP'	61.6488	32.695	92.5397	93.8965	85.3903	141.632	75.7934	277.434	141.435	69.0227	142.123	59.6727	128	118.521
'spoIIQ'	48.7726	32.5594	85.6867	41.4414	65.8906	113.693	44.3235	164.849	85.8056	76.7982	67.5554	63.5139	84.0398	92.8609
'spoIIR'	50.985	70.2292	291.833	197.266	127.734	200.159	108.534	299.622	174.732	160.119	116.324	101.617	152.113	165.88
'spoIISA'	66.9494	233.293	1198.49	692.178	469.832	562.613	414.434	1459.24	710.16	469.832	321.35	291.025	292.441	327.42
'spoIISB'	56.6106	278.59	1644.01	1005.71	710.652	706.233	523.121	1156.06	738.779	738.268	455.087	442.336	347.05	395.902
'spoIVB'	115.761	79.5616	208.009	132.055	136.712	211.132	138.045	393.986	233.617	111.122	69.7925	92.0279	85.7462	119.18
'spoIVCA'	57.6401	65.2995	381.886	270.784	233.455	249.518	210.693	331.531	129.877	173.766	158.903	196.311	187.923	193.073
'spoIVCB'	36.0019	25.5987	44.7247	42.3708	62.3363	123.554	27.9156	132.974	40.0853	47.968	30.3369	33.2205	58.8512	68.4036
'spoIVFA'	77.2788	73.6697	285.135	299.207	145.714	325.61	183.674	200.714	100.496	100.706	118.111	111.895	168.313	149.811
'spoIVFB'	76.1093	60.0878	233.293	216.317	211.132	212.748	106.448	190.547	57.6001	132.698	85.1539	89.0782	116.404	127.292
'spoVAA'	79.1765	55.4071	207.505	124.5	207.505	199.743	164.279	208.659	169.366	227.071	154.558	196.039	166.803	155.848
'spoVAB'	56.025	32.695	47.8683	28.0319	76.9047	77.6546	34.6072	178.28	31.6471	49.2482	34.1544	48.6039	62.4227	73.0089
'spoVAC'	66.6716	46.4305	46.6887	25.0198	53.9668	88.3403	30.8244	138.045	69.2624	39.9189	26.5382	34.7514	61.0534	51.162
'spoVAD'	78.6296	45.823	54.1917	32.6724	57.8803	89.5114	26.9647	150.958	40.2523	43.3212	26.1004	31.233	57.6001	52.1285
'spoVAE'	65.7537	47.1113	80.4489	53.6684	61.5634	138.333	53.892	191.341	85.0359	47.1439	41.5853	36.2774	72.3038	83.633
'spoVAF'	72.5046	47.4061	139.343	102.324	110.814	153.49	74.8536	201.83	68.0253	75.5835	56.2585	60.6737	88.77	98.2919
'spoVB'	74.9575	51.1265	90.8239	61.8628	134.83	154.45	80.2261	313.213	58.1618	85.272	71.3578	84.6243	199.604	145.613
'spoVC'	87.366	90.8239	1063.05	872.493	1292.55	1068.97	1303.34	2432.12	2606.68	2706.1	1269.46	1327.04	1031.84	1156.06
'spoVD'	89.4494	39.0974	175.096	115.12	195.226	155.525	111.817	264.294	155.525	135.674	96.7373	133.158	132.514	154.772
'spoVE'	101.688	55.6766	789.612	1543.51	1792.8	2926.58	3521.56	1551.02	1328.88	458.571	1305.15	1543.51	1792.8	1487.84
'spoVFA'	61.5634	38.693	62.466	53.2238	84.2731	142.419	59.8384	204.223	87.8518	75.1135	60.0462	69.8893	85.5087	80.1705
'spoVFB'	37.8704	37.7394	100.218	74.7499	77.1717	133.899	104.909	155.848	99.5259	88.4629	81.4589	85.6274	86.2827	89.5114
'spoVG'	107.04	60.8844	217.972	133.251	133.158	190.943	148.879	399.763	304.226	507.759	303.174	284.838	247.794	320.46
'spoVID'	44.4774	30.5056	82.1962	59.0965	75.1135	82.0823	57.2816	162.354	99.8714	79.2314	65.5716	63.6902	67.6961	69.4066
'spoVK'	126.413	42.0199	159.454	175.825	281.502	320.904	230.88	462.721	261.198	182.278	150.019	178.899	127.38	165.536
'spoVM'	78.249	35.261	66.9959	53.7056	109.82	184.695	100.427	282.871	176.191	144.608	107.262	61.6488	146.322	144.608
'spoVR'	99.4569	53.892	138.525	93.9616	118.357	188.054	121.347	310.619	119.18	116.808	100.218	88.5856	141.24	181.019
'spoVS'	118.357	70.2292	1075.66	1522.26	801.745	1290.76	849.812	701.354	695.545	1012.71	1077.15	1031.84	1162.49	1309.68
'spoVT'	61.7343	52.8562	470.483	477.713	334.068	667.674	618.23	830.019	617.374	582.454	490.463	334.764	474.742	531.896
'sppA'	79.9486	104.691	457.618	333.606	451.631	703.302	1066.75	2201.09	2242.67	1403.68	1137.78	1305.15	1307.87	1513.84
'spsA'	86.1632	42.6951	92.5397	65.9363	84.5657	133.621	62.9441	234.59	135.486	129.517	79.8932	71.556	112.829	139.876
'spsB'	73.3131	62.5527	80.5884	61.0534	107.114	125.019	43.7133	311.265	120.844	67.9782	71.556	56.8859	112.751	117.133
'spsC'	65.209	35.4325	52.7829	59.5901	122.956	142.025	80.9523	312.346	109.82	109.744	82.7106	91.3923	114.881	178.527
'spsD'	75.2698	45.5065	63.0315	51.4108	57.68	96.7373	47.8352	177.91	103.107	76.2677	43.4716	48.2013	88.647	86.7625
'spsE'	101.617	43.6527	70.7668	67.3684	139.006	158.463	89.8845	319.794	162.129	104.909	76.7982	77.9783	108.534	145.412
'spsF'	79.1765	55.1007	78.4662	70.8158	108.008	141.142	75.1135	193.743	126.764	106.595	76.6386	73.7208	127.116	124.759
'spsG'	79.7272	53.4086	87.366	91.2024	131.325	183.801	115.52	389.101	179.894	170.544	126.413	115.12	165.078	229.922
'spsI'	78.9573	46.6887	273.425	228.65	355.326	321.35	306.342	401.151	310.619	333.144	275.517	308.901	290.018	282.088
'spsJ'	81.4589	33.6375	171.077	144.007	270.222	219.032	180.393	446.65	262.65	320.238	231.682	197.951	205.501	245.572
'spsK'	107.114	46.4305	186.625	172.446	168.429	239.188	214.525	399.486	292.846	153.171	177.294	163.031	187.273	214.228
'spsL'	143.509	42.6951	119.304	129.877	157.259	250.384	179.147	436.247	229.285	191.208	158.463	155.094	212.012	272.29
'sqhC'	122.022	119.843	174.248	127.823	115.2	232.647	92.8609	318.909	116.647	85.2129	75.5835	68.0725	133.899	127.557
'srfAA'	66.9959	44.57	136.618	66.3489	111.199	143.808	62.6829	170.899	194.416	217.67	291.025	192.405	245.572	339.437
'srfAB'	82.596	55.2537	199.604	84.5071	95.7367	174.248	114.961	206.787	202.531	418.766	770.686	693.619	682.649	751.172
'srfAC'	88.5242	45.9502	96.7373	52.8195	87.245	145.815	71.9539	222.244	97.6129	208.225	575.631	515.204	717.582	730.631
'srfAD'	110.354	63.7344	103.896	79.5065	140.264	173.645	72.3038	266.686	118.85	157.15	215.419	322.019	356.56	380.038
'ssb'	599.244	1186.09	34373.3	30978.9	39511.9	45167.6	34949.9	28055.6	26122.4	33806.2	36132.3	50465.2	36057.2	40008
'sspA'	534.854	410.717	1696.09	1228.77	546.092	1047.69	727.095	705.254	474.084	570.072	566.527	478.707	670.457	638.702
'sspB'	136.807	77.386	113.536	65.7081	59.2195	113.772	38.2928	185.851	70.0348	64.9834	59.7555	46.5271	72.2037	73.4658
'sspC'	84.3315	70.0348	83.3147	46.8507	101.688	169.954	38.5324	138.333	50.8438	58.6883	47.9015	38.1074	60.0878	76.5325
'sspD'	198.776	114.563	155.417	103.896	182.405	209.673	74.4913	281.502	113.851	68.9271	59.1374	71.6056	148.467	136.997
'sspE'	19162.5	10513.8	10361.9	5053.26	2846.55	3975.72	2390.34	1937.53	2115.82	1401.74	1509.65	961.405	1393.99	1086.9
'sspF'	2161.77	1211.85	811.811	393.44	169.483	354.588	235.405	601.325	413.86	197.951	120.676	104.257	125.019	210.401
'sspG'	227.386	169.483	211.278	105.201	88.0957	199.052	81.5719	224.411	116.808	122.701	99.9407	82.9977	126.413	146.83
'sspH'	245.401	94.2879	119.387	75.1656	117.214	222.552	129.787	228.492	116.162	192.271	127.557	121.6	137.759	182.531
'sspI'	123.383	72.9583	115.68	71.8542	80.5605	141.632	78.4662	235.731	129.607	113.693	91.7095	72.9077	123.041	136.239
'sspJ'	4579.58	1593.52	1953.71	811.248	533.742	397.828	251.079	386.681	294.883	357.054	167.963	192.939	176.191	187.793
'sspK'	707.213	329.469	383.877	177.417	146.83	219.64	103.465	324.258	152.747	152.113	104.402	99.388	164.735	146.018
'sspL'	120.259	83.4592	255.645	167.963	213.191	300.038	184.439	298.379	154.879	201.691	176.191	172.207	197.13	216.467
'sspM'	455.719	213.338	639.145	416.45	280.139	457.301	284.641	503.902	266.686	228.809	174.369	167.15	163.483	235.079
'sspN'	15233.9	6476.51	4150.3	1142.52	508.463	593.869	430.539	435.34	381.093	446.031	225.034	177.663	143.41	215.867
'sspO'	3406.32	1485.78	937.062	335.926	255.291	282.088	238.856	360.536	346.81	342.272	262.65	209.528	238.36	259.574
'sspP'	3067.82	1318.79	1016.22	451.631	373.768	330.613	181.648	338.028	216.467	264.844	177.663	143.31	197.13	218.881
'ssuA'	85.5087	57.0043	110.584	35.952	41.8165	98.4282	49.4192	105.201	86.5823	73.364	55.1007	56.2975	70.1806	72.4041
'ssuB'	89.8222	73.7208	191.009	75.2698	111.508	161.456	97.1404	180.268	107.188	103.25	71.8542	80.2817	106.595	142.914
'ssuC'	79.3413	65.3448	191.739	116.324	132.79	168.08	108.308	227.386	105.42	129.607	121.347	113.378	145.917	140.751
'ssuD'	68.1197	52.0202	158.903	83.749	144.407	132.698	80.8401	160.23	128.355	205.358	141.142	130.871	141.142	149.603
'sucC'	114.167	81.6284	190.019	156.39	236.55	542.32	495.933	1255.46	3926.42	2920.5	3717.2	3504.52	4973.34	7271.31
'sucD'	177.417	87.7301	363.296	237.865	300.038	577.629	493.19	1105.9	3114.96	2986	3078.47	3967.46	3800.57	5865.34
'sul'	139.488	404.501	5605.01	3167.22	2497.03	2393.66	2574.36	2102.66	1581.41	1332.57	1506.52	1385.32	1353.99	1251.98
'sunA'	76.3735	120.092	2349.28	1316.05	672.784	537.828	282.871	285.036	265.948	171.492	92.2834	81.9686	96.8715	157.586
'sunT'	61.4355	45.1921	100.218	52.0924	87.7909	146.119	78.0864	106.374	81.346	104.402	64.8484	83.9815	69.4547	109.592
'tagA'	97.8839	673.718	7342.22	4915.08	2435.5	2572.58	1697.27	1349.3	873.704	676.994	1027.56	834.634	920.963	806.203
'tagB'	72.4543	484.382	3578.15	3033.99	1830.47	2349.28	1652	952.12	881.612	819.159	1338.13	1280.95	1289.86	1286.29
'tagC'	57.2419	130.418	330.384	204.648	163.144	285.827	218.426	237.371	124.327	179.894	151.797	173.525	158.903	188.445
'tagD'	68.3088	1273.87	11121	6635.55	3813.76	4368.74	3528.89	2172.29	1063.05	1668.11	1880.63	1957.78	1722.16	1826.67
'tagE'	111.122	1450.16	13321.8	9070.71	8599.28	6608.01	4692.04	3681.3	1916.16	2918.48	3361.76	3278.91	2670.7	2983.93
'tagF'	98.8384	402.264	9235.66	7316.81	8352.54	5113.16	3719.78	1968.66	1717.39	2514.4	2866.35	3180.42	2308.92	2780.25
'tagG'	176.069	296.112	5300.82	4724.68	2951.02	2986	2278.71	2569.02	1736.54	1106.66	2255.14	1390.13	1872.82	1854.74
'tagH'	79.2314	259.754	7092.11	6436.23	4380.86	4908.27	4341.57	2231.81	3154.07	2809.31	3209.2	3645.75	2624.81	3331.6
'tagO'	101.688	655.295	5724.76	3824.35	1875.42	2643.07	2040.91	1346.5	990.491	1392.05	1717.39	1656.59	1403.68	1486.81
'tasA'	109.213	60.1711	88.7085	50.985	69.551	136.523	77.9783	145.311	95.7367	79.672	72.2537	67.9782	78.5751	109.062
'tatAC'	72.9583	95.1413	1319.71	851.581	745.467	836.951	636.934	842.773	403.381	1162.49	669.064	618.659	462.721	615.238
'tatAD'	85.1539	56.9254	106.3	70.7177	122.531	142.025	76.6918	294.883	133.343	175.217	116.808	93.5717	136.618	182.911
'tatAY'	102.893	390.993	3638.18	2567.24	1427.23	1399.8	769.619	803.971	1322.45	1616.88	913.968	623.826	595.93	690.74
'tatCD'	110.507	80.004	126.369	89.8845	161.344	207.361	79.7272	396.177	148.983	103.752	76.5325	75.0614	174.248	161.344
'tatCY'	83.691	357.054	3439.54	2427.07	1126.01	1230.48	685.019	791.256	933.173	913.335	726.088	461.44	574.037	636.493
'tdh'	195.361	53.892	307.619	202.11	208.369	333.837	150.227	324.034	239.852	192.005	206.214	198.776	276.666	510.936
'tdk'	57.68	86.9431	361.036	291.227	363.8	456.984	365.316	958.743	565.742	350.191	300.038	325.61	325.836	327.42
'tenA'	35.2854	51.162	239.852	133.436	77.1717	126.15	68.8316	227.071	61.606	103.322	76.8514	62.3363	109.744	99.8022
'tenI'	74.3881	52.7829	280.528	150.644	171.373	192.939	104.04	286.422	150.435	166.111	165.536	99.664	124.845	210.11
'tepA'	71.0124	74.2336	463.685	351.651	251.951	365.316	273.235	633.851	362.039	302.544	223.015	216.467	237.536	247.28
'tetB'	93.3126	63.5139	280.917	223.325	360.037	375.586	288.615	506.704	346.089	513.778	393.44	346.81	331.072	388.023
'tetL'	63.3819	47.3076	251.515	179.396	188.706	356.807	291.025	527.856	251.428	471.79	412.428	317.805	347.772	418.766
'tgl'	82.0255	66.9959	110.814	99.8022	157.586	143.609	76.5325	189.887	90.6352	65.8906	64.1332	61.606	96.0025	106.3
'tgt'	71.556	95.2073	1156.06	1234.75	774.972	1856.02	1847.04	1099.02	858.099	855.13	993.93	1043.34	1122.89	1040.46
'thdF'	119.428	1132.27	14583	9358.1	6334.43	3336.22	3019.3	3256.26	2367.26	2990.15	2455.84	2182.85	1697.27	1863.76
'thiC'	109.137	93.2479	362.541	161.456	163.144	197.266	134.737	217.67	153.171	179.52	136.997	135.58	142.419	173.045
'thiD'	52.9295	84.098	1812.79	1431.19	924.161	1306.06	1265.95	2070.84	744.434	2121.69	1419.34	946.855	901.385	889.592
'thiE'	59.2605	63.4699	514.49	334.068	283.656	283.067	236.222	449.756	391.807	384.276	226.756	229.285	241.186	291.833
'thiF'	29.9607	22.0239	396.177	218.577	225.034	156.498	74.8536	233.131	138.909	105.347	70.4731	63.5139	110.968	90.447
'thiG'	15.4764	18.1513	227.229	112.829	146.322	77.4396	25.9741	154.236	76.7982	84.39	64.2667	39.9189	62.6395	99.8714
'thiL'	54.4175	46.3661	390.993	475.401	485.053	884.673	887.744	804.529	404.782	593.457	1016.93	981.606	884.06	831.746
'thiM'	40.1687	58.729	405.062	248.655	105.786	225.346	172.207	282.675	164.849	195.497	190.151	170.072	193.877	222.861
'thiS'	57.8001	79.9486	773.362	294.271	145.412	276.091	167.73	324.258	151.272	137.282	153.596	138.429	196.039	186.367
'thrB'	60.0462	80.0595	749.352	318.026	210.11	339.672	286.621	283.067	299.83	377.675	558.727	599.244	570.072	707.703
'thrC'	56.6891	123.212	954.102	397.001	255.291	352.383	268.169	367.093	206.071	517.351	685.019	646.273	665.364	916.506
'thrS'	73.3131	235.568	2977.74	2815.16	1790.32	3477.9	3681.3	2799.59	1845.76	1436.16	2304.12	2202.61	2471.21	2070.84
'thrZ'	54.4553	34.6552	203.375	121.263	150.749	282.871	221.168	346.569	150.54	223.015	207.217	218.123	230.56	241.855
'thyA'	32.1556	49.7285	292.542	267.056	523.846	552.948	454.142	1130.7	626.86	939.012	632.534	437.155	549.509	593.046
'thyB'	88.3403	594.823	1101.31	1111.27	1280.06	1012	703.789	1725.74	790.707	778.741	617.374	466.91	760.603	657.114
'tig'	280.917	428.158	5941.04	8118.51	14982.6	17706.6	21424.9	16950	12279.8	14194.1	12546.5	19619.5	12520.5	12819
'tkt'	77.9242	68.0725	431.734	576.03	1102.07	2201.09	3176.01	5184.54	6489.99	5106.08	4231.64	3638.18	3779.55	3891.2
'tlp'	4980.24	3324.68	1586.36	457.301	174.974	301.915	213.783	234.428	184.311	138.717	79.8932	91.7731	97.2752	140.07
'tlpA'	42.7544	28.6011	100.218	54.9482	73.2116	146.932	116.727	143.31	134.737	142.815	125.019	143.808	152.219	158.024
'tlpB'	46.9157	29.1616	52.9662	30.7177	63.8671	95.7367	50.2134	131.69	58.5258	84.9181	37.1941	56.8071	79.7272	124.759
'tlpC'	60.1711	27.2088	39.7808	40.3082	78.249	107.859	35.5801	155.094	90.8239	78.0864	44.1395	47.2093	85.2129	116.002
'tmk'	77.7085	348.255	5130.91	3816.41	2969.49	2678.11	2862.38	2507.44	2747.68	2003.07	1791.56	2017.01	2025.41	1866.35
'tmrB'	85.5087	57.2419	86.8227	78.1406	196.175	207.217	85.1539	403.661	223.325	241.186	147.339	103.896	191.872	189.23
'tnrA'	39.8912	77.1717	412.714	335.228	522.758	452.885	289.617	470.483	213.486	400.317	441.724	374.027	398.104	320.682
'topA'	17.8024	204.081	4828.97	2990.15	1790.32	2026.82	2403.63	2560.13	836.371	652.575	682.176	945.543	958.078	877.345
'topB'	27.2276	121.263	1854.74	1393.02	622.962	1039.73	912.702	865.266	419.929	593.046	620.376	589.358	654.387	531.527
'tpiA'	121.769	143.013	2986	2811.26	3737.87	6742.18	9469.02	6598.85	8865.58	6400.64	12748.1	10914.8	11853.3	8557.66
'tpx'	77.386	119.926	647.618	450.38	562.224	1033.27	1502.34	3845.62	4708.33	2350.9	1644.01	1257.2	1533.91	1537.1
'treA'	75.322	111.972	468.531	261.017	267.798	329.013	222.707	294.883	84.3315	225.034	463.685	510.582	681.231	746.501
'treP'	165.192	141.142	495.589	283.263	467.558	447.579	275.709	405.624	261.56	392.623	517.71	611.412	648.067	856.316
'treR'	138.717	225.972	1910.85	1789.08	2442.26	1782.89	1482.69	1532.85	1408.55	2199.56	1632.65	1815.31	1712.63	1758.34
'trkA'	83.749	72.3038	114.484	89.76	120.176	211.278	109.82	202.251	136.997	133.158	118.111	105.859	133.528	141.142
'trmD'	63.1627	61.3079	390.587	670.457	631.22	1296.13	1197.66	820.296	559.115	594.692	900.137	1075.66	935.115	810.686
'trmU'	68.2142	210.985	3350.13	2549.5	1839.38	1908.2	1976.87	1285.4	1045.52	790.707	918.413	1034.7	1031.12	939.663
'trpA'	63.0315	173.165	1834.28	1692.57	1449.16	1507.56	1486.81	1456.21	687.874	1211.85	1491.97	1427.23	1629.26	1737.74
'trpB'	42.9623	32.6497	187.014	263.562	359.538	207.937	126.063	265.395	149.189	83.749	98.7699	89.1399	131.052	157.041
'trpC'	95.4055	36.1018	241.018	310.403	274.184	243.032	136.239	221.015	133.899	143.609	104.764	119.677	155.633	172.088
'trpD'	104.619	77.2788	520.408	482.706	338.263	354.834	254.761	590.994	541.193	385.076	236.058	180.018	256.889	277.242
'trpE'	69.2144	122.871	971.116	716.091	395.628	372.733	222.244	338.967	210.693	214.079	158.024	154.558	212.748	228.809
'trpF'	79.8932	51.1265	309.329	346.569	213.783	270.784	151.482	305.706	163.483	172.326	118.439	133.436	179.52	236.55
'trpS'	55.1007	80.5605	1238.18	1054.98	761.13	1005.01	1091.43	636.052	848.635	1475.51	1469.39	1294.34	1099.78	1007.8
'truA'	115.52	62.6395	1559.64	4857.51	6630.95	4164.71	3209.2	1115.13	1387.24	1649.71	2942.85	3074.21	2339.53	2137.93
'truB'	39.5608	24.7954	113.221	218.729	329.926	482.371	426.381	928.012	912.702	631.22	577.229	452.571	700.383	628.601
'trxA'	60.9688	100.496	709.176	539.321	344.653	563.394	392.895	444.796	1378.61	1389.16	687.874	558.727	611.412	752.214
'trxB'	72.2037	61.3079	624.259	414.434	286.82	785.79	982.286	2594.07	1976.87	2198.04	1444.15	1565.06	1556.4	1560.72
'tsf'	172.446	152.959	2916.45	4529.07	8779.97	10043.7	15836.9	6343.22	9121.15	6603.43	7491.3	11457.5	7793.2	7696.57
'tuaA'	70.1806	38.8812	98.6331	62.9878	111.43	173.405	114.246	240.351	352.872	330.613	164.506	133.992	140.556	193.877
'tuaB'	63.7786	49.694	95.3724	76.0038	157.477	174.611	82.596	322.019	116.002	101.688	81.2333	69.8893	132.882	178.651
'tuaC'	126.501	75.3743	406.75	420.511	652.123	716.588	761.658	919.688	722.573	646.721	630.346	831.746	786.88	728.104
'tuaD'	106.3	63.6902	98.6331	84.3315	105.274	163.37	74.2851	194.281	134.55	100.149	92.9253	74.9575	109.744	150.435
'tuaE'	86.9431	63.338	107.709	84.3315	145.815	144.608	94.1572	186.496	100.706	110.201	77.4933	86.2229	127.38	114.405
'tuaF'	122.701	95.1413	507.759	315.61	270.035	382.416	380.829	811.811	717.085	549.89	344.892	346.329	340.852	408.446
'tuaG'	211.865	82.4816	324.034	283.656	265.58	493.19	386.949	619.088	305.071	422.849	286.422	321.795	290.823	478.376
'tuaH'	76.3735	82.1393	256.355	183.038	331.072	280.917	221.475	242.359	164.051	264.111	217.369	250.037	194.685	229.603
'tufA'	320.016	549.509	24850.7	27939.1	22149.7	39347.9	30404.6	13578.2	22027.2	12783.5	17246.3	20297.3	23723	21588.9
'tyrA'	59.963	47.9015	150.696	132.79	283.263	552.948	873.704	1181.17	632.096	1098.26	942.926	979.567	1194.34	1389.16
'tyrS'	80.8401	59.5901	1834.28	1921.48	2160.28	2691.14	3461.06	2296.15	1948.3	3182.62	3265.3	2996.37	2736.28	2466.07
'tyrZ'	89.4494	68.7363	512.177	334.532	394.259	390.452	362.039	483.04	270.597	507.407	451.318	416.45	367.857	373.509
'udk'	63.7786	188.184	4713.23	5461.19	3059.33	5042.77	5308.17	3333.91	1457.22	1216.9	2245.78	3560.84	2986	2715.5
'ugtP'	90.447	608.452	7590.61	6626.36	3269.83	4573.24	4081.83	3087.02	1574.85	1381.48	1520.15	1272.1	1741.36	1682.04
'ung'	63.2941	63.5139	554.868	371.959	734.185	740.831	787.426	1426.24	1868.93	1338.13	804.529	822.003	635.17	756.397
'upp'	107.486	413.574	8197.68	6617.18	4020.06	5897.96	4976.79	10405.1	6169.77	4371.76	3387.49	3078.47	3350.13	3288.01
'uppS'	117.784	346.569	3263.04	3162.83	2025.41	4156.06	4507.15	2786.04	1419.34	1694.92	2065.11	2537.16	3040.3	2558.35
'ureA'	60.38	45.067	111.74	54.4175	132.698	124.327	92.2195	246.766	200.159	297.552	137.473	134.457	140.556	192.805
'ureB'	118.768	36.8093	58.607	87.8518	129.517	146.728	78.1406	292.441	258.138	423.143	194.281	151.272	160.563	241.855
'ureC'	57.8001	41.2694	59.797	35.9271	100.636	109.213	52.3095	262.833	127.38	113.378	92.7966	61.2654	128.98	152.113
'usd'	72.6555	80.2261	169.014	72.8572	94.2225	123.554	64.2222	245.061	94.8779	120.259	76.162	63.0752	114.722	157.041
'uvrA'	98.6331	74.4913	1902.92	1482.69	1544.58	910.806	754.303	618.23	690.74	753.78	534.113	430.837	379.512	398.38
'uvrB'	77.7624	159.013	2662.38	1805.27	1116.68	1205.15	1024.71	904.515	902.636	535.595	464.972	349.464	453.827	391.536
'uvrC'	60.7158	151.902	1058.64	746.501	515.561	617.802	482.706	651.671	445.413	313.865	354.588	366.33	403.941	400.595
'uvrX'	53.3716	50.5977	306.98	167.614	117.052	231.361	156.606	268.541	167.034	184.823	117.702	136.334	108.158	117.052
'uxaA'	154.665	44.6318	244.214	200.854	184.695	271.16	185.98	327.42	228.809	171.73	141.534	136.618	162.129	294.475
'uxaB'	79.5616	63.4259	238.195	139.199	231.2	197.13	116.243	184.951	129.697	140.167	75.5835	92.4755	141.632	148.467
'uxaC'	86.5223	43.2312	71.3826	41.7007	126.238	138.717	56.5322	275.709	95.7367	116.485	84.098	80.0595	110.278	127.292
'uxuA'	93.8315	61.7771	62.0991	39.2331	72.7563	110.968	50.1438	170.544	88.0957	89.3255	80.1705	75.1135	114.405	112.986
'valS'	47.0134	37.4268	482.037	656.204	767.488	1333.5	1570.49	1150.46	1173.82	870.681	2112.89	1603.49	1960.49	1368.14
'veg'	294.271	270.409	1528.08	1533.91	1347.44	1728.13	1245.92	1843.2	1551.02	946.855	548.748	521.311	598.829	722.073
'vpr'	77.4396	43.3212	181.774	208.514	335.693	378.723	237.042	321.572	214.971	245.231	215.867	211.425	238.36	296.729
'wapA'	189.756	80.7841	578.832	1129.13	3031.89	2565.46	2228.72	3127.95	2681.83	3238.25	4589.11	5873.48	4557.41	5042.77
'wprA'	130.871	62.5527	124.759	112.829	192.538	408.446	425.791	881.001	970.107	870.077	2148.33	2813.21	2854.46	3399.25
'xepA'	92.3474	63.7344	232.405	124.586	240.351	233.131	185.851	446.34	211.571	275.517	209.528	221.322	277.819	389.371
'xhlA'	23.1189	0.00099985	15.3057	16.3136	84.1563	97.0731	13.1683	204.081	66.4409	182.531	58.2425	54.6443	92.3474	97.8161
'xhlB'	82.9402	50.005	66.1652	36.5298	100.845	131.964	42.9326	189.887	82.7106	50.5977	55.5995	82.7106	162.467	222.398
'xkdA'	97.5453	66.7178	150.54	80.8962	96.8715	170.544	81.5719	207.074	95.2733	82.2532	73.5677	68.1197	109.744	112.439
'xkdB'	51.3752	30.803	47.968	46.334	37.9756	129.338	73.1609	186.625	148.364	69.3585	44.9111	60.3382	99.1128	122.616
'xkdC'	73.6697	44.385	99.5259	56.6498	119.594	129.338	65.6626	202.391	112.283	56.1806	52.0924	77.8163	99.1816	103.752
'xkdD'	45.4119	31.6251	67.884	31.9557	82.0255	71.7049	35.6048	151.167	43.0219	43.4414	53.2238	61.1805	69.7441	79.9486
'xkdE'	56.8859	34.6312	72.4543	47.046	89.1399	85.3903	37.4009	130.871	62.9005	48.7726	72.6052	122.107	142.716	164.62
'xkdF'	75.7934	37.6871	84.4485	65.7081	93.1833	168.429	103.537	256.711	139.199	151.167	169.718	220.709	311.049	438.672
'xkdG'	62.0776	44.4774	94.092	66.6254	71.0617	171.136	99.664	206.071	111.122	104.764	92.9253	98.36	187.923	221.936
'xkdH'	48.4022	31.298	98.2919	76.2677	59.1374	156.715	128.98	208.803	130.328	146.018	111.122	130.147	210.256	247.623
'xkdI'	82.0255	40.6448	85.0359	53.9294	82.3102	153.809	94.2225	503.553	103.25	130.057	183.419	164.392	306.98	400.317
'xkdJ'	40.0853	32.0444	44.3542	23.9674	61.7343	63.1189	30.2948	135.58	59.6727	65.4808	81.7984	99.4569	156.281	209.383
'xkdK'	24.5389	14.2808	23.151	25.4572	74.7499	96.6033	13.2875	129.787	57.8803	100.706	40.8142	43.2611	123.983	112.517
'xkdM'	47.5707	33.0597	47.5048	35.778	53.2976	83.4014	28.0514	123.212	66.3949	116.162	59.9214	107.635	159.233	221.322
'xkdN'	30.4422	24.0673	72.9077	34.0362	43.9868	57.1626	25.7768	64.3559	44.2314	63.3819	35.9769	81.2897	85.9842	139.876
'xkdO'	62.3363	26.9273	146.626	28.1683	98.0197	164.506	88.3403	212.012	95.8031	127.292	100.496	124.586	178.28	226.129
'xkdP'	65.7993	35.1877	113.143	62.4227	108.383	146.423	75.0614	185.336	85.0359	118.111	106.079	119.18	175.825	270.784
'xkdQ'	68.0725	34.8238	68.1197	41.5853	117.458	114.088	41.6141	160.23	75.6359	57.8001	52.237	72.2037	123.383	182.026
'xkdR'	58.6883	36.3026	60.2546	39.6706	75.8985	102.608	41.9035	114.009	64.8035	62.1637	64.4452	104.474	135.205	185.722
'xkdS'	69.8893	45.5065	94.3532	58.8104	102.608	144.207	64.0888	219.64	91.9004	87.4872	73.8743	94.0268	181.396	199.328
'xkdT'	59.3428	39.836	184.567	96.9386	135.768	191.076	130.057	338.732	207.361	195.091	150.54	163.257	209.383	297.552
'xkdU'	65.7537	41.1266	118.521	75.4265	148.056	141.435	86.2229	153.171	66.5331	96.7373	78.8479	122.276	168.897	205.216
'xkdV'	117.539	57.6401	108.233	114.484	170.544	211.425	120.844	295.292	184.823	162.354	118.85	142.123	211.865	335.228
'xkdW'	69.2624	40.1687	112.4	61.2229	148.159	123.212	64.9384	160.786	115.2	99.5949	85.2129	137.187	136.902	197.677
'xkdX'	100.357	44.1395	80.7841	75.6884	131.873	152.219	69.4547	189.362	69.9863	109.364	87.1845	112.361	154.343	199.328
'xlyA'	90.447	77.0648	388.562	182.531	218.881	236.714	99.664	279.557	102.466	72.7059	84.7417	81.5154	150.227	130.962
'xlyB'	50.3877	34.2255	39.1923	15.4979	107.784	95.0095	14.0063	182.152	52.382	48.0012	44.4774	48.3351	83.8652	106.227
'xpaC'	70.1806	117.052	1080.14	545.714	427.861	479.704	474.084	854.538	701.354	1083.14	670.921	565.742	560.278	631.658
'xpt'	97.0059	148.056	2196.51	1301.54	1245.92	1668.11	2234.91	1760.78	2876.3	6436.23	4494.67	3618.06	3509.38	3468.27
'xre'	64.0888	64.7586	1105.9	899.513	673.718	927.369	724.077	762.186	318.909	392.351	644.484	620.376	530.423	458.253
'xsa'	31.2114	54.7581	144.608	64.4898	34.6552	147.442	79.2314	238.03	118.111	73.6697	126.676	92.8609	121.263	151.377
'xtmA'	44.2314	30.1691	26.6304	15.9557	36.5044	68.9749	5.5366	200.436	130.237	72.0037	63.7344	89.4494	169.131	190.679
'xtmB'	53.5569	39.5608	54.493	5.43395	61.0534	62.3795	13.2415	139.295	122.276	128	50.9496	92.8609	101.617	130.962
'xtrA'	110.968	33.0826	39.9327	31.6471	77.5471	121.769	70.8158	185.593	97.1404	86.3426	63.8228	103.824	91.5825	149.5
'xylA'	56.5322	153.065	1997.53	1225.37	520.95	800.635	577.229	590.994	408.729	364.052	243.369	263.197	320.904	287.218
'xylB'	69.3585	62.1637	294.985	169.249	175.339	270.222	187.014	288.415	192.138	200.714	129.697	129.697	137.282	164.849
'xylR'	42.2828	36.3529	263.288	296.729	146.322	324.708	129.877	250.384	146.626	133.621	122.871	76.2677	121.684	138.525
'xynA'	76.3206	50.1786	194.348	164.849	305.494	413.86	447.579	560.667	817.458	942.926	540.444	507.407	413.001	512
'xynB'	73.1102	37.2198	154.236	104.329	171.136	192.271	114.405	254.408	216.917	196.993	124.414	121.684	112.986	148.261
'xynD'	72.5548	46.014	118.357	89.0782	94.4187	140.848	81.7417	171.136	91.8368	67.0423	61.0111	70.9632	78.5206	105.128
'xynP'	75.2698	81.2333	76.958	52.2732	62.3363	140.458	42.6951	167.614	50.985	71.1603	42.195	47.6697	67.5086	72.6052
'yaaA'	65.982	194.281	2484.95	2572.58	1669.27	1866.35	1638.32	3869.68	1830.47	1054.98	1936.18	1019.75	1362.46	1283.62
'yaaB'	26.7228	0.00099985	1424.76	2787.97	1737.74	1502.34	1571.58	3615.55	1990.62	1852.17	2868.34	1642.87	1706.71	1751.04
'yaaC'	63.9113	96.0691	415.873	146.322	139.585	281.697	335.693	915.871	129.338	257.602	265.395	273.235	576.429	320.016
'yaaD'	95.6704	387.755	3860.31	1582.51	1046.97	1595.73	1577.04	2124.64	4211.15	4731.23	4911.68	4338.56	4278.83	4249.27
'yaaE'	117.295	428.752	4601.86	1833.01	816.891	2134.97	2063.67	2149.82	3618.06	5220.6	4393.03	4127.35	4510.28	4529.07
'yaaH'	44.3235	51.9568	59.5901	36.177	97.7483	148.159	54.7581	429.049	770.152	392.623	118.933	66.3029	128.89	149.396
'yaaI'	60.2129	48.3351	95.5709	48.8742	114.009	178.033	85.9842	392.895	952.78	682.176	209.528	114.484	168.08	215.12
'yaaJ'	69.4066	85.2129	522.396	356.066	198.638	357.55	234.103	408.446	326.514	330.842	267.241	195.226	245.572	286.026
'yaaK'	70.4242	343.46	4513.4	3123.61	1811.54	2850.5	3000.53	2745.78	2813.21	3138.81	2936.74	2466.07	2127.58	2455.84
'yaaL'	30.7177	131.416	1364.35	1174.64	649.867	978.21	939.663	695.063	765.894	809.002	788.518	685.019	726.591	780.903
'yaaN'	95.6041	88.9548	807.322	430.837	309.544	421.386	373.25	725.082	472.772	820.296	480.369	439.89	466.263	555.252
'yaaO'	89.5114	493.19	4402.17	2996.37	2521.38	1941.56	1937.53	1258.95	1044.79	1077.15	767.488	846.285	843.942	884.673
'yaaQ'	11.6076	0.00099985	1163.29	2740.08	1528.61	2610.3	1563.97	3964.71	3712.05	3140.98	2440.57	616.946	1221.98	1483.72
'yaaR'	47.5377	407.032	6635.55	5242.36	2267.68	4281.79	4365.71	4208.24	4787.31	5039.27	2211.79	1889.78	1983.73	2086.69
'yaaT'	79.4514	362.792	8068.03	6598.85	4624.24	4510.28	4442.02	3893.9	4113.07	5412.2	3093.45	2349.28	2316.93	2764.88
'yabA'	72.9583	122.701	2315.33	1784.12	1540.3	1424.26	1552.09	1648.57	877.345	1300.63	806.203	738.268	720.073	871.284
'yabB'	72.4041	146.728	2619.36	1884.54	1357.75	1531.79	1736.54	1921.48	1145.69	1590.21	1131.48	1045.52	915.236	1060.85
'yabC'	88.0957	162.918	2498.77	1754.69	1941.56	1646.29	1799.03	2004.46	1288.07	1604.6	1171.39	1093.7	997.38	1143.31
'yabD'	77.8702	105.274	920.325	639.145	656.204	694.1	653.933	1630.39	1430.2	2042.33	1282.73	1181.99	923.52	1133.84
'yabE'	63.0315	494.559	5231.47	4217	2417	2523.13	1699.62	1871.53	632.096	604.249	512.355	491.825	477.051	455.719
'yabG'	273.425	170.426	562.613	313.43	401.707	317.145	197.403	484.382	309.544	309.758	222.861	223.79	231.361	240.185
'yabJ'	101.758	169.836	1289.86	649.416	492.166	597.171	570.863	644.931	1418.35	2033.85	888.36	731.138	457.935	598.414
'yabK'	75.0614	102.395	728.608	646.273	522.034	1133.84	1444.15	2689.27	2856.44	2007.24	1526.49	1268.58	1162.49	1387.24
'yabM'	66.9959	170.426	1112.05	778.202	409.296	515.561	526.394	534.483	358.294	438.368	388.831	297.346	392.079	364.557
'yabN'	171.968	117.295	1589.11	1101.31	751.172	856.91	1099.78	776.585	1016.22	933.173	842.773	779.281	824.285	940.967
'yabO'	76.3206	111.43	1645.15	1302.44	1155.26	1200.98	1349.3	1222.82	1694.92	1836.83	1409.53	1342.77	1404.65	1591.31
'yabP'	98.8384	75.2698	927.369	749.092	1054.25	935.115	1172.2	1089.16	1527.55	2193.47	1269.46	1219.44	1237.32	1423.28
'yabQ'	55.561	39.5882	322.242	347.772	340.852	457.301	620.376	715.595	1076.4	734.185	1031.84	650.317	770.152	826.001
'yabR'	130.418	667.674	7449.87	4371.76	2977.74	3645.75	3489.97	3437.16	4959.57	6247.23	2579.72	2761.05	2405.3	2700.48
'yabS'	90.3843	109.44	724.831	447.579	253.352	406.75	355.326	522.034	372.992	369.646	339.908	278.783	345.61	371.701
'yabT'	81.685	62.1206	277.434	185.98	277.434	320.238	301.079	593.869	573.639	423.436	295.088	332.913	314.955	343.699
'yacA'	108.609	240.518	1729.33	1115.91	724.579	850.401	909.544	1807.78	1407.58	1624.75	930.589	738.268	834.056	1041.18
'yacB'	112.751	345.61	3023.49	1489.9	1066.75	1166.52	1227.92	3195.89	1457.22	1559.64	963.406	926.727	909.544	1098.26
'yacC'	86.6423	339.202	3182.62	1567.23	1021.16	1219.44	1293.44	3628.1	2121.69	1874.12	1204.32	1039.73	1063.79	1137.78
'yacD'	101.758	248.138	1353.99	620.807	727.599	804.529	907.026	4685.54	3528.89	3923.7	1738.95	1341.84	1158.47	1473.47
'yacK'	53.2238	57.68	1393.02	1306.06	862.87	1193.51	1060.11	1616.88	1124.45	1628.13	1112.05	732.152	733.168	1049.87
'yacL'	16.8421	0.00099985	612.684	939.663	669.064	733.168	618.23	2035.26	1170.57	2401.97	1177.08	399.763	757.972	1105.13
'yacM'	144.608	73.4148	865.866	827.721	1153.66	931.234	1077.89	1310.59	3473.08	2556.58	1373.84	1199.32	888.36	1173.01
'yacN'	109.44	65.209	270.315	302.334	458.889	834.056	1225.37	1464.3	2904.35	1584.71	1299.73	1045.52	1119	1359.63
'yacO'	114.325	91.013	1471.94	1724.54	1996.14	2337.9	2423.71	1726.94	1687.88	2553.04	2342.77	2300.93	1952.36	2300.93
'yacP'	86.8829	73.5167	876.129	862.272	847.459	1096.74	1163.29	1434.17	1271.22	2275.55	1621.37	1522.26	1572.67	1661.19
'yazA'	70.7668	197.814	2951.02	2500.5	1457.22	1994.76	2137.93	2377.12	1056.44	1588.01	1161.68	1083.89	1160.07	1124.45
'yazB'	87.7909	724.077	12186.5	7777.01	3956.48	5724.76	6557.82	4466.72	3357.1	4547.95	4284.76	4173.38	3080.61	3249.5
'yazC'	74.0794	83.1705	1457.22	1095.22	1000.84	1060.11	1217.75	1493	1272.99	3274.37	1663.49	1486.81	1404.65	1604.6
'ybaC'	72.5548	102.395	885.9	975.501	1268.58	841.022	512.355	1149.67	1197.66	669.992	557.18	509.169	543.826	488.089
'ybaE'	100.427	76.6918	1551.02	4176.27	3516.68	3371.09	2236.46	909.544	902.01	1025.42	1883.24	1610.17	1661.19	1433.18
'ybaF'	97.8161	58.5663	1719.77	4777.37	3948.26	4067.71	2872.32	1094.46	950.801	1443.14	2604.88	2294.56	2157.28	1994.76
'ybaJ'	88.4629	50.6328	150.644	187.663	236.386	298.585	223.015	399.763	228.017	348.496	297.965	238.691	255.291	337.092
'ybaK'	50.5626	30.4633	38.306	0.00806561	85.7462	113.693	11.8269	225.034	36.1519	68.2142	54.1542	40.8708	79.1765	85.568
'ybaL'	290.219	96.8044	636.934	684.07	718.08	1149.67	1512.79	2346.02	2630.28	1948.3	2435.5	1945.6	1932.16	2734.38
'ybaN'	98.7699	74.028	123.169	73.2623	94.0268	178.899	85.3311	414.434	124.759	176.803	143.908	113.143	320.46	215.12
'ybaR'	89.76	419.929	2576.15	1847.04	1604.6	1160.88	987.064	1068.23	954.102	824.857	714.109	543.072	589.766	591.404
'ybaS'	106.006	100.079	527.856	447.269	466.263	435.944	263.928	619.088	320.016	305.706	267.056	180.518	265.948	292.441
'ybbA'	68.5935	22.4244	45.3176	36.1519	80.004	118.933	54.834	247.794	127.557	125.105	123.811	68.0725	116.162	131.143
'ybbB'	47.802	39.2331	87.1241	63.6461	55.9474	120.176	75.0094	367.857	164.392	219.64	129.607	98.36	151.797	190.019
'ybbC'	67.884	33.2896	114.167	57.2419	119.926	168.313	94.6808	249.518	296.934	200.02	114.484	97.9518	107.337	173.045
'ybbD'	53.0397	35.0174	39.8912	28.1293	39.342	89.3255	31.779	252.651	304.859	116.566	73.8231	52.382	79.2863	96.8715
'ybbE'	81.2897	41.4701	86.8227	62.9878	138.717	188.576	114.643	342.985	725.585	307.406	187.923	148.983	173.645	273.994
'ybbF'	98.2919	61.9486	78.1948	56.8071	91.7731	155.417	54.1542	235.731	516.276	105.274	96.2023	63.3819	84.098	139.585
'ybbI'	66.3949	50.5626	84.8592	42.1073	81.1208	99.664	55.2537	297.14	1565.06	339.437	237.865	132.514	157.259	230.88
'ybbJ'	58.4447	74.2336	283.853	137.377	170.426	235.079	165.421	382.947	350.191	311.049	227.859	190.811	199.743	235.568
'ybbK'	64.3559	47.4389	161.344	87.9737	103.968	136.807	91.7095	328.557	371.186	266.686	179.271	146.83	146.322	181.019
'ybbM'	48.8742	43.8955	296.934	331.531	393.167	348.98	244.383	540.818	266.317	287.616	340.379	273.235	411.857	530.423
'ybbP'	54.0791	100.427	1272.1	1208.5	933.173	877.953	812.374	815.194	717.582	527.125	720.573	608.031	663.062	649.867
'ybbR'	52.2732	112.283	2040.91	1865.05	2252.01	1620.25	1489.9	1697.27	1865.05	2495.3	1994.76	1404.65	1575.94	1618
'ybbT'	83.575	71.4073	995.999	950.801	950.801	1178.72	1289.86	1095.22	1737.74	2347.65	1736.54	1602.38	1318.79	1546.72
'ybbU'	56.7678	57.0439	266.132	171.73	110.049	204.364	110.814	353.606	160.341	133.992	103.179	83.633	116.162	167.847
'ybcC'	71.7546	78.9573	5497.27	4589.11	1701.98	902.01	538.574	515.561	245.912	767.488	341.561	389.641	583.262	636.934
'ybcD'	85.2129	98.4965	7321.89	6330.04	3097.74	1283.62	686.445	652.575	324.483	1009.2	453.513	461.121	771.221	842.189
'ybcF'	414.722	253.352	11726.6	12245.8	6440.69	3528.89	1440.15	802.301	654.841	2460.95	1290.76	1117.45	1660.04	1880.63
'ybcH'	80.3374	40.0853	10484.7	12944	7398.41	3536.24	1339.98	1057.18	770.152	2498.77	1227.07	974.825	1760.78	1948.3
'ybcI'	38.2132	23.0389	3444.31	2856.44	2803.47	1768.12	581.647	503.204	449.756	729.114	573.242	302.754	1098.26	840.439
'ybcL'	90.134	109.973	182.911	70.9632	79.8932	178.527	58.0008	294.067	99.1816	87.6086	69.4547	64.4898	131.416	145.11
'ybcM'	86.1632	40.5604	254.496	216.167	117.539	326.967	169.014	373.509	148.056	145.917	162.354	104.764	197.403	267.983
'ybcO'	77.9783	53.3346	82.5388	59.5901	95.936	147.339	71.3084	209.383	135.956	113.143	83.9815	84.098	120.426	124.241
'ybcP'	68.5935	34.8238	74.6464	46.5271	93.7665	146.423	87.366	239.52	186.884	193.34	171.136	105.932	110.891	176.314
'ybcS'	54.6822	43.2611	50.4576	36.0518	79.8932	112.128	39.4239	272.101	83.575	75.0614	62.9441	53.7801	73.0089	104.982
'ybcT'	64.9384	49.5221	70.6442	51.7325	72.354	154.987	56.2585	241.52	56.4147	100.915	50.3877	66.3489	102.182	121.938
'ybdA'	55.9862	45.3805	92.8288	56.493	56.8465	128.444	68.5935	289.617	117.784	107.934	99.1816	90.5097	106.595	131.964
'ybdB'	81.9686	52.0563	92.2195	54.5308	69.5028	163.597	62.6829	318.246	130.69	142.914	116.485	82.3673	132.882	187.663
'ybdD'	57.0834	37.4009	64.7137	38.5324	83.2859	127.823	52.3095	246.424	81.4024	143.808	87.0637	69.3104	100.218	146.525
'ybdE'	47.3732	35.4325	121.938	80.2261	70.0348	154.879	76.0038	241.52	103.465	96.4694	91.519	86.1035	111.972	142.025
'ybdG'	65.5262	44.6937	150.853	102.893	181.9	177.91	114.167	321.127	175.825	220.556	180.643	173.405	171.492	206.071
'ybdJ'	98.0197	54.7201	181.145	143.112	204.081	220.709	156.606	358.542	217.67	286.026	311.265	194.55	191.208	269.474
'ybdK'	82.8828	52.0924	197.951	160.119	134.924	213.486	132.79	297.552	151.902	178.403	221.015	157.15	178.899	212.748
'ybdL'	122.616	65.2543	238.03	231.521	349.222	357.798	220.098	554.483	697.96	1004.32	395.354	334.764	297.759	453.827
'ybdN'	103.107	49.2824	110.968	78.0323	116.243	186.884	108.986	334.068	162.017	140.848	118.933	95.7367	142.419	201.97
'ybdO'	66.6254	46.2057	187.143	76.0565	80.6163	147.953	64.2667	228.492	122.871	83.691	64.6241	60.6737	105.712	145.613
'ybeC'	156.39	75.8985	485.726	345.37	351.407	428.158	306.555	535.224	1343.7	1024	710.652	574.833	621.237	882.223
'ybeF'	50.005	35.7532	92.4115	55.0244	64.3559	123.726	45.6645	221.629	83.4014	81.2897	53.8174	48.5029	106.227	112.829
'ybfA'	74.3366	89.8222	432.333	184.823	169.954	302.334	203.516	557.18	524.573	356.066	205.501	162.242	222.707	268.541
'ybfB'	57.0834	41.4989	157.259	80.9523	57.2816	133.992	77.9783	299.83	123.212	119.015	82.7679	70.9632	104.474	136.712
'ybfE'	68.1669	51.9842	93.2479	42.9326	114.563	185.079	90.5097	314.518	204.081	423.436	225.346	143.013	198.088	284.838
'ybfG'	92.7323	55.8312	274.374	119.098	183.038	254.761	173.766	410.717	203.94	286.224	208.659	252.126	255.645	324.483
'ybfH'	61.1805	36.5804	74.9055	65.982	140.556	168.546	65.8449	398.932	158.024	228.65	142.419	74.0794	155.74	182.531
'ybfI'	140.361	79.672	200.02	164.051	247.794	290.018	166.918	305.282	377.413	400.873	205.501	200.297	262.833	347.05
'ybfJ'	65.4808	35.3344	221.168	163.937	167.034	128.533	61.1381	277.434	146.525	128.355	63.602	89.76	116.162	163.937
'ybfK'	136.051	67.5554	113.772	99.664	243.537	277.819	247.28	677.464	936.412	901.385	580.439	468.531	528.222	650.317
'ybfM'	89.76	64.6241	1929.48	2294.56	2201.09	1942.91	1790.32	1625.87	1196	981.606	873.704	744.95	812.937	836.371
'ybfN'	73.6187	41.6141	92.8609	108.534	109.137	168.78	86.3426	352.383	141.534	97.9518	60.7579	58.729	104.113	134.737
'ybfO'	71.556	46.4305	104.619	80.4489	114.881	159.123	92.3474	413.001	258.496	168.663	89.6978	103.68	163.144	172.088
'ybfP'	80.0595	47.1439	154.343	143.31	141.044	199.743	127.38	332.682	200.02	126.063	148.57	89.8845	170.308	155.094
'ybfQ'	104.764	732.152	13873.1	8084.82	5841	4064.89	3097.74	2328.2	1723.35	1650.86	1043.34	872.493	723.074	870.077
'ybgA'	48.3351	41.4701	338.497	222.398	190.019	265.764	215.12	454.142	207.361	469.181	314.518	278.59	257.602	276.091
'ybgB'	61.5207	43.7133	97.4777	66.5331	65.7993	160.452	69.0227	343.937	104.04	142.518	107.411	75.8459	138.525	165.995
'ybgE'	55.292	39.7532	262.833	292.238	400.873	293.659	207.074	644.931	497.309	435.944	309.329	249.172	323.137	393.44
'ybgF'	138.429	80.6722	325.384	132.974	199.466	198.638	87.7301	301.915	122.361	191.872	150.019	139.295	148.983	216.617
'ybgG'	90.5097	85.272	1170.57	593.869	553.331	327.193	217.972	301.706	267.241	299.207	145.513	159.013	136.618	180.894
'ybgH'	34.7033	31.2612	27.819	26.3915	56.6106	90.0092	19.1597	194.146	80.3931	62.4227	56.493	32.0444	68.0725	72.3038
'ybgJ'	41.7586	26.3002	35.2365	29.2223	36.0268	73.0595	25.5102	149.396	54.9101	47.7358	46.1417	40.5885	65.4354	70.7177
'ybxA'	140.361	105.055	3050.86	7057.79	6418.41	5816.76	3653.34	1592.41	2083.8	1518.05	3371.09	2648.57	2661.46	2478.07
'ybxB'	61.3929	77.1182	1323.37	6836.3	7760.86	7929.42	5804.68	3842.95	3745.65	974.825	3061.45	2341.15	2922.53	2736.28
'ybxF'	163.144	7203.24	14243.3	21981.5	27099.9	32227.4	15836.9	27669.3	18846.4	17941.3	29287.6	15760.2	26322.3	19810.8
'ybxG'	86.6423	143.31	764.832	557.18	432.333	542.32	341.561	562.224	270.035	349.222	238.195	167.73	209.383	283.067
'ybxH'	56.025	62.8569	65.5716	43.5017	47.6697	113.064	36.3277	310.619	59.0146	72.9077	41.8455	37.5047	78.0864	88.8931
'ybxI'	66.5792	43.6225	50.4576	42.3415	77.8702	133.436	42.784	327.647	111.199	93.1833	51.5178	39.8912	141.337	128.178
'ybyB'	85.6867	97.9518	326.061	202.672	361.788	748.573	849.812	3565.78	5518.27	7543.4	2432.12	1393.02	1904.24	2137.93
'ycbA'	107.411	53.6312	175.947	146.83	101.758	259.394	163.257	307.832	164.165	210.839	197.814	147.442	183.419	272.101
'ycbB'	47.802	34.6072	267.056	209.964	167.382	273.425	184.311	394.806	207.217	231.361	188.054	168.313	196.311	250.384
'ycbC'	140.751	51.0203	208.659	107.04	155.957	185.465	110.201	356.807	160.23	221.936	146.728	165.192	160.23	232.97
'ycbD'	53.2238	27.8769	172.207	109.364	96.269	146.932	97.8161	286.224	145.513	77.2788	141.142	100.288	143.808	153.703
'ycbE'	108.383	62.7699	130.69	60.1711	99.2503	143.808	51.9121	444.488	120.009	165.078	103.824	68.1669	147.033	165.995
'ycbF'	47.968	37.6088	241.018	135.956	240.685	311.697	378.461	289.617	223.945	182.405	156.606	287.815	267.612	319.794
'ycbG'	63.5579	95.936	706.233	477.713	401.151	534.854	438.065	914.602	376.89	443.257	397.001	329.241	347.291	383.744
'ycbH'	67.9311	45.3805	103.896	67.0423	94.4187	152.641	78.9573	296.523	121.179	114.325	123.983	74.1821	130.871	174.369
'ycbJ'	92.4115	82.9977	238.03	193.743	277.626	307.619	180.518	496.965	186.238	205.074	166.111	171.849	257.602	286.422
'ycbK'	97.9518	60.8844	152.113	118.686	218.729	238.856	140.751	330.155	162.017	417.317	434.135	233.455	314.083	382.416
'ycbL'	65.7537	40.4761	111.122	105.274	199.466	227.544	164.051	516.276	216.617	393.44	338.967	226.756	269.474	304.648
'ycbM'	37.2973	26.6673	37.2456	33.6375	42.5769	127.823	114.563	310.834	121.684	251.951	198.776	169.836	197.814	194.82
'ycbN'	98.6331	48.8065	87.8823	73.4148	172.088	210.547	218.123	484.046	330.155	578.03	413.86	387.486	325.159	421.679
'ycbO'	82.9977	0.00099985	165.995	333.606	334.532	453.827	179.271	584.881	427.269	631.658	541.568	291.429	465.294	411.002
'ycbR'	110.661	79.672	359.04	219.032	214.525	364.81	309.758	863.469	714.604	759.023	451.005	377.413	514.49	627.295
'ycbU'	55.4456	31.8451	97.4777	72.8572	88.4629	166.803	102.466	314.736	162.692	192.939	150.54	136.902	156.065	221.322
'yccC'	94.0268	153.24	212.453	116.002	127.028	237.7	107.411	267.798	177.048	201.132	159.013	153.277	164.849	208.659
'yccF'	50.4926	46.0778	1033.63	1378.61	1257.2	1599.05	1521.21	802.857	440.806	706.722	597.999	535.224	399.763	419.929
'yccG'	283.656	55.7152	90.761	81.4589	155.848	292.846	205.929	344.175	272.101	448.511	285.036	255.114	208.081	337.56
'yccH'	65.4354	37.923	178.775	231.521	339.437	334.3	212.6	371.444	232.003	329.241	346.81	276.091	301.706	342.509
'yccK'	117.702	55.3304	120.342	81.177	108.008	179.894	131.69	262.105	256.355	160.563	174.611	131.599	151.587	213.191
'ycdA'	62.1206	44.385	339.202	463.363	538.574	494.217	541.944	795.104	838.694	1269.46	1280.06	1372.89	923.52	913.335
'ycdB'	111.199	63.2065	152.641	124.069	182.152	294.883	234.916	464.328	343.937	274.184	274.374	276.091	351.651	441.112
'ycdC'	36.1269	25.3691	149.189	217.218	308.259	284.444	95.7367	569.282	298.172	526.394	342.035	167.034	267.056	241.186
'ycdD'	54.0791	46.7534	276.091	169.601	226.285	136.145	78.7386	214.971	126.15	128.355	105.128	98.6331	112.751	106.965
'ycdF'	43.865	34.2255	109.63	48.5702	95.6704	214.822	294.271	790.707	2848.53	3254	984.331	730.125	574.435	771.221
'ycdG'	74.5429	40.7012	72.6052	38.8273	109.592	189.624	210.985	675.12	2201.09	2296.15	653.028	428.455	460.801	575.631
'ycdH'	100.218	1366.24	2567.24	1009.2	715.099	624.259	554.099	787.426	499.728	337.092	333.837	384.276	420.22	413.574
'ycdI'	108.008	1014.81	3790.05	2080.91	1273.87	1103.6	732.66	773.362	376.89	478.044	634.73	505.652	527.125	515.561
'yceA'	94.6808	564.175	2766.79	1438.15	1111.27	776.047	528.588	511.645	306.13	359.04	501.116	399.209	416.45	407.315
'yceB'	78.5206	67.884	286.026	202.812	175.096	290.823	187.014	499.728	143.509	275.709	194.281	148.364	271.536	263.745
'yceC'	141.73	122.616	3382.79	2503.97	2581.51	2096.84	2521.38	4469.82	3902.01	5556.65	3036.09	2922.53	2531.89	3249.5
'yceD'	90.5724	79.2314	2204.14	1653.15	1692.57	1021.87	1214.38	1909.53	2846.55	3331.6	1925.48	1879.33	1357.75	1620.25
'yceE'	96.0691	75.8985	2143.87	1862.47	1251.12	1375.75	1349.3	1926.81	1989.24	1545.65	2031.04	1441.15	1567.23	1720.96
'yceF'	64.2222	48.5366	1286.29	1408.55	602.159	1043.34	846.285	1173.01	1287.18	1372.89	1384.36	919.05	1039.01	1098.26
'yceG'	32.7631	19.3868	296.934	421.094	302.544	394.532	304.648	882.223	497.654	538.201	859.289	397.277	515.204	538.574
'yceH'	51.4465	32.7177	551.417	605.088	322.019	700.869	754.826	1126.01	809.002	1265.95	1309.68	1039.01	962.738	1060.85
'yceI'	74.5946	83.1705	232.647	148.261	175.582	196.584	114.167	350.677	213.486	202.11	129.338	99.9407	158.134	185.336
'yceJ'	103.036	71.4073	133.945	72.8067	180.143	164.506	59.8384	332.221	104.329	157.586	84.098	72.9077	146.423	154.879
'yceK'	152.535	217.821	952.12	673.251	459.844	521.672	293.863	502.855	269.1	351.407	295.907	239.354	372.475	346.089
'ycgA'	75.3743	40.0575	128.178	106.079	123.64	172.326	85.9246	217.519	106.521	113.378	93.7665	76.162	140.946	137.854
'ycgB'	68.1197	50.1786	300.558	194.82	173.165	239.686	164.392	503.204	322.465	475.401	336.625	203.657	212.748	280.333
'ycgE'	93.1833	98.1557	381.886	279.945	287.218	334.764	278.59	482.037	255.823	213.931	240.018	231.04	277.242	291.025
'ycgF'	59.0965	85.1539	366.33	283.853	215.568	298.379	241.688	537.828	273.994	172.446	224.878	195.497	264.477	252.126
'ycgG'	70.1806	60.8844	312.129	221.168	149.396	277.626	202.251	321.572	198.638	182.405	135.486	137.187	172.446	171.611
'ycgH'	116.727	104.329	910.49	835.792	528.222	693.139	626.426	617.802	348.738	341.798	499.382	411.287	539.695	567.706
'ycgI'	94.8779	44.0479	153.171	82.9402	105.639	179.769	76.1093	287.019	112.986	115.68	91.646	87.9127	119.511	177.54
'ycgJ'	25.7411	30.1981	34.6552	40.5885	70.6198	70.0834	27.1711	225.659	81.7984	150.749	83.4592	41.1266	74.1821	80.5605
'ycgK'	70.0348	63.0315	129.338	86.7625	99.8022	161.009	74.5429	206.787	121.684	152.535	167.15	116.566	175.339	180.643
'ycgL'	56.493	39.6432	67.6492	52.7829	108.911	130.328	59.6314	236.386	127.557	478.044	355.326	281.307	265.212	274.564
'ycgM'	64.8035	35.4079	171.136	82.1393	113.064	229.285	144.107	300.454	1466.34	804.529	557.953	324.258	272.479	406.469
'ycgN'	76.0565	43.1414	93.5717	60.8844	111.585	153.596	92.0917	284.444	1095.98	702.814	434.737	233.779	251.602	349.949
'ycgO'	57.8803	211.571	188.314	170.899	100.845	213.191	86.5823	318.909	340.615	153.384	415.585	262.105	348.255	365.822
'ycgP'	94.2879	39.6157	211.351	188.314	238.03	271.536	171.968	509.875	413.287	703.302	395.628	294.475	292.846	386.145
'ycgQ'	39.9466	33.2896	124.759	181.145	286.621	255.468	143.211	393.44	198.638	212.895	158.353	123.64	165.307	213.043
'ycgR'	45.0358	29.8571	120.176	196.039	171.968	256.178	151.902	378.199	181.019	127.823	173.886	102.182	180.393	160.563
'ycgS'	55.4456	38.9081	106.227	66.1193	93.7665	105.639	62.9441	257.067	87.7301	141.632	122.616	74.8536	102.041	101.547
'ycgT'	137.95	71.1603	496.276	401.986	450.38	445.722	534.113	1469.39	719.574	898.89	492.166	424.612	441.112	572.448
'yciA'	82.9402	45.1295	72.9583	57.1626	92.7323	154.13	60.0878	380.302	131.781	117.133	79.672	71.7546	123.383	154.665
'yciB'	63.6902	40.5885	57.9003	38.693	61.8199	109.289	46.0459	177.54	83.691	38.3459	53.7428	48.4022	87.4872	98.6331
'yciC'	67.0888	136.997	273.235	206.071	217.369	330.384	186.238	434.436	249.518	353.606	226.914	127.734	231.04	279.945
'yckA'	98.1557	114.722	1672.74	1630.39	900.761	1220.28	807.322	1074.17	507.759	503.902	429.943	298.172	377.151	377.675
'yckB'	62.0345	131.599	2856.44	2210.26	2264.54	1755.91	1630.39	1826.67	808.442	1100.54	850.401	734.694	615.664	572.051
'yckC'	67.1353	51.6251	334.3	184.823	112.595	234.103	138.909	388.292	265.028	235.568	179.396	155.309	181.648	201.97
'yckD'	56.493	43.4414	117.377	82.2532	68.4036	112.283	51.4108	169.483	89.2017	83.9233	56.2585	52.4911	96.7373	121.179
'yckE'	75.1135	38.2132	90.6981	55.4456	117.866	120.76	69.6475	238.36	208.659	316.267	259.394	180.268	167.498	189.624
'yckI'	74.2851	92.9253	648.742	439.281	466.586	459.207	270.409	319.351	511.291	911.438	663.522	552.948	512	541.568
'yckJ'	88.2791	170.426	1156.86	784.701	487.751	729.619	449.133	531.527	648.517	807.322	1391.09	812.937	989.805	1016.22
'yckK'	40.8708	177.91	1284.51	1074.91	725.082	1208.5	757.446	1127.57	1332.57	2127.58	2423.71	1539.24	1589.11	1751.04
'yclA'	213.931	60.0878	120.928	111.585	173.285	298.172	194.82	557.18	418.186	331.301	220.709	180.894	226.914	356.313
'yclB'	13.6516	15.327	73.8231	42.0199	83.0553	75.0094	40.3361	312.346	99.5949	203.234	102.395	55.4071	141.435	152.747
'yclC'	58.6883	44.9111	96.2023	46.0778	100.985	97.6129	35.5801	236.55	87.6693	95.5378	70.4242	60.1711	101.055	97.0731
'yclD'	85.9842	34.7273	72.354	37.2456	103.752	150.123	65.5716	226.442	100.079	140.848	97.4777	66.9494	93.3126	146.932
'yclE'	53.4456	44.6318	162.129	88.8931	122.701	144.107	75.0094	233.941	161.792	187.273	136.902	80.115	124.759	162.129
'yclF'	97.7483	273.804	1605.71	1888.47	1008.5	1845.76	1319.71	812.937	495.245	1127.57	954.764	558.34	454.457	415.297
'yclG'	91.2656	66.5792	295.702	180.393	230.72	252.126	134.643	367.857	164.051	241.52	149.086	110.125	163.937	193.207
'yclH'	59.8384	56.8465	129.697	76.745	95.0095	142.025	61.9916	218.881	134.737	170.072	161.792	154.879	168.08	156.498
'yclI'	64.8484	33.0826	75.8985	55.0626	90.0092	132.606	88.8315	173.645	152.113	110.661	87.4266	84.6243	102.75	200.993
'yclJ'	71.0124	67.9311	578.23	378.461	499.728	444.796	395.08	489.783	216.017	442.643	404.221	348.738	336.392	379.249
'yclK'	65.8906	53.3346	627.295	460.482	505.301	457.301	418.766	460.163	274.755	517.351	545.714	426.086	362.039	408.163
'yclM'	75.4265	74.7499	378.199	228.968	313.865	280.139	234.753	434.436	373.25	499.728	465.94	376.89	352.872	363.296
'yclN'	99.8022	207.793	1884.54	1784.12	1687.88	1288.07	1202.65	1332.57	554.868	781.445	926.727	691.699	800.08	878.562
'yclO'	93.9616	148.364	1436.16	1472.45	1137.78	1317.88	1350.24	1129.92	462.401	541.944	1105.9	600.491	797.312	999.457
'yclP'	95.8031	121.347	1301.54	1872.82	1835.55	2108.5	2214.86	1561.81	944.234	1367.19	1843.2	1342.77	1332.57	1637.18
'yclQ'	86.3426	123.726	1736.54	2588.68	2315.33	3160.64	2791.84	2242.67	1990.62	2854.46	2998.45	1900.28	1959.13	2608.49
'ycnB'	68.9749	67.2285	270.972	224.567	224.567	211.571	180.143	326.514	175.947	357.302	405.062	290.421	277.242	264.111
'ycnC'	87.1845	138.333	496.965	314.955	488.427	324.034	263.015	522.396	214.822	382.151	607.609	552.182	380.038	354.097
'ycnD'	42.2535	61.6915	495.245	300.662	377.675	265.764	189.099	483.04	491.825	507.759	374.546	282.871	297.14	287.815
'ycnE'	131.234	127.823	611.835	280.722	164.62	327.42	263.197	534.483	619.088	668.6	491.143	369.39	372.733	447.89
'ycnI'	95.0754	103.968	2121.69	2112.89	964.742	1577.04	980.246	753.258	615.664	706.233	582.858	656.204	616.946	647.618
'ycnJ'	73.0595	91.013	2604.88	2022.61	2022.61	1159.27	970.107	565.35	645.825	597.999	752.214	609.296	544.58	454.142
'ycnK'	101.266	124.759	3593.07	2681.83	1716.2	1725.74	1414.43	701.354	606.767	411.287	611.412	648.067	811.811	591.814
'ycnL'	64.3559	78.8479	541.006	435.642	305.071	343.46	181.27	279.557	148.159	137.473	120.928	101.688	184.951	160.23
'ycsA'	59.5488	41.4127	69.4306	39.8912	63.602	89.4494	55.3304	142.321	126.413	95.8031	94.1572	106.521	118.439	123.212
'ycsD'	51.9481	40.7294	122.107	82.1962	160.008	143.609	108.383	245.572	193.877	168.313	106.891	137.473	148.776	162.017
'ycsE'	65.9363	46.721	189.756	197.54	288.015	483.375	461.76	894.539	1058.64	1764.45	1039.01	675.12	614.811	763.244
'ycsF'	75.2177	61.0111	271.254	157.477	153.49	257.959	220.098	651.219	1006.41	826.001	736.224	655.295	514.49	577.629
'ycsG'	85.2129	55.1772	190.349	161.344	267.983	243.537	155.957	512.71	1203.48	554.868	632.534	446.959	486.737	449.756
'ycsI'	73.3131	46.721	159.897	85.4495	126.588	181.019	111.662	359.538	543.826	308.046	350.92	271.913	298.379	305.071
'ycsK'	30.6539	27.1523	50.8086	37.2198	88.1568	104.402	38.9891	258.138	192.405	186.625	159.565	90.6352	184.439	212.6
'ycsN'	21.781	0.00099985	190.283	255.468	186.238	227.859	115.921	346.329	277.242	196.584	296.317	209.819	387.755	282.088
'ycxA'	74.9575	44.6937	63.0752	39.8084	144.207	131.234	39.4786	310.834	104.402	92.7966	78.249	68.9271	137.473	129.967
'ycxB'	68.9271	46.9157	129.697	145.21	206.214	204.79	83.8071	266.686	82.9402	85.3311	97.6129	86.1632	144.909	148.159
'ycxC'	91.9642	46.9157	78.8479	94.4841	154.023	172.326	62.5961	322.465	87.1845	115.2	78.249	77.8163	115.28	134.643
'ycxD'	68.7363	46.3983	127.734	99.8022	107.04	163.144	93.2479	151.482	143.31	126.588	86.8829	95.1413	125.801	140.848
'yczA'	85.6274	63.8671	112.4	129.427	130.599	290.823	217.369	405.624	160.23	273.994	267.983	224.411	268.355	324.258
'yczE'	61.7771	62.466	386.011	360.037	297.552	308.473	194.55	334.764	176.069	139.973	189.099	144.909	185.722	191.341
'yczF'	82.8828	68.6887	118.85	72.354	111.817	175.947	77.2788	290.219	182.911	293.253	127.38	125.105	155.957	187.533
'yczG'	88.2791	146.83	504.601	374.287	295.907	361.788	214.079	501.463	292.036	253.177	214.673	131.143	245.912	279.17
'yczH'	93.5717	66.9959	168.196	142.815	127.823	239.852	103.537	395.354	176.191	176.191	169.366	123.897	212.012	253.177
'yczI'	110.354	78.0864	352.139	334.068	488.089	399.209	281.502	602.159	619.088	815.194	644.037	576.829	645.378	684.07
'yczJ'	66.1652	47.7027	271.724	191.739	178.527	267.056	165.078	459.207	157.477	385.878	447.579	329.698	382.151	406.469
'ydaB'	103.465	97.6806	501.811	281.112	205.501	241.52	149.603	281.112	160.675	106.521	99.5259	69.1664	132.882	121.769
'ydaC'	69.3585	71.7546	130.871	84.6243	118.686	168.78	71.5064	484.717	535.224	312.779	130.328	90.3217	219.488	167.614
'ydaD'	66.487	46.1417	122.191	100.985	157.477	238.36	307.193	997.38	6907.75	3704.34	915.871	631.22	699.413	798.971
'ydaE'	51.2329	28.3053	37.014	27.2843	67.837	73.9255	71.904	328.102	2333.05	1893.71	384.809	238.856	204.364	263.197
'ydaF'	63.0752	67.2751	478.541	317.145	330.613	377.675	335.693	715.595	522.034	616.091	398.38	398.932	375.586	376.89
'ydaG'	132.698	100.566	521.311	325.384	489.105	671.852	868.27	4020.06	13559.3	9133.8	2234.91	1293.44	1446.15	1878.02
'ydaH'	100.845	147.749	556.023	449.133	306.767	303.594	184.056	426.677	315.61	237.7	189.23	131.052	239.686	263.197
'ydaJ'	60.9688	42.195	191.142	221.475	271.16	362.29	277.819	515.561	349.222	151.482	149.707	143.31	199.328	216.767
'ydaK'	74.1821	53.1133	117.621	117.214	160.563	263.38	159.897	415.297	210.985	132.606	108.083	100.845	193.877	182.658
'ydaL'	84.5071	39.836	68.6411	98.2919	174.853	246.937	166.456	346.089	238.195	185.98	148.159	128	184.695	210.256
'ydaM'	16.6563	0.00099985	44.8489	85.1539	102.893	126.852	57.9606	253.879	195.226	170.072	103.68	43.9259	100.01	135.298
'ydaN'	59.3839	34.6792	71.556	78.5206	186.884	175.46	173.645	234.916	163.144	169.249	124.069	157.368	161.792	189.756
'ydaO'	67.6023	210.693	840.439	549.89	361.287	302.963	219.336	273.046	229.922	256.533	266.317	215.718	247.794	235.568
'ydaP'	43.0816	80.392	117.702	108.008	183.928	215.269	211.278	773.898	2846.55	2142.38	653.933	381.357	572.448	630.346
'ydaQ'	62.466	40.1966	54.0042	33.942	90.5097	114.961	51.304	228.175	116.727	125.453	54.9101	80.7841	96.2023	129.248
'ydaS'	77.386	57.123	61.1381	41.7007	83.691	166.572	189.493	1031.84	2049.42	2538.92	694.581	557.953	513.778	632.973
'ydaT'	86.1632	50.3528	78.5206	49.0778	79.7272	185.722	116.485	423.436	810.125	637.818	270.784	167.614	236.878	315.173
'ydbA'	39.2875	43.2911	141.142	127.646	120.342	198.363	131.052	502.507	372.992	255.291	306.767	188.968	334.996	269.1
'ydbB'	85.2129	60.5057	126.413	86.1632	160.898	214.376	105.42	514.49	382.416	633.851	362.541	223.945	279.751	344.653
'ydbC'	87.0637	46.1098	68.7839	50.8086	65.1187	146.018	71.3084	359.04	301.288	460.163	206.787	132.698	189.362	204.364
'ydbD'	82.0255	58.4447	244.552	136.239	197.403	235.568	257.067	1035.42	10008.9	12169.6	2644.9	1364.35	848.047	1173.82
'ydbI'	72.6555	85.5087	853.945	915.236	686.445	867.067	600.075	671.852	571.259	568.888	643.145	556.023	600.075	610.141
'ydbJ'	80.9523	71.4073	213.043	252.301	474.742	639.145	649.416	625.125	502.159	463.685	549.129	471.79	518.788	534.483
'ydbK'	81.9118	61.4781	282.871	280.528	486.063	471.463	329.926	564.175	376.368	435.039	385.61	262.105	391.807	429.347
'ydbL'	62.466	48.0678	398.656	367.857	217.369	327.875	202.953	297.759	141.632	200.297	184.439	143.211	192.005	211.718
'ydbM'	60.5477	66.257	187.533	122.361	244.383	355.08	187.273	416.739	176.436	1305.15	468.856	505.301	484.717	572.845
'ydbN'	140.946	112.673	253.177	170.899	283.067	327.193	240.185	939.663	411.572	651.671	353.116	257.245	295.088	468.856
'ydbO'	111.972	140.167	657.114	483.375	378.723	486.4	384.276	629.909	276.474	328.102	447.269	307.619	424.612	420.511
'ydbP'	92.3474	104.402	510.582	411.002	450.693	439.89	243.2	677.934	587.319	766.956	380.829	339.202	369.134	374.287
'ydbR'	119.015	1065.27	8404.81	7191.12	4630.65	7685.91	7028.49	8220.44	4290.71	6562.36	7372.82	6356.43	5845.05	6700.25
'ydbS'	85.7462	63.9113	203.657	226.285	285.629	479.039	429.347	1007.11	917.777	1437.16	888.36	688.828	813.501	972.8
'ydbT'	53.892	38.5859	93.864	123.811	160.119	276.858	294.679	641.809	662.603	638.26	525.665	450.068	538.947	580.037
'ydcA'	77.7085	58.8512	211.865	150.331	209.673	216.167	114.881	258.676	159.897	212.895	128.623	146.119	195.091	208.369
'ydcC'	53.5569	49.5564	296.317	232.647	228.175	330.384	293.456	416.162	275.709	387.755	446.34	448.511	487.751	549.129
'ydcD'	158.353	740.317	7940.42	8665.1	4994.07	7874.65	5319.22	5902.05	5533.59	5374.82	4497.79	4287.73	3202.54	3504.52
'ydcE'	106.891	382.947	5127.36	5712.87	5202.54	4959.57	3378.11	3653.34	4320.55	4741.08	2892.3	3112.81	2026.82	2202.61
'ydcF'	84.3315	133.343	590.585	183.419	193.207	192.271	156.065	388.023	387.755	310.619	200.854	194.955	150.435	230.56
'ydcG'	83.2282	181.396	1168.95	590.994	396.726	479.704	392.351	766.956	592.635	446.959	512.71	384.809	437.155	467.234
'ydcH'	104.402	140.751	1068.23	677.934	629.909	622.53	454.772	648.966	657.114	828.295	480.702	486.4	362.039	477.051
'ydcI'	86.2827	81.1208	403.102	218.881	164.849	371.701	365.569	790.159	995.309	879.781	667.211	520.589	470.157	600.075
'ydcK'	38.8812	205.501	933.173	556.408	274.374	492.166	340.615	580.439	485.39	685.969	428.158	294.679	296.112	337.092
'ydcL'	34.6312	22.9433	93.6366	52.6368	50.5626	111.74	43.865	221.322	156.606	171.968	179.147	108.158	144.107	194.82
'ydcM'	30.6327	27.6269	65.9363	34.2018	28.7602	62.8569	31.3197	151.272	95.5378	155.417	117.621	89.2017	95.6041	143.708
'ydcN'	63.5139	62.9878	348.738	225.034	207.074	299.207	212.748	561.056	302.334	650.317	479.704	393.167	323.585	537.455
'ydcO'	28.1683	23.312	66.487	41.8165	76.2677	63.8671	31.9557	149.5	104.982	94.3532	86.1035	51.9842	67.5086	60.9688
'ydcP'	37.375	32	90.2591	32.5142	46.8507	105.055	30.3369	179.271	60.38	80.6722	64.4005	41.1266	67.0423	76.0565
'ydcQ'	49.9357	33.0597	69.2864	35.3344	75.7934	113.693	44.0173	100.079	58.0812	103.393	59.8799	60.5897	64.2222	109.82
'ydcR'	83.8652	38.6394	80.8401	48.8065	116.162	151.902	85.8056	202.812	113.772	95.7367	78.9573	81.8551	80.5605	170.544
'ydcS'	63.338	49.8665	140.458	56.8465	139.876	142.914	79.5616	167.963	145.613	148.776	71.7546	81.4589	87.4266	134.178
'yddA'	39.1245	26.1729	82.2247	36.8604	52.6003	87.7909	48.8742	112.908	64.0444	74.6464	39.8084	48.1679	51.5178	65.2543
'yddB'	78.6841	32.991	56.3366	38.3459	121.263	129.967	54.6065	176.069	89.2017	95.936	74.028	81.4024	71.556	131.143
'yddC'	56.9648	31.691	54.6065	28.2857	51.5536	120.426	30.8671	167.847	71.7546	69.9863	43.2611	38.0019	64.3559	97.6129
'yddD'	15.2951	6.93069	33.2896	9.23428	23.3443	29.4052	13.8422	70.2292	50.5977	77.2788	32.4018	24.8815	34.273	63.8671
'yddE'	25.9201	17.5573	32.3232	33.6375	57.4805	91.2024	17.8395	135.017	75.2698	52.7098	48.6039	37.7394	45.3176	71.111
'yddF'	76.0038	32.5594	39.7532	20.1541	63.5579	111.508	47.4061	126.588	32.8086	48.0345	64.2222	66.9494	57.8803	112.517
'yddG'	56.4147	30.7177	41.802	21.0391	48.8065	85.6867	34.5832	158.463	78.4119	57.2023	47.1113	44.2314	67.6961	134.643
'yddH'	59.7141	36.9371	50.7206	30.7817	74.8536	128	39.342	152.113	104.982	79.4514	62.9441	65.2995	72.3038	105.493
'yddI'	47.1113	37.1683	35.5432	23.2797	58.1618	77.6546	20.7782	96.7373	64.0444	39.9466	29.1212	32.3793	53.3716	60.2546
'yddJ'	88.8315	59.5488	357.798	215.718	147.135	221.322	142.716	281.112	192.405	260.294	159.233	159.123	168.897	236.386
'yddK'	79.672	135.298	321.795	198.226	161.344	251.602	112.439	288.815	191.076	289.416	208.081	184.567	216.917	266.502
'yddM'	49.3507	46.9483	201.272	174.49	166.572	219.793	121.095	188.184	94.6808	252.476	215.718	179.023	159.344	247.451
'yddN'	79.6167	57.9606	196.652	144.909	243.537	263.928	149.603	381.622	347.532	285.629	213.043	184.823	198.363	239.52
'yddQ'	47.4718	52.8562	344.892	226.599	158.134	243.537	146.525	267.241	176.191	267.612	187.793	143.211	164.963	197.814
'yddR'	9.00671	12.3377	44.0937	75.1135	70.4242	109.213	35.6542	166.111	39.9743	69.8409	86.5823	32.4692	76.6386	82.9977
'yddS'	73.8743	54.4553	167.73	114.881	136.239	197.54	92.2195	185.336	118.275	162.017	128.98	101.266	107.635	163.483
'yddT'	104.113	80.5046	393.986	188.445	261.017	366.838	273.614	1522.26	3638.18	4350.6	1328.88	867.668	807.322	1526.49
'ydeA'	53.5198	43.2911	144.708	105.712	124.414	169.718	80.004	169.249	158.024	118.193	139.102	90.5097	109.137	135.768
'ydeB'	54.1917	100.01	474.742	383.744	423.73	359.04	219.64	370.415	362.29	438.368	246.253	260.475	235.079	279.945
'ydeC'	10.4252	43.2911	336.159	137.854	128.266	163.71	35.8773	177.786	70.6687	134.737	69.0227	40.5042	79.8932	84.8592
'ydeD'	83.5171	63.6461	227.229	137.282	217.519	211.865	96.1357	246.766	110.584	116.002	130.78	122.701	126.501	160.563
'ydeE'	47.6366	36.4286	161.344	101.336	84.977	138.141	66.1193	156.065	98.1557	96.8044	112.128	102.608	108.76	121.853
'ydeF'	50.4226	43.2911	345.37	290.219	155.525	303.174	182.785	303.805	123.212	116.243	176.926	137.663	150.853	188.968
'ydeG'	110.814	81.5719	334.068	211.718	297.965	313.213	191.739	360.786	283.46	394.259	281.112	246.766	266.502	286.026
'ydeH'	65.5262	52.0924	419.638	385.343	270.597	289.416	116.889	304.437	328.557	358.046	216.767	112.829	247.28	309.544
'ydeI'	44.1395	43.9868	249.691	165.651	94.6808	176.681	102.466	244.214	101.336	155.094	155.202	131.873	138.621	171.017
'ydeJ'	65.1639	35.6789	69.5028	41.5564	52.9662	136.428	62.2068	192.939	61.4781	103.107	93.6366	98.2919	118.521	171.73
'ydeK'	104.113	50.9143	92.7323	52.7464	138.621	146.22	42.1365	199.052	73.0595	99.5949	68.9749	63.0315	97.6806	111.43
'ydeL'	44.2314	35.139	135.674	103.609	78.4119	172.565	85.272	249	105.859	128.089	97.6806	106.595	125.192	145.311
'ydeM'	56.9254	48.7726	335.461	330.613	259.754	401.429	277.05	488.089	235.568	533.003	446.65	371.701	421.386	440.501
'ydeN'	84.39	63.5579	223.635	181.27	202.11	212.6	114.325	267.798	203.94	311.913	186.367	166.572	182.531	201.411
'ydeO'	72.2537	179.835	287.417	321.127	451.944	446.959	228.809	570.863	382.151	596.757	587.319	434.737	453.827	503.204
'ydeP'	68.2615	70.2292	801.19	546.092	315.61	419.638	236.714	544.58	287.417	190.415	216.017	168.313	249.345	293.049
'ydeQ'	0	53.1869	253.704	200.714	146.728	212.6	102.182	226.914	114.961	127.557	144.107	101.899	147.442	153.596
'ydeR'	132.79	113.221	438.977	270.035	415.585	335.461	184.567	439.281	379.512	421.679	302.334	236.222	306.98	374.546
'ydeS'	67.884	56.4147	286.422	197.13	215.12	370.159	328.785	586.099	411.857	481.703	351.164	309.973	317.585	408.163
'ydeT'	69.8409	71.904	648.966	614.811	763.244	728.104	641.809	544.203	309.329	246.937	264.111	285.827	291.631	320.904
'ydfA'	122.276	96.7373	1032.55	993.241	770.152	953.441	729.619	608.031	473.756	225.034	317.145	320.682	419.638	421.386
'ydfB'	27.2843	32.8018	38.3193	54.3045	57.0439	95.5378	19.8216	150.958	79.012	48.3016	34.5353	31.9557	61.7771	69.1664
'ydfD'	117.866	76.4794	379.775	272.479	361.036	341.324	238.03	357.55	228.65	358.294	211.571	217.821	170.544	207.361
'ydfE'	44.6937	25.4219	54.9482	70.0348	172.326	144.407	47.4061	254.408	131.234	167.614	99.7331	86.1632	98.1557	144.207
'ydfF'	75.2177	46.0459	470.157	426.381	353.851	459.207	381.886	422.264	278.397	299.414	347.532	303.384	310.403	351.407
'ydfG'	57.2023	42.9921	132.284	126.238	116.97	184.183	81.177	194.281	143.509	153.916	142.914	101.829	150.227	162.918
'ydfH'	86.7625	65.6626	302.754	233.455	273.425	327.193	209.528	278.204	147.135	407.597	329.698	321.35	281.697	316.926
'ydfI'	16.7142	12.4149	37.923	51.4108	63.7344	89.8845	53.6312	133.621	68.0725	61.9916	103.465	79.0668	96.8715	113.064
'ydfJ'	62.4227	88.8315	127.867	98.7015	90.0092	183.801	98.4282	250.558	132.79	164.963	159.897	111.199	177.91	171.136
'ydfK'	66.9959	53.2607	81.4024	46.5917	70.8649	149.5	55.292	212.895	74.4913	113.851	94.9437	80.7841	108.986	116.566
'ydfL'	85.0949	125.366	291.429	221.782	146.728	331.072	173.766	377.675	261.923	278.59	211.132	156.715	198.914	200.993
'ydfM'	34.6792	73.7208	564.175	600.908	549.89	615.238	393.713	660.768	795.655	871.284	1172.2	595.517	667.211	550.653
'ydfN'	70.4242	151.062	1114.36	313.647	138.045	236.222	129.159	292.036	172.446	231.2	341.798	223.015	252.126	282.283
'ydfO'	124.845	147.646	1305.15	593.046	348.014	568.493	490.123	769.619	704.766	728.104	686.921	500.075	541.568	585.693
'ydfP'	70.132	46.5271	326.514	142.419	123.298	173.405	69.3104	269.847	135.862	96.4694	94.4841	66.9959	119.926	170.072
'ydfQ'	69.0706	63.5139	188.706	86.2827	75.5312	152.113	59.7555	262.287	69.8409	114.802	94.092	79.7825	115.041	133.992
'ydfR'	64.4452	37.7133	71.8542	37.7133	105.347	132.698	44.109	197.54	92.4755	54.834	49.1119	49.385	78.8479	128.801
'ydfS'	60.8844	32.0888	78.0053	55.4456	78.0864	95.6041	44.6318	109.82	115.44	79.672	51.5178	64.2222	68.8316	98.8384
'ydgA'	60.5897	47.1439	98.907	49.7975	86.7024	150.644	48.1012	246.595	98.4965	115.841	37.3232	62.6829	82.9977	116.889
'ydgB'	65.982	39.2603	62.8134	39.3693	89.5114	117.377	40.1409	190.283	58.4042	64.1777	41.2408	49.4878	75.7934	99.0442
'ydgC'	63.0315	72.4041	518.428	524.21	389.101	391.807	310.403	296.934	301.915	203.94	194.82	242.695	263.562	295.497
'ydgD'	61.7771	78.4119	531.527	509.522	252.476	411.002	273.804	400.595	236.222	220.25	176.681	220.862	261.742	279.557
'ydgE'	106.965	91.8368	210.183	192.805	222.398	245.401	121.432	406.75	109.137	105.932	106.669	78.3032	140.07	205.643
'ydgF'	75.8985	78.9025	995.999	781.987	798.971	581.647	453.513	484.382	226.285	415.297	421.386	336.159	329.241	329.241
'ydgG'	52.2732	54.5308	544.958	330.613	239.852	334.764	251.428	322.913	116.889	202.391	205.358	147.851	176.926	189.887
'ydgH'	73.6187	70.3267	866.767	523.483	567.706	413.287	313.865	447.579	206.643	370.929	272.29	220.403	215.568	235.568
'ydgI'	58.607	78.3575	900.761	432.633	354.342	306.767	164.849	345.849	223.17	273.425	146.322	129.607	137.663	190.547
'ydgJ'	45.2548	104.619	1336.27	535.224	274.184	389.371	285.629	483.375	351.164	363.296	216.017	192.405	182.911	249
'ydgK'	36.7329	311.721	586.708	626.426	393.167	418.766	243.2	392.895	209.964	200.575	241.855	157.586	219.64	200.159
'ydhB'	54.493	225.503	812.374	280.917	122.191	203.94	106.3	260.294	101.617	77.9783	64.6689	69.8409	114.167	114.484
'ydhC'	194.55	279.945	1830.47	978.21	760.603	1028.27	1049.15	1691.4	1867.64	2302.52	1488.87	1372.89	1115.91	1441.15
'ydhD'	85.9246	66.7178	179.644	130.147	146.322	209.964	143.31	307.619	193.073	140.361	107.411	119.098	163.597	126.063
'ydhE'	80.5605	45.2548	199.604	153.065	178.28	274.374	160.898	296.523	251.079	232.164	212.012	186.367	215.419	251.254
'ydhF'	63.8228	38.6662	80.2539	63.2503	212.306	146.018	78.3032	184.056	110.661	98.5648	132.055	84.39	91.013	164.279
'ydhG'	87.6693	44.6009	79.0942	87.8518	187.663	287.019	175.582	372.475	279.17	370.415	287.019	290.823	244.044	326.514
'ydhH'	81.4589	65.5262	253.704	181.522	196.584	276.666	176.314	366.076	294.271	493.874	261.017	207.937	222.09	282.675
'ydhI'	61.6488	44.8489	139.006	108.986	143.808	232.97	146.22	314.3	270.597	319.794	226.285	187.143	184.056	218.729
'ydhJ'	0	21.9477	135.486	124.586	149.293	145.21	66.6254	315.61	179.147	191.739	216.167	136.051	188.706	222.552
'ydhK'	73.6697	265.948	1892.4	485.053	276.666	396.177	372.217	1356.81	3401.61	3112.81	1217.75	950.801	885.286	1164.1
'ydhL'	111.276	268.727	3446.7	2674.4	1012	1703.16	1253.72	640.92	221.475	178.403	137.663	149.603	180.393	182.911
'ydhM'	276.282	357.302	1212.27	340.379	182.785	298.792	206.643	303.174	248.482	322.019	215.12	201.83	173.165	240.518
'ydhN'	204.223	214.228	616.946	210.11	161.456	178.403	100.985	212.453	140.458	164.62	134.178	115.68	127.734	150.435
'ydhO'	118.193	126.413	519.867	181.648	187.403	191.606	74.5946	238.36	120.009	113.064	203.94	109.516	143.908	157.696
'ydhP'	117.458	72.3038	299.103	120.259	155.525	140.751	87.4266	212.6	189.887	178.651	132.882	117.866	123.897	167.266
'ydhQ'	92.2834	120.426	634.291	274.374	219.184	223.17	152.853	258.496	142.123	248.482	183.801	147.953	160.119	169.483
'ydhR'	140.946	139.876	605.297	283.853	192.005	291.025	175.217	299.414	173.766	133.436	160.119	142.123	193.207	198.914
'ydhS'	177.171	80.2817	411.857	211.865	103.107	276.666	162.579	285.827	174.369	143.41	190.415	199.19	183.419	237.042
'ydhT'	114.167	118.85	560.278	255.645	144.307	265.764	170.072	308.687	389.371	422.849	257.959	202.11	244.383	230.56
'ydhU'	61.6488	50.985	105.712	46.8507	62.2499	120.76	37.5047	196.856	26.8156	60.9688	80.3931	54.2669	144.207	109.062
'ydiB'	71.7546	56.8465	388.966	441.724	912.702	871.284	934.467	1045.52	798.971	1291.65	1376.7	1383.4	1125.23	1138.56
'ydiC'	42.0782	24.1508	138.045	225.034	582.454	670.457	742.888	989.119	575.232	1153.66	1238.18	968.092	1148.07	985.697
'ydiD'	7.4798	22.5804	86.1333	101.476	839.857	522.034	260.114	1260.69	730.125	1238.18	1496.11	932.526	1285.4	720.573
'ydiF'	139.682	105.201	742.373	366.076	381.357	409.296	327.42	453.199	457.935	776.585	400.595	451.005	320.016	424.906
'ydiG'	76.8514	153.809	1187.74	761.13	630.346	664.903	450.693	564.567	516.634	770.152	454.142	425.495	405.062	463.042
'ydiH'	127.292	501.463	4284.76	2807.36	1376.7	1502.34	947.512	956.088	657.57	890.209	705.743	560.278	557.18	658.026
'ydiK'	58.6476	62.2931	356.56	235.731	333.375	411.857	246.595	417.317	584.071	713.119	289.215	254.938	273.046	303.174
'ydiL'	59.8799	59.3428	313.647	338.967	344.653	651.219	445.722	644.484	574.833	605.088	469.506	359.538	410.148	440.501
'ydiM'	28.0125	24.7267	147.953	86.8829	164.735	148.57	59.2195	223.48	199.328	350.677	241.186	185.722	192.005	309.973
'ydiN'	13.0955	14.8151	85.8056	87.4872	86.5223	115.52	42.5179	145.009	115.2	108.911	182.405	84.8004	134.457	277.434
'ydiO'	56.8071	100.149	2078.03	1682.04	1140.93	1258.95	966.751	733.168	602.994	916.506	835.213	633.851	595.105	663.062
'ydiP'	85.272	77.4396	2474.63	2427.07	2300.93	1763.22	1341.84	801.19	857.504	1853.45	1224.52	958.743	773.898	885.286
'ydiQ'	65.8449	56.2585	107.337	62.1206	66.8104	151.587	48.2013	179.894	67.9311	69.3104	49.6596	45.0983	88.8931	103.322
'ydiR'	24.6071	15.9226	60.3382	66.5331	103.968	295.497	241.186	450.068	255.645	529.321	439.89	370.159	409.012	501.811
'ydjA'	53.7056	35.9022	202.672	251.254	428.455	578.03	472.444	458.889	468.856	922.241	770.686	638.26	587.319	796.759
'ydjB'	68.2142	69.4547	249.345	175.947	228.809	270.597	160.898	347.532	181.648	199.19	195.904	177.54	179.894	219.488
'ydjC'	110.431	75.0094	73.9767	48.7051	98.2919	162.918	42.195	212.748	83.9815	93.8965	56.5322	64.2222	96.6033	116.404
'ydjE'	20.7494	15.3057	204.223	141.337	146.83	116.162	51.4821	272.668	613.534	488.766	323.809	181.396	258.855	286.026
'ydjG'	68.6411	37.2198	83.3147	68.9271	112.986	212.012	155.309	364.557	268.355	284.444	204.364	216.317	235.568	335.461
'ydjH'	97.8839	47.4061	100.915	97.7483	174.974	271.536	201.691	478.376	358.542	414.722	293.253	277.819	316.267	437.761
'ydjI'	98.7015	39.7532	74.9315	69.0227	169.483	201.551	118.275	247.108	192.138	207.793	138.237	121.347	136.902	235.079
'ydjJ'	77.386	51.2685	100.601	44.3235	99.1816	152.959	59.4663	196.584	127.204	117.295	92.3474	77.6546	110.661	119.594
'ydjK'	125.192	46.8183	111.122	60.5897	93.9616	166.226	97.0731	202.531	105.201	122.786	85.6867	100.149	106.448	167.382
'ydjL'	61.2654	36.3781	120.384	141.24	179.644	184.439	108.911	274.755	329.469	361.788	368.878	276.282	382.681	427.861
'ydjM'	44.8489	40.8708	183.356	182.405	190.679	848.635	1106.66	1024	815.194	864.667	646.721	649.416	688.828	846.285
'ydjN'	49.7629	25.1067	164.963	132.33	188.837	532.265	514.49	755.349	578.431	685.019	539.321	423.73	534.113	675.588
'ydjO'	135.111	557.18	4374.8	3136.63	2418.67	2613.92	1549.94	1242.47	1191.03	1462.28	830.019	749.612	619.517	742.888
'ydjP'	68.9749	59.3016	263.015	130.147	148.056	196.72	128.533	304.648	134.271	204.79	180.643	165.192	219.64	267.798
'ydzA'	103.752	55.8312	375.066	443.872	467.882	495.245	202.11	394.259	256.355	279.751	193.073	156.715	254.056	251.777
'ydzE'	79.2314	90.761	831.746	614.811	396.726	460.482	327.193	317.585	225.19	235.405	302.544	242.191	285.234	289.416
'ydzF'	80.115	78.4119	351.895	272.479	161.121	358.294	240.018	492.848	320.238	406.75	531.896	511.291	570.072	636.934
'ydzH'	74.028	66.0735	125.714	92.1556	125.366	168.78	69.8409	218.577	107.859	86.1632	66.7178	54.6822	96.3358	92.1556
'yeaA'	53.8547	62.3795	428.455	260.114	346.089	274.184	149.189	404.501	181.145	338.028	171.255	238.526	289.617	308.473
'yeaB'	72.354	113.221	544.769	356.807	246.424	381.357	251.428	251.079	367.093	536.338	485.053	358.294	273.994	271.724
'yeaC'	41.4989	46.1098	982.286	804.529	952.78	608.031	407.032	394.532	265.948	349.706	298.792	239.52	262.65	276.282
'yeaD'	81.177	91.7095	2228.72	1936.18	1389.16	1482.69	1271.22	842.189	831.746	811.248	693.619	595.93	662.143	641.809
'yebA'	55.7925	56.3366	1475.51	1552.09	982.968	1079.39	929.944	408.446	279.945	256.533	441.112	387.755	457.301	410.717
'yebC'	115.28	185.722	1945.6	1726.94	1095.22	946.199	523.846	673.718	462.08	523.846	397.277	324.258	324.034	384.276
'yebD'	67.3684	45.823	173.525	109.137	175.339	199.19	107.934	263.562	165.307	106.595	80.7282	74.2336	133.066	137.473
'yebE'	97.5453	71.9539	814.347	491.143	380.829	465.94	371.186	345.37	488.766	363.044	255.291	305.494	247.451	244.552
'yebG'	66.4409	85.0359	823.143	500.075	479.371	418.766	306.767	408.729	563.784	515.204	348.496	337.794	303.594	350.677
'yecA'	142.815	74.028	105.859	69.3585	139.295	224.411	101.829	408.446	195.091	338.967	345.37	206.93	298.585	306.555
'yeeA'	58.8104	44.9111	278.494	330.842	253.879	418.186	223.635	190.019	174.127	273.614	364.304	411.002	439.586	499.728
'yeeB'	55.7152	42.3708	334.3	380.302	370.929	464.328	283.263	228.809	280.917	511.645	605.507	507.407	543.072	671.387
'yeeC'	46.9808	70.4242	666.287	499.036	425.495	518.788	323.137	359.04	239.52	546.849	600.491	480.369	543.826	664.442
'yeeD'	63.6902	64.8934	223.635	125.105	190.019	198.776	96.3358	243.706	154.45	210.985	169.131	160.23	170.308	186.625
'yeeF'	82.1962	37.1425	67.4619	40.5885	138.429	144.708	103.107	270.972	232.809	485.053	366.838	352.872	272.29	341.798
'yeeG'	125.54	71.8044	138.813	97.0731	223.945	223.325	134.178	368.622	194.146	292.238	183.419	183.038	205.358	311.481
'yeeI'	77.7085	94.6808	2467.78	2129.06	1768.12	2098.29	1829.2	2312.12	1902.92	2486.67	2355.8	2188.91	1929.48	2096.84
'yeeK'	84.3315	51.8402	238.939	146.119	277.05	254.761	146.322	435.642	270.409	323.585	254.584	217.519	226.756	261.742
'yefA'	61.5634	107.188	1339.06	1126.01	1157.66	1341.84	1033.99	705.743	464.006	800.08	946.199	978.21	857.504	961.405
'yefB'	38.7467	23.167	81.2897	86.5223	101.547	152.219	66.7641	114.881	65.7537	85.6867	95.3394	78.4119	88.5856	107.56
'yefC'	46.1737	30.1482	246.595	288.415	315.829	343.222	187.014	160.119	160.008	232.164	384.809	390.452	311.049	423.436
'yerA'	61.4781	132.33	717.582	443.257	370.672	415.297	236.058	393.167	300.662	603.412	327.875	435.642	288.415	400.04
'yerB'	17.7654	0.00099985	1368.14	1588.01	2099.75	1382.44	475.071	1960.49	1018.34	1289.86	1074.17	654.841	929.3	951.461
'yerC'	67.743	98.2919	728.356	634.73	409.58	547.988	427.861	557.566	338.497	335.228	343.46	330.842	307.832	304.648
'yerD'	59.6727	55.5995	277.626	120.009	177.171	256.178	164.963	452.885	341.324	386.413	280.139	210.985	278.783	288.615
'yerH'	72.3038	156.824	5175.56	4320.55	2574.36	3165.02	2848.53	1952.36	2000.3	1685.55	2092.48	1807.78	1701.98	1615.76
'yerI'	109.062	83.5171	648.067	642.699	466.91	689.306	591.814	1208.5	709.176	830.594	695.063	912.702	751.172	792.353
'yerO'	38.8542	30.8885	456.667	491.143	518.788	313.647	118.768	354.097	118.357	270.222	169.601	118.029	207.361	207.361
'yerP'	71.6552	149.293	3832.31	2749.59	2283.45	1892.4	1905.56	2270.82	2036.67	2231.81	1676.22	1433.18	1389.16	1391.09
'yerQ'	68.1669	90.5097	1960.49	2078.03	2413.65	1204.32	947.512	845.699	874.309	759.023	794.003	927.369	671.852	697.96
'yesE'	131.599	49.0778	94.7465	73.1102	152.219	184.311	122.871	278.204	125.105	235.568	170.662	178.651	182.026	273.994
'yesF'	31.0173	16.7838	85.3903	186.884	103.968	185.208	67.1353	260.836	169.601	131.964	165.421	87.0637	189.493	120.928
'yesJ'	73.0089	84.6243	417.896	278.59	155.848	369.902	212.012	473.756	368.112	309.329	345.37	283.067	383.212	408.446
'yesK'	132.422	65.4808	255.114	168.313	221.015	256.355	186.496	402.264	430.241	253.352	214.525	194.55	263.015	244.214
'yesL'	84.2731	55.3687	200.367	188.445	204.081	220.862	123.383	315.392	273.994	241.688	183.165	162.692	198.638	227.071
'yesM'	56.2975	33.4979	58.2425	27.6269	65.9363	100.636	44.4466	104.402	68.7363	81.0084	60.8	77.7085	74.4913	83.575
'yesN'	77.9783	46.5917	65.982	50.0744	76.6386	129.338	67.5554	142.617	89.0782	63.9113	55.5995	68.546	101.758	129.427
'yesO'	96.7373	57.8402	81.1489	54.1917	96.1357	158.793	85.3903	282.675	84.098	232.325	120.009	99.664	136.334	202.391
'yesP'	46.2698	26.0462	56.1806	50.005	136.051	116.002	35.261	209.528	19.603	130.418	100.427	45.3176	100.218	105.566
'yesQ'	58.607	37.9493	50.4576	51.6967	90.2591	122.276	50.005	270.784	123.897	80.8401	85.0949	76.0038	129.338	160.786
'yesR'	58.2829	213.453	368.622	346.329	255.291	373.25	251.079	570.072	310.188	393.44	821.434	1376.7	2019.8	2067.97
'yesS'	79.2863	41.8455	84.098	34.9689	76.5855	102.964	70.7177	143.211	98.9755	94.1572	69.5993	82.3673	87.9737	116.647
'yesT'	106.965	48.8065	108.383	79.012	122.531	163.824	82.6533	169.601	119.428	137.473	108.383	98.7699	131.781	137.663
'yesU'	106.3	48.0012	45.067	34.6552	121.516	107.784	62.2499	252.826	110.661	87.3055	62.3795	58.0812	87.9127	139.199
'yesV'	164.963	133.992	507.407	422.849	455.087	536.338	422.556	565.35	439.281	559.89	898.267	1713.82	1854.74	2096.84
'yesW'	65.5716	35.0174	70.6198	41.7586	119.677	124.327	60.4219	223.79	85.8651	98.4282	83.9233	102.111	124.932	176.069
'yesX'	69.1185	29.1616	42.3415	25.9201	80.0595	108.684	63.602	220.556	108.534	120.676	69.0227	77.0114	87.7909	128.089
'yesY'	59.5075	48.4693	134.224	104.982	92.6038	154.023	78.5206	200.02	98.2238	97.8839	98.1557	77.2788	123.383	128.89
'yesZ'	127.823	42.8434	74.9055	70.7668	78.5206	179.52	118.768	255.291	147.749	141.73	104.329	106.891	132.147	160.563
'yetA'	52.2732	36.6058	60.7158	30.1691	71.6552	95.2073	44.4158	120.176	80.9523	68.9271	51.2685	57.4008	86.6423	108.459
'yetF'	49.0438	40.3641	141.632	91.9004	80.3931	139.392	64.8035	198.914	80.3931	100.706	81.8551	76.0038	102.964	98.8384
'yetG'	77.3323	90.134	433.534	379.512	285.629	406.469	352.383	2185.88	1315.14	1230.48	653.48	469.832	605.088	855.13
'yetH'	79.4514	77.8702	403.941	295.907	421.094	502.855	415.009	535.595	625.992	1508.61	978.888	811.248	578.431	659.395
'yetI'	58.1618	144.708	2086.69	1362.46	1840.65	1296.13	1153.66	1224.52	1768.12	2086.69	985.697	874.916	672.784	805.645
'yetJ'	82.1393	49.7975	309.758	413.287	392.351	574.833	350.434	417.606	282.283	687.874	727.095	687.874	767.488	679.816
'yetK'	90.761	50.8438	153.543	152.43	289.215	286.224	192.538	355.08	225.503	424.317	323.361	349.464	326.514	344.892
'yetL'	61.8628	76.0565	226.835	179.396	162.579	243.706	151.272	155.633	75.5835	128.623	176.926	170.072	200.159	201.97
'yetM'	56.025	40.5042	162.017	98.907	136.334	137.092	93.0542	209.238	142.914	142.716	140.264	130.871	150.019	143.708
'yetN'	55.7925	91.646	789.612	627.295	634.73	633.412	328.557	481.703	286.026	344.892	227.071	253.879	231.361	267.612
'yetO'	73.6187	41.8165	80.6722	45.349	87.8518	132.422	71.6056	163.031	169.131	98.7015	63.1189	74.6981	108.233	114.643
'yezA'	80.1705	58.2829	145.917	117.458	91.3289	196.993	94.6152	314.518	133.899	160.675	139.006	102.111	147.646	173.045
'yezB'	67.6023	99.3191	1172.2	971.453	1110.5	941.619	564.175	811.248	924.161	1010.6	525.301	426.381	410.148	446.031
'yezC'	86.0438	104.837	243.537	175.825	260.836	270.409	143.609	335.461	139.199	348.98	220.25	169.718	364.557	255.291
'yezD'	65.3901	56.4147	187.273	124.155	150.54	326.061	110.661	200.436	110.584	391.264	292.036	285.234	221.475	207.937
'yezE'	81.0646	63.6461	356.683	299.207	465.294	393.44	255.114	508.111	368.622	430.539	435.944	447.89	516.634	616.091
'yfhA'	152.113	131.964	723.325	628.601	536.338	691.219	627.73	755.349	563.003	360.536	472.117	454.457	628.165	535.224
'yfhB'	90.3843	49.4192	181.396	92.1556	108.684	175.46	108.308	270.035	378.723	333.375	211.571	231.682	244.214	325.836
'yfhC'	89.1399	166.341	1703.16	1600.16	1082.39	1330.73	1189.38	2535.4	1376.7	1055.71	1122.89	875.522	1007.8	1263.32
'yfhD'	14766.1	8124.14	4973.34	1268.58	639.588	503.553	401.707	478.707	739.804	545.335	220.25	161.568	198.776	197.814
'yfhE'	388.023	264.844	246.937	88.77	148.673	147.646	107.859	481.703	779.281	498.345	186.625	129.159	204.364	197.13
'yfhF'	49.7629	59.8384	220.862	110.814	103.896	152.747	131.873	399.209	694.581	448.822	218.881	168.663	202.11	179.396
'yfhG'	82.1962	213.043	1562.89	1203.48	873.704	1055.71	915.871	740.831	718.08	900.137	1049.15	1121.33	789.612	872.493
'yfhH'	54.9101	67.837	422.264	342.985	272.101	334.068	212.6	262.65	222.09	297.759	249.691	258.676	188.706	245.061
'yfhI'	130.69	437.761	3456.27	2757.22	1316.05	935.115	538.947	554.868	352.139	255.468	253.352	235.079	301.079	303.594
'yfhJ'	74.5429	269.1	2123.16	1516.99	989.805	723.074	445.722	836.951	540.818	523.121	413.287	305.494	317.365	376.107
'yfhK'	120.092	62.7699	281.404	172.685	271.16	388.562	357.55	1099.02	3078.47	1493	579.635	398.104	458.889	489.783
'yfhL'	98.2919	63.2503	207.649	115.44	158.463	200.159	128.089	657.114	1196.83	715.595	261.742	194.012	239.686	218.426
'yfhM'	152.008	75.6359	321.572	167.034	201.272	334.3	250.905	806.203	1230.48	843.357	369.902	290.219	292.846	335.926
'yfhO'	90.5724	46.1417	122.276	118.439	112.128	328.102	349.464	560.278	785.79	240.351	321.35	291.429	446.959	399.486
'yfhP'	64.2667	173.165	866.767	530.056	426.086	361.788	215.867	345.61	212.453	307.832	290.219	212.895	234.59	208.948
'yfhQ'	51.304	327.875	2217.93	1224.52	794.553	1046.97	1081.64	765.363	516.993	359.538	630.346	442.643	405.343	410.717
'yfhS'	124.241	81.0084	228.73	172.565	219.945	282.871	170.19	402.822	353.851	445.413	281.892	255.468	280.722	308.687
'yfiA'	55.2154	45.5696	274.184	187.014	112.595	236.386	178.527	353.116	193.877	237.536	212.895	183.419	206.5	265.58
'yfiB'	80.7841	71.5064	308.259	213.191	140.653	217.972	128.178	476.39	288.215	287.815	191.473	118.357	205.786	213.931
'yfiC'	101.055	47.7689	121.642	93.1833	158.683	199.604	154.343	388.562	442.03	566.527	271.913	195.632	264.294	313.43
'yfiD'	45.5696	83.9815	187.793	93.7665	88.8931	150.644	68.2615	252.476	83.9815	130.328	109.896	77.4933	121.263	141.632
'yfiE'	57.5203	125.453	201.83	108.835	106.227	116.97	61.8628	182.531	96.6033	76.2148	79.5065	73.7719	108.233	92.3474
'yfiF'	87.8518	49.7975	63.5579	49.1119	140.653	127.646	77.0114	146.83	92.6038	157.259	126.588	110.661	116.243	142.419
'yfiG'	101.406	50.2134	65.3448	47.0134	129.517	157.477	93.1188	254.232	85.4495	142.815	100.496	91.2656	161.344	247.108
'yfiH'	53.8547	29.5687	56.4538	37.4009	100.845	109.668	51.7325	223.945	78.3575	74.9055	61.0111	63.7786	95.8695	108.835
'yfiI'	81.7984	36.4791	63.36	36.886	77.8163	120.844	54.3798	174.732	174.007	109.44	77.1717	85.0359	99.8714	113.143
'yfiJ'	70.2292	43.1115	71.8293	60.2964	72.2537	139.295	52.5639	213.783	85.9246	70.4731	97.0731	91.1392	157.368	140.361
'yfiK'	77.1717	49.5221	93.5068	78.8479	105.786	162.579	115.36	203.234	114.405	88.3403	133.621	151.377	192.538	192.939
'yfiL'	62.7264	41.1551	42.9474	32.6724	89.8222	84.5071	40.1687	153.916	58.0008	103.537	60.3382	61.5207	87.0637	97.6806
'yfiM'	67.5554	48.4357	56.8465	38.3991	78.1948	116.727	52.4547	174.853	76.162	74.4397	49.832	54.8721	92.9253	79.1216
'yfiN'	64.2222	56.1417	60.9688	52.1646	49.0778	129.967	54.493	124.932	73.4148	81.0084	79.1765	66.257	117.784	123.726
'yfiQ'	82.4244	54.3045	189.493	149.189	156.824	236.058	153.384	249	205.929	239.52	161.456	185.079	200.714	189.624
'yfiR'	80.3931	70.3754	428.158	281.697	242.359	374.287	232.164	262.468	237.865	282.675	266.132	223.48	360.037	316.267
'yfiS'	98.9755	76.162	156.065	116.889	103.107	193.475	70.8649	268.727	123.212	135.956	86.9431	67.1353	140.848	128.98
'yfiT'	104.619	73.8743	216.017	155.202	208.803	243.875	155.309	271.724	240.518	262.287	232.325	215.568	257.067	272.668
'yfiU'	61.8199	72.0037	245.401	102.75	137.377	124.414	51.4821	187.403	93.7015	146.22	83.691	78.6841	107.262	111.276
'yfiV'	78.1406	87.9127	534.668	299.83	192.405	381.093	357.798	389.911	215.568	218.729	174.369	166.226	224.567	242.191
'yfiW'	74.1821	89.2636	703.789	566.919	248.827	478.376	357.302	531.896	425.495	363.296	441.417	300.038	488.766	497.654
'yfiX'	84.0398	101.406	876.737	720.573	541.193	572.448	446.959	566.527	435.642	547.608	515.561	409.296	574.435	543.072
'yfiY'	156.715	131.873	957.415	940.967	1186.09	1101.31	1538.17	3485.14	3940.05	3531.34	2148.33	1419.34	1541.37	1974.13
'yfiZ'	84.2147	40.3921	116.082	102.822	238.691	241.688	249.345	572.051	290.823	380.565	266.686	230.081	313.213	300.871
'yfjA'	35.6542	28.621	112.79	88.5856	63.9557	151.587	108.383	225.034	105.932	311.049	321.127	315.392	271.348	313.213
'yfjB'	50.985	26.2819	64.1332	53.4086	95.0095	137.854	103.68	262.287	162.918	505.652	472.444	420.803	355.326	370.929
'yfjC'	65.2995	37.2973	47.046	31.3849	122.531	137.854	94.6808	244.892	188.968	489.444	493.874	435.642	355.08	367.347
'yfjD'	201.272	77.3323	212.012	133.992	295.702	300.454	252.301	411.002	330.842	709.668	671.387	638.702	557.953	589.358
'yfjE'	83.3436	59.6727	125.105	101.476	208.225	211.132	106.3	385.878	207.074	325.384	299	298.585	312.346	296.729
'yfjF'	36.4791	21.0829	57.2419	53.3346	108.233	83.2859	28.5615	140.458	55.561	84.3315	45.9184	64.8484	89.9468	77.4396
'yfjL'	48.7051	61.7771	374.027	236.058	256.178	388.023	365.822	307.619	409.864	393.44	513.066	422.264	422.849	443.872
'yfjM'	57.3213	39.8084	130.78	132.514	165.766	263.197	219.184	286.621	152.219	145.613	244.044	243.032	256	257.959
'yfjN'	88.4629	108.534	2031.04	2239.56	1838.1	1620.25	1018.34	974.15	476.06	605.507	713.119	669.064	659.853	636.052
'yfjO'	86.3426	261.198	3059.33	2390.34	1872.82	1680.88	1444.15	856.316	600.908	995.999	1014.81	1049.15	814.629	868.27
'yfjP'	214.673	121.516	871.889	491.825	325.836	597.171	507.056	567.706	329.013	416.45	424.906	384.276	351.651	403.661
'yfjQ'	85.8651	104.546	474.742	338.028	345.61	473.428	423.436	621.237	583.666	465.617	449.756	398.932	424.612	493.532
'yfjR'	49.3507	44.6627	203.093	117.947	75.7409	186.884	137.854	334.532	139.779	147.135	112.05	122.276	129.338	158.573
'yfjS'	61.6488	215.269	1395.92	669.992	531.159	405.062	336.159	776.047	353.116	274.755	290.421	217.972	214.525	209.819
'yfjT'	57.0043	207.937	1439.65	905.769	537.083	636.934	466.263	1031.84	269.287	426.677	260.294	298.585	281.112	304.859
'yfkA'	33.9891	213.191	1460.25	1099.02	664.903	1100.54	947.512	920.325	432.333	280.333	407.032	354.834	451.318	375.066
[truncated: 2,011 more rows]

## Sheet: golay smoothed
golay smoothed and interpolated original data
gene\time [min]	0	1	2	3	4	5	6	7	8	9	10	11	12	13	14	15	16	17	18	19	20	21	22	23	24	25	26	27	28	29	30	31	32	33	34	35	36	37	38	39	40	41	42	43	44	45	46	47	48
'aadK'	204.846	234.534	268.51	307.009	349.769	395.885	443.889	491.792	537.241	577.851	611.512	636.679	652.621	661.042	660.911	654.257	643.489	631.036	619.044	608.869	601.22	596.537	594.945	596.329	600.217	605.817	612.44	619.602	627.043	634.803	643.151	652.343	662.537	673.722	685.657	697.946	710.124	721.698	732.201	741.196	748.282	753.188	755.794	756.117	754.317	750.669	745.508	739.184	732.032
'aapA'	139.239	157.726	179.209	203.931	232.014	263.351	297.518	333.777	371.108	408.312	444.195	477.702	508.02	535.904	559.354	578.323	592.818	602.838	608.355	609.156	605.046	596.169	582.989	566.282	546.907	525.709	503.643	481.671	460.663	441.263	423.892	408.779	395.943	385.211	376.231	368.48	361.349	354.219	346.524	337.844	327.923	316.647	304.07	290.417	276.102	261.687	247.794	235.044	223.992
'abfA'	72.3905	73.9327	75.7854	77.9847	80.57	83.5464	86.8645	90.429	94.1047	97.7777	101.404	104.994	108.615	112.449	116.522	120.828	125.306	129.828	134.201	138.155	141.392	143.676	144.873	144.983	144.148	142.627	140.785	139.062	137.911	137.738	138.873	141.534	145.773	151.46	158.256	165.642	173.019	179.772	185.336	189.271	191.283	191.231	189.15	185.243	179.874	173.535	166.778	160.154	154.162
'accA'	982.574	1193.4	1432.42	1701.04	1997.66	2316.6	2648.65	2981.29	3299.59	3587.83	3831.53	4019.58	4145.78	4221	4234.29	4196.65	4121.3	4021.83	3910.68	3796.75	3686.8	3587.26	3503.53	3439.75	3397.26	3373.99	3366.59	3370.8	3381.89	3395.6	3408.55	3417.8	3421.08	3416.9	3404.54	3383.92	3355.44	3319.84	3278.03	3230.87	3179.21	3123.96	3065.99	3006.07	2944.69	2882.01	2818.19	2753.43	2687.99
'accB'	137.731	154.303	174.846	200.131	231.103	268.753	313.94	367.382	429.619	501.118	582.382	673.908	776.188	891.798	1018.77	1157.43	1307.68	1468.89	1639.7	1817.97	2001.04	2185.87	2369.02	2546.78	2715.1	2869.76	3006.54	3121.58	3211.68	3274.39	3308.4	3313.89	3292.61	3247.79	3183.74	3105.54	3018.62	2928.32	2839.45	2755.95	2680.83	2616.14	2563.03	2521.9	2492.52	2474.15	2465.89	2466.82	2476.06
'accC'	116.295	134.421	157.304	185.93	221.353	264.612	316.657	378.278	450.043	532.291	625.149	728.565	842.383	968.842	1105.21	1251.85	1409.07	1576.95	1755.11	1942.61	2138.14	2339.78	2544.83	2749.72	2949.89	3139.91	3313.88	3465.81	3590.25	3682.74	3740.19	3761.48	3747.64	3701.8	3628.88	3535.11	3427.41	3312.74	3197.46	3086.69	2984.14	2892.26	2812.17	2743.82	2685.98	2636.51	2592.9	2552.66	2513.53
'accD'	1515.57	1846.77	2223.63	2647.88	3116.58	3621.03	4147.13	4675.7	5183.91	5647.63	6044.27	6356.02	6572.46	6710.11	6750.69	6711.73	6615.11	6484.03	6340.19	6199.3	6072.25	5967.77	5891.41	5845.71	5828.23	5831.93	5849.34	5873.47	5898.42	5920.05	5935.74	5943.61	5942.28	5930.56	5907.45	5872.18	5824.06	5762.45	5686.82	5596.43	5490.44	5368.66	5231.67	5080.89	4918.56	4747.63	4571.48	4393.76	4218.07
'acdA'	81.7454	89.4537	98.09	107.718	118.274	129.515	141.075	152.479	163.193	172.706	180.612	186.675	190.873	193.8	195.265	195.796	195.931	196.132	196.733	197.838	199.386	201.275	203.376	205.57	207.741	209.756	211.541	213.087	214.446	215.739	217.13	218.742	220.629	222.758	224.996	227.13	228.901	230.035	230.278	229.427	227.338	223.959	219.342	213.646	207.134	200.152	193.085	186.318	180.198
'ackA'	398.578	480.064	574.454	682.545	804.052	937.373	1079.55	1226.25	1372.09	1511.03	1637.02	1744.87	1830.94	1898.53	1941.19	1961.82	1964.58	1954.22	1935.52	1912.06	1886.57	1861.68	1839.53	1821.74	1808.66	1799.47	1793.32	1789.48	1787.37	1786.73	1787.46	1789.54	1792.92	1797.54	1803.3	1810.15	1818.01	1826.7	1836.05	1845.81	1855.67	1865.27	1874.24	1882.21	1888.8	1893.66	1896.44	1896.84	1894.6
'acoA'	78.8232	79.4713	80.3602	81.5272	82.9636	84.5942	86.3035	87.9415	89.3385	90.3765	91.0126	91.2661	91.2295	91.0317	90.9408	91.1406	91.8281	93.1664	95.2552	98.0548	101.374	104.94	108.427	111.512	113.916	115.442	116.013	115.691	114.659	113.209	111.683	110.397	109.584	109.369	109.723	110.511	111.549	112.63	113.552	114.143	114.249	113.761	112.639	110.912	108.707	106.237	103.738	101.447	99.5755
'acoB'	93.6782	88.8738	83.8955	78.7852	73.6115	68.4644	63.4492	58.6866	54.3092	50.4873	47.4219	45.3111	44.3367	44.3211	45.8767	48.9278	53.3593	59.0009	65.6258	72.9397	80.5703	88.1062	95.1467	101.358	106.529	110.604	113.7	116.089	118.162	120.354	123.091	126.71	131.399	137.165	143.807	150.963	158.179	164.967	170.869	175.508	178.596	179.975	179.627	177.681	174.411	170.214	165.534	160.817	156.467
'acoC'	70.7422	66.9863	63.172	59.3435	55.5753	51.9651	48.6182	45.6445	43.1541	41.2676	40.1141	39.8117	40.4576	41.8781	44.4984	48.1958	52.8175	58.1738	64.0418	70.1778	76.3189	82.2018	87.5988	92.3566	96.4266	99.8824	102.919	105.831	108.968	112.676	117.252	122.896	129.664	137.447	145.954	154.749	163.315	171.106	177.619	182.439	185.26	185.922	184.42	180.903	175.66	169.087	161.639	153.771	145.904
'acoL'	60.9808	60.7605	60.7187	60.8888	61.3172	62.0472	63.1005	64.48	66.1705	68.1635	70.4765	73.1439	76.2157	79.7389	83.8051	88.3571	93.3058	98.5193	103.827	109.021	113.877	118.199	121.851	124.79	127.079	128.888	130.494	132.252	134.544	137.72	142.061	147.734	154.748	162.936	171.939	181.242	190.242	198.317	204.895	209.522	211.882	211.829	209.399	204.807	198.426	190.755	182.353	173.78	165.545
'acoR'	48.9562	51.9103	55.2529	59.0145	63.2021	67.7729	72.6297	77.6273	82.5832	87.3216	91.7144	95.6885	99.2379	102.599	105.613	108.377	110.97	113.426	115.733	117.807	119.531	120.821	121.642	122.025	122.061	121.887	121.699	121.735	122.241	123.443	125.53	128.616	132.711	137.708	143.369	149.348	155.243	160.642	165.17	168.533	170.531	171.07	170.173	167.973	164.704	160.683	156.265	151.806	147.626
'acpA'	310.415	361.157	421.281	492.172	575.045	670.768	779.764	901.973	1036.89	1183.87	1342.32	1511.97	1693.06	1891.4	2103.14	2331.77	2580.87	2853.49	3151.42	3474.9	3822.82	4192.38	4578.65	4974.38	5369.92	5753.52	6112.28	6433.23	6704.57	6916.86	7064.06	7144.38	7160.64	7120.2	7034.2	6916.59	6782.84	6648.47	6527.51	6431.04	6366.81	6339.13	6348.63	6392.39	6464.09	6554.59	6653.54	6750.41	6835.37
'acpK'	38.0487	40.7688	43.9075	47.5012	51.543	55.9652	60.6507	65.4381	70.1368	74.564	78.5736	82.0746	85.0486	87.703	89.9262	91.8267	93.5191	95.0941	96.6054	98.008	99.1676	99.9386	100.187	99.8254	98.8241	97.2233	95.1692	92.9054	90.7413	89.0281	88.1144	88.273	89.6618	92.304	96.0821	100.766	106.058	111.634	117.176	122.423	127.16	131.211	134.453	136.812	138.283	138.916	138.78	137.945	136.483
'acpS'	117.834	133.422	151.52	172.337	195.966	222.297	250.951	281.3	312.497	343.62	373.836	402.494	429.218	455.013	478.717	500.889	522.131	542.965	563.743	584.513	605.196	625.761	646.189	666.445	686.325	705.409	723.243	739.364	753.327	764.735	773.334	779.069	782.099	782.787	781.644	779.266	776.33	773.522	771.469	770.667	771.474	774.102	778.584	784.783	792.369	800.857	809.701	818.35	826.3
'acsA'	114.7	116.967	120.039	124.032	128.94	134.577	140.641	146.725	152.352	157.06	160.474	162.369	162.717	161.663	159.709	157.192	154.523	152.093	150.199	148.951	148.303	148.169	148.437	149.017	149.842	150.856	152.071	153.574	155.506	158.078	161.529	166.007	171.534	177.979	185.056	192.353	199.39	205.669	210.731	214.216	215.882	215.629	213.522	209.789	204.804	199.062	193.119	187.527	182.784
'acuA'	190.757	200.932	212.619	225.914	240.697	256.561	272.878	288.823	303.443	315.79	325.057	330.698	332.529	331.169	326.596	319.59	311.073	301.953	293.013	284.698	277.166	270.479	264.614	259.514	255.077	251.155	247.688	244.735	242.451	241.105	241.017	242.41	245.355	249.737	255.239	261.394	267.641	273.395	278.112	281.349	282.776	282.196	279.574	275.037	268.883	261.549	253.528	245.319	237.375
'acuB'	83.7545	90.4525	98.1097	106.773	116.367	126.662	137.293	147.776	157.543	166.016	172.681	177.166	179.304	179.472	177.482	173.778	168.894	163.374	157.705	152.193	146.982	142.166	137.788	133.87	130.395	127.32	124.661	122.507	121.006	120.356	120.77	122.388	125.243	129.24	134.151	139.647	145.337	150.807	155.671	159.613	162.393	163.855	163.945	162.705	160.284	156.916	152.873	148.43	143.847
'acuC'	105.34	113.492	122.922	133.71	145.758	158.732	172.113	185.211	197.229	207.4	215.094	219.899	221.703	221.032	217.986	213.314	207.89	202.574	198.096	194.871	193.035	192.588	193.401	195.26	197.872	200.877	203.984	207.018	209.922	212.778	215.774	219.084	222.818	226.992	231.487	236.093	240.561	244.628	248.052	250.609	252.107	252.425	251.538	249.506	246.483	242.697	238.408	233.878	229.35
'adaA'	51.565	54.2954	57.42	60.9719	64.9254	69.1741	73.555	77.8557	81.8323	85.2579	87.9569	89.8241	90.8474	91.2276	90.9602	90.2531	89.3367	88.4242	87.6842	87.1883	86.9257	86.8613	86.949	87.1584	87.4833	87.9453	88.6273	89.6736	91.2675	93.6203	96.9337	101.327	106.804	113.232	120.336	127.728	134.965	141.589	147.185	151.409	154.014	154.869	153.974	151.46	147.571	142.641	137.05	131.177	125.366
'adaB'	75.5437	82.2544	89.8559	98.3898	107.773	117.759	127.971	137.913	147.017	154.752	160.699	164.596	166.392	166.569	165.051	162.409	159.283	156.285	153.923	152.459	151.926	152.247	153.249	154.713	156.397	158.057	159.561	160.909	162.225	163.746	165.773	168.553	172.229	176.796	182.071	187.736	193.412	198.69	203.185	206.558	208.519	208.874	207.543	204.561	200.09	194.398	187.801	180.631	173.201
'addA'	80.6427	102.57	129.089	160.721	197.606	239.507	285.849	335.637	387.48	439.53	489.511	535.055	573.987	606.21	628.472	640.626	643.341	637.96	626.311	610.238	591.424	571.434	551.547	532.729	515.555	500.32	487.338	477.003	469.801	466.338	467.121	472.321	481.716	494.662	510.228	527.313	544.606	560.721	574.351	584.4	590.012	590.62	586.01	576.319	562.056	544.048	523.27	500.742	477.446
'addB'	166.935	196.49	230.651	269.681	313.431	361.251	411.985	463.982	515.205	563.419	606.438	642.42	670.13	690.832	702.45	706.294	704.146	697.994	689.771	680.916	672.476	665.363	660.232	657.464	656.937	658.064	660.239	662.911	665.634	668.121	670.217	671.834	672.926	673.473	673.469	672.94	671.914	670.409	668.426	665.894	662.663	658.578	653.475	647.188	639.554	630.421	619.657	607.164	592.905
'adeC'	1182.48	1408.46	1663.03	1947.77	2261.18	2597.79	2948.92	3302.97	3646.44	3965.89	4249.91	4490.52	4684.54	4846.9	4966.43	5055.3	5126.99	5194.26	5267.59	5352.64	5451.36	5564.02	5688.95	5822.84	5959.92	6091.97	6210.68	6308.46	6378.92	6417.74	6422.78	6393.25	6329.62	6233.41	6106.76	5952.47	5774.18	5576.06	5362.67	5138.63	4908.63	4677.75	4451.48	4235.8	4037.09	3861.92	3716.71	3607.28	3538.34
'adhA'	86.603	90.5765	95.3385	100.966	107.465	114.748	122.641	130.888	139.171	147.194	154.725	161.605	167.78	173.523	178.748	183.703	188.69	193.995	199.836	206.278	213.253	220.633	228.247	235.925	243.501	250.844	257.938	264.892	271.91	279.267	287.259	296.108	305.909	316.593	327.894	339.403	350.646	361.135	370.424	378.133	383.98	387.827	389.702	389.786	388.395	385.948	382.919	379.782	376.967
'adhB'	40.2101	39.1181	37.9795	36.8036	35.6325	34.5268	33.5435	32.7374	32.1553	31.8574	31.928	32.4506	33.4952	35.0445	37.1996	39.8591	42.8719	46.0444	49.1584	51.9981	54.3694	56.1254	57.1934	57.5927	57.4443	56.9601	56.419	56.1367	56.4269	57.5546	59.7219	63.0498	67.5497	73.1124	79.4955	86.3436	93.2492	99.794	105.591	110.328	113.778	115.811	116.397	115.606	113.59	110.567	106.795	102.537	98.0384
'adk'	1703.22	2143.47	2680.47	3328.64	4100.55	5005.34	6046.35	7219.31	8511.31	9901.11	11360.3	12855.5	14351.7	15858	17291.7	18633.8	19872.1	20999.9	22014.8	22912.5	23687.1	24334.4	24849.4	25226	25454.2	25521.4	25415.5	25127	24651.5	23990	23150.5	22150.2	21016	19785.1	18502.6	17219.9	15990.8	14867.2	13894.4	13106.6	12524.2	12152.5	11982.2	11989.8	12142.6	12400.5	12719.4	13055.5	13369.3
'ahpC'	1609.12	1965.32	2365.85	2811.67	3297.55	3810.4	4330.63	4832.9	5288.3	5667.5	5944.61	6101.43	6130.57	6053.06	5861.41	5584.09	5254.19	4905.14	4566.92	4260.53	3999.51	3793.51	3647.52	3562.43	3533.76	3551.76	3605.73	3685.62	3782.85	3892.03	4010.84	4138.06	4273.24	4416.31	4567.57	4727.67	4897.33	5077.25	5268.16	5471.2	5688.16	5921.51	6174.62	6451.8	6758.16	7099.42	7481.38	7909.16	8386.26
'ahpF'	974.045	1185.69	1423.91	1689.48	1979.53	2286.51	2599	2902.17	3179.05	3412.16	3585.8	3688.77	3716.15	3679.98	3574.82	3416.47	3223.29	3013.83	2804.77	2607.83	2430.96	2280.5	2160.7	2073.82	2019.07	1992.33	1988.47	2002.03	2027.76	2061.7	2101.38	2144.81	2190.59	2237.88	2286.61	2337.46	2391.37	2449.55	2513.37	2584.75	2666.19	2760.6	2871.26	3001.8	3156.09	3338.08	3551.57	3799.79	4084.78
'ahrC'	456.382	554.003	665.954	793.259	936.036	1092.99	1261.25	1436.44	1612.95	1784.47	1944.93	2089.28	2214.09	2323.98	2410.44	2475.01	2519.65	2546.25	2556.4	2550.61	2529.32	2494.09	2447.56	2393.33	2335	2275.71	2218.75	2167.26	2123.88	2090.37	2067.7	2055.93	2054.17	2060.59	2072.58	2086.75	2099.29	2106.4	2104.64	2091.39	2065.01	2024.87	1971.46	1906.37	1832.1	1751.9	1669.35	1588.07	1511.31
'alaR'	651.964	763.173	888.909	1029.58	1184.09	1349.53	1521.27	1693.11	1857.74	2007.47	2135.15	2235.19	2304.39	2348.41	2361.02	2347.76	2315.51	2271.48	2222.43	2173.27	2127.4	2087.52	2055.34	2031.62	2015.69	2005.49	1998.85	1993.84	1988.82	1982.79	1975.22	1965.8	1954.36	1940.77	1924.93	1906.79	1886.28	1863.27	1837.66	1809.2	1777.62	1742.7	1704.34	1662.57	1617.55	1569.62	1519.19	1466.8	1413.05
'alaS'	239.616	275.43	316.439	362.947	415.101	472.75	535.272	601.612	670.367	740.027	809.277	877.191	943.397	1010.7	1076.64	1142.85	1210.95	1282.32	1357.79	1437.47	1521.01	1607.78	1696.77	1786.45	1874.46	1957.66	2032.52	2095.4	2142.85	2171.75	2179.75	2165.72	2129.96	2074.2	2001.38	1915.35	1820.52	1721.45	1622.44	1527.15	1438.5	1358.73	1289.31	1231.06	1184.14	1148.18	1122.6	1106.74	1099.96
'alaT'	540.226	637.738	748.235	872.483	1010.15	1159.36	1316.78	1477.74	1636.54	1787.01	1923.39	2041.14	2137.53	2217.74	2274.78	2311.53	2331.41	2337.75	2333.49	2320.31	2299.45	2272.59	2241.78	2209.28	2176.86	2145.43	2115.7	2088.16	2062.97	2040.11	2019.46	2000.71	1983.34	1966.71	1950.12	1932.72	1913.56	1891.7	1866.28	1836.76	1802.96	1764.9	1722.89	1677.49	1629.51	1579.95	1529.91	1480.5	1432.79
'albA'	107.512	122.308	139.095	157.946	178.663	200.711	223.268	245.253	265.415	282.47	295.267	302.971	305.202	302.786	295.347	283.988	270.023	254.791	239.505	224.998	211.787	200.261	190.661	183.124	177.625	173.995	172.104	171.902	173.414	176.756	182.096	189.496	198.871	209.951	222.295	235.331	248.4	260.823	271.98	281.365	288.61	293.514	296.055	296.383	294.799	291.724	287.636	283.016	278.302
'albB'	123.078	142.775	165.166	190.339	218.025	247.511	277.703	307.157	334.199	357.108	374.327	384.711	387.72	384.418	374.293	358.856	339.921	319.365	298.901	279.728	262.595	248.041	236.351	227.608	221.618	217.943	216.18	216.028	217.309	220.008	224.222	229.997	237.274	245.846	255.367	265.389	275.397	284.852	293.261	300.212	305.395	308.637	309.923	309.388	307.31	304.083	300.15	295.956	291.903
'albC'	123.284	143.733	166.943	193.032	221.766	252.435	283.936	314.802	343.325	367.736	386.431	398.237	402.587	400.572	391.575	377.009	358.549	337.896	316.593	295.697	275.91	257.833	241.925	228.521	217.723	209.36	203.226	199.126	196.883	196.421	197.743	200.799	205.453	211.477	218.567	226.356	234.44	242.409	249.891	256.596	262.326	266.981	270.56	273.154	274.935	276.136	277.023	277.86	278.885
'albD'	101.303	115.664	132.056	150.62	171.256	193.531	216.747	239.951	262.018	281.769	298.139	310.324	317.907	321.633	320.883	316.448	309.266	300.28	290.332	279.957	269.502	259.317	249.732	241.054	233.475	227.018	221.683	217.459	214.324	212.302	211.457	211.792	213.246	215.688	218.925	222.72	226.81	230.936	234.857	238.381	241.365	243.714	245.389	246.39	246.76	246.57	245.907	244.861	243.517
'albE'	94.8692	101.421	109.456	119.105	130.333	142.885	156.312	169.986	183.146	195	204.832	212.102	216.536	218.386	217.774	215.12	211.028	206.153	201.097	196.239	191.771	187.835	184.527	181.925	180.059	178.907	178.516	179.013	180.582	183.472	187.954	194.199	202.23	211.9	222.886	234.731	246.903	258.852	270.068	280.143	288.789	295.842	301.274	305.187	307.801	309.429	310.427	311.153	311.93
'albF'	121.052	132.044	144.377	158.153	173.257	189.282	205.624	221.507	236.056	248.416	257.883	264.012	266.696	266.701	263.78	258.674	252.177	245.02	237.791	230.751	223.912	217.236	210.666	204.176	197.759	191.406	185.205	179.356	174.141	169.957	167.261	166.386	167.49	170.536	175.278	181.313	188.136	195.203	201.987	208.055	213.062	216.733	218.886	219.437	218.42	215.984	212.317	207.626	202.124
'albG'	173.321	188.153	204.333	221.896	240.569	259.676	278.292	295.301	309.51	319.842	325.508	326.141	321.88	313.95	302.489	288.867	274.479	260.568	248.09	237.533	229.003	222.442	217.679	214.519	212.795	212.337	213.063	215.022	218.365	223.403	230.526	239.951	251.643	265.274	280.201	295.537	310.264	323.333	333.783	340.821	343.866	342.61	337.059	327.524	314.594	299.079	281.903	264	246.232
'ald'	108.925	125.117	144.014	165.844	190.629	218.104	247.729	278.694	309.974	340.51	369.345	395.724	419.207	440.74	459.252	475.423	490.069	503.974	517.75	531.579	545.304	558.661	571.256	582.625	592.151	599.117	602.982	603.441	600.442	594.799	588.32	583.442	583.287	591.707	613.227	652.961	716.398	808.912	935.09	1098.23	1299.85	1538.88	1811.25	2109.73	2424.2	2742.3	3050.45	3335.07	3584
'aldX'	60.5222	59.947	59.4428	59.0341	58.7442	58.5813	58.5408	58.6114	58.7838	59.0813	59.5741	60.3689	61.6042	63.3782	65.9259	69.2687	73.3826	78.1772	83.4961	89.091	94.6241	99.7351	104.092	107.448	109.689	110.854	111.144	110.9	110.559	110.6	111.481	113.565	117.057	121.977	128.146	135.223	142.772	150.318	157.411	163.68	168.841	172.703	175.181	176.297	176.19	175.095	173.282	171.021	168.557
'aldY'	65.3396	65.1653	65.1202	65.2323	65.5224	65.9892	66.612	67.3564	68.184	69.0815	70.0783	71.2424	72.6797	74.4879	76.8734	79.8835	83.5334	87.7821	92.5256	97.5798	102.691	107.592	112.042	115.873	119.027	121.569	123.693	125.717	128.033	131.08	135.287	141.009	148.473	157.748	168.733	181.176	194.729	208.984	223.519	237.94	251.891	265.057	277.181	288.064	297.571	305.633	312.213	317.298	320.892
'alkA'	85.7139	95.5788	106.727	119.21	132.912	147.504	162.477	177.164	190.789	202.623	212.076	218.765	222.582	224.206	223.395	220.909	217.607	214.317	211.74	210.264	209.991	210.878	212.758	215.404	218.552	221.937	225.448	229.147	233.252	238.094	244.033	251.319	260.004	269.888	280.476	291.048	300.783	308.83	314.417	316.91	315.852	311.048	302.616	290.977	276.849	261.182	245.039	229.482	215.468
'alr'	199.138	233.612	272.752	316.677	364.95	416.481	469.589	522.042	571.236	614.477	649.287	673.768	686.916	690.52	683.211	667.376	645.964	622.102	598.725	578.067	561.726	550.908	546.321	548.214	556.24	569.532	587.194	608.42	632.543	659.129	687.906	718.553	750.63	783.527	816.462	848.564	878.909	906.591	930.799	950.825	966.112	976.381	981.636	982.141	978.347	970.85	960.349	947.581	933.259
'alsD'	191.762	226.692	266.672	311.884	361.936	415.773	471.73	527.557	580.594	628.007	667.079	695.63	712.346	718.793	713.166	697.501	674.461	646.966	617.848	589.247	562.663	539.271	519.81	504.638	493.553	485.899	481.093	478.732	478.618	480.786	485.373	492.401	501.696	512.82	525.108	537.741	549.772	560.219	568.18	572.941	574.015	571.224	564.757	555.17	543.383	530.625	518.271	507.718	500.251
'alsR'	140.412	158.541	178.849	201.394	225.936	251.852	278.215	303.826	327.317	347.385	362.962	373.355	378.375	379.241	375.549	368.721	360.344	351.954	344.853	339.848	337.325	337.43	340.082	345.043	351.92	360.198	369.465	379.473	390.137	401.567	413.998	427.608	442.428	458.287	474.76	491.238	507.041	521.467	533.874	543.696	550.47	553.95	554.118	551.179	545.522	537.687	528.292	517.969	507.304
'alsS'	143.607	164.596	188.919	216.755	247.942	281.899	317.645	353.811	388.74	420.682	447.994	469.363	484.008	492.904	495.04	491.645	484.32	474.793	464.695	455.165	446.91	440.444	436.022	433.671	433.073	433.619	434.756	436.069	437.304	438.394	439.399	440.401	441.452	442.527	443.505	444.203	444.402	443.872	442.398	439.831	436.102	431.279	425.596	419.472	413.525	408.541	405.393	404.957	408.026
'alsT'	617.87	756.251	923.632	1123.28	1357.72	1628.42	1934.7	2273.24	2637.78	3020.26	3411.16	3799.85	4175.81	4541.73	4875.68	5176.47	5446.2	5689.39	5911.79	6117.92	6310.41	6490.34	6656.39	6804.82	6929.21	7021.47	7073.82	7079.87	7035.53	6939.14	6791.5	6596.57	6361.35	6095.43	5809.92	5517.33	5231.23	4964.93	4730.19	4535.26	4384.06	4277.07	4211.22	4180.2	4175.37	4186.32	4201.6	4209.84	4200.9
'amhX'	39.7929	44.2588	49.3177	55.0091	61.3694	68.391	75.9887	84.0079	92.2326	100.44	108.459	116.173	123.522	130.799	137.585	143.846	149.481	154.317	158.126	160.63	161.581	160.862	158.526	154.821	150.158	145.077	140.226	136.299	133.95	133.718	135.998	140.996	148.687	158.806	170.837	184.059	197.65	210.772	222.653	232.667	240.366	245.49	247.973	247.926	245.615	241.424	235.801	229.207	222.075
'ampS'	61.2734	64.8873	69.1158	74.0163	79.5885	85.7519	92.3594	99.2069	106.058	112.778	119.381	126.005	132.94	140.84	150.04	161.271	175.32	192.944	214.782	241.274	272.652	308.96	350.061	395.683	445.443	498.893	555.606	615.193	677.275	741.433	807.147	873.706	940.126	1005.12	1067.06	1124.1	1174.38	1216.18	1248.1	1269.2	1279.13	1278.24	1267.65	1249.19	1225.31	1198.9	1173.08	1150.91	1135.12
'amyC'	110.289	122.231	136.183	152.313	170.676	191.158	213.446	237.038	261.27	285.42	308.807	330.877	351.274	370.688	388.122	403.866	418.27	431.646	444.205	455.883	466.438	475.632	483.23	489.041	492.839	494.386	493.601	490.571	485.52	478.781	470.755	461.865	452.509	443.017	433.621	424.45	415.574	407.006	398.726	390.69	382.825	375.036	367.222	359.285	351.153	342.784	334.149	325.235	316.05
'amyD'	97.5487	99.3601	101.611	104.346	107.623	111.478	115.9	120.835	126.183	131.85	137.776	143.932	150.327	157.13	164.219	171.506	178.877	186.165	193.165	199.596	205.134	209.501	212.51	214.099	214.335	213.417	211.691	209.612	207.688	206.398	206.146	207.226	209.762	213.683	218.706	224.363	230.087	235.281	239.386	241.963	242.697	241.41	238.08	232.847	226.012	218.011	209.332	200.463	191.851
'amyE'	108.779	117.28	127.238	138.794	151.931	166.379	181.673	197.169	212.1	225.694	237.307	246.513	253.174	257.835	260.458	261.53	261.605	261.188	260.653	260.123	259.565	258.976	258.405	257.991	257.926	258.407	259.716	262.205	266.243	272.235	280.58	291.527	305.119	321.175	339.275	358.805	379.044	399.245	418.711	436.893	453.425	468.11	480.931	492.039	501.725	510.389	518.493	526.498	534.815
'amyX'	56.126	57.733	59.7062	62.0839	64.9139	68.2257	72.0018	76.1808	80.6577	85.3295	90.1319	95.0276	100.011	105.21	110.528	115.92	121.315	126.606	131.648	136.25	140.203	143.351	145.612	146.994	147.582	147.532	147.071	146.483	146.071	146.124	146.905	148.645	151.512	155.593	160.87	167.224	174.485	182.451	190.902	199.631	208.438	217.128	225.514	233.423	240.704	247.234	252.908	257.64	261.368
'ansA'	1148.36	1380.37	1637.32	1919.82	2224.24	2541.37	2858.03	3157.72	3422.19	3633.69	3777.64	3845.14	3834.69	3762.73	3627.83	3450.34	3252.35	3054.86	2875.55	2725.81	2612.24	2538.82	2506.57	2513.89	2555.97	2624.31	2708.79	2798.86	2884.45	2957.8	3013.96	3049.39	3062.04	3051.31	3017.85	2963.39	2890.42	2801.9	2701	2591.18	2476.28	2360.62	2248.96	2146.57	2058.95	1991.68	1950.44	1940.56	1966.4
'ansB'	1061.53	1278.31	1519.8	1787.26	2077.89	2383.5	2692.17	2988.81	3256.52	3478.72	3641.54	3736.18	3760.54	3729.45	3639.73	3508.74	3355.18	3196.69	3047.9	2917.73	2811.1	2731.33	2679.87	2656.55	2658.76	2680.67	2715.11	2754.42	2791.11	2819.59	2836.59	2839.66	2827.3	2799.06	2755.46	2697.83	2628.14	2548.74	2462.15	2371.08	2278.49	2187.63	2101.98	2025.26	1961.27	1913.74	1886.43	1882.82	1905.7
'ansR'	288.188	324.489	364.623	408.542	455.642	504.631	553.67	600.45	642.405	677.118	702.644	717.763	722.216	718.456	705.673	686.568	664.161	641.392	620.784	603.955	591.649	584.065	580.897	581.514	585.015	590.351	596.716	603.678	611.182	619.538	629.263	640.757	654.13	669.087	684.83	700.2	713.865	724.441	730.672	731.499	726.11	714.149	695.79	671.743	643.241	611.938	579.677	548.304	519.486
'antE'	125.539	133.789	143.071	153.463	164.889	177.071	189.591	201.902	213.386	223.473	231.73	237.906	241.982	244.59	245.521	245.34	244.643	243.964	243.71	244.034	244.875	246.109	247.588	249.208	250.939	252.836	255.13	258.222	262.627	268.948	277.781	289.517	304.249	321.725	341.322	362.132	383.108	403.163	421.297	436.709	448.83	457.368	462.335	464.035	463.043	460.151	456.252	452.24	448.921
'appA'	53.447	54.6987	56.2398	58.1025	60.2919	62.7717	65.4721	68.2931	71.1158	73.8324	76.367	78.6839	80.7977	82.8261	84.8112	86.823	88.9384	91.2123	93.663	96.2453	98.8616	101.409	103.806	106.023	108.098	110.153	112.402	115.143	118.715	123.442	129.589	137.285	146.48	156.913	168.116	179.455	190.197	199.592	206.958	211.742	213.559	212.233	207.827	200.629	191.128	179.967	167.865	155.547	143.667
'appB'	58.5533	58.5338	58.8008	59.3996	60.3751	61.7608	63.565	65.7709	68.3391	71.2296	74.4152	77.8808	81.6298	85.6847	90.0903	94.7607	99.6053	104.513	109.353	113.934	118.009	121.33	123.687	124.948	125.081	124.173	122.455	120.281	118.081	116.305	115.367	115.586	117.138	120.027	124.081	128.978	134.304	139.603	144.434	148.428	151.288	152.792	152.811	151.31	148.37	144.173	138.947	132.935	126.382
'appC'	61.4319	61.582	62.0451	62.8724	64.1371	65.9043	68.1962	70.9958	74.2456	77.8957	81.9408	86.4026	91.3283	96.794	102.86	109.395	116.221	123.103	129.765	135.88	141.11	145.18	147.935	149.376	149.677	149.178	148.376	147.88	148.332	150.304	154.245	160.426	168.868	179.308	191.183	203.675	215.831	226.669	235.286	240.969	243.222	241.796	236.72	228.295	217.072	203.801	189.324	174.485	160.05
'appD'	113.973	115.235	116.517	117.824	119.153	120.441	121.587	122.468	122.958	123.006	122.688	122.19	121.8	121.88	122.747	124.596	127.502	131.394	136.054	141.093	145.991	150.231	153.361	155.06	155.182	153.745	150.906	146.944	142.223	137.148	132.148	127.607	123.815	120.948	119.028	117.94	117.502	117.497	117.707	118	118.331	118.701	119.18	119.924	121.206	123.411	126.957	132.265	139.697
'appF'	635.243	621.915	607.34	591.536	574.555	556.439	537.266	517.194	496.472	475.521	454.962	435.56	418.16	402.514	390.953	383.668	380.61	381.448	385.582	392.16	400.134	408.407	415.962	421.978	425.956	427.703	427.277	424.972	421.265	416.789	412.29	408.496	406.042	405.434	406.991	410.864	417.108	425.712	436.624	449.804	465.197	482.692	502.133	523.324	546.086	570.253	595.619	621.939	648.928
'aprE'	65.5491	68.1689	71.3619	75.1878	79.6991	84.9041	90.7387	97.0709	103.706	110.444	117.132	123.665	129.995	136.287	142.393	148.262	153.829	158.989	163.597	167.437	170.268	171.921	172.331	171.558	169.771	167.231	164.302	161.413	159.009	157.487	157.176	158.303	160.951	165.044	170.324	176.379	182.73	188.879	194.367	198.833	202.025	203.799	204.134	203.126	200.985	198.015	194.558	190.958	187.524
'aprX'	23.9627	25.531	27.3583	29.4662	31.8638	34.5367	37.4427	40.5114	43.6483	46.75	49.7198	52.4774	54.9678	57.2683	59.2294	60.8508	62.1373	63.0904	63.7074	63.9684	63.8508	63.361	62.5409	61.4757	60.2841	59.114	58.1525	57.6094	57.6922	58.5795	60.402	63.2168	66.9886	71.5824	76.7652	82.2243	87.6035	92.5397	96.7022	99.8268	101.73	102.319	101.602	99.6799	96.7366	93.0195	88.8071	84.3791	79.99
'apt'	793.088	949.004	1128.92	1334.4	1565.81	1821.83	2098.81	2390.87	2690.06	2987.34	3273.73	3541.2	3783.59	4007.79	4198.05	4355.98	4484.3	4586.14	4664.39	4720.35	4754.63	4768.6	4763.99	4742.78	4705.69	4652.13	4581.96	4495.39	4393.12	4276.08	4145.64	4004.05	3854.41	3700.55	3546.74	3397.4	3256.98	3129.61	3018.75	2926.88	2855.35	2804.21	2772.26	2757.21	2755.97	2764.96	2780.3	2798.23	2815.39
'araA'	107.56	108.312	109.668	111.733	114.517	117.884	121.604	125.365	128.81	131.617	133.564	134.57	134.726	134.18	133.559	133.144	133.241	134.09	135.811	138.309	141.298	144.429	147.341	149.725	151.365	152.148	152.101	151.404	150.353	149.343	148.812	149.109	150.437	152.822	156.09	159.91	163.857	167.468	170.304	172.013	172.34	171.142	168.417	164.307	159.114	153.273	147.272	141.597	136.686
'araB'	54.886	55.4254	56.0995	56.9305	57.9157	59.0086	60.1349	61.2013	62.1091	62.7858	63.2094	63.4151	63.5002	63.5984	63.9182	64.5762	65.6663	67.2295	69.2434	71.5957	74.1007	76.5559	78.7725	80.6099	82.0024	82.9588	83.569	83.9968	84.454	85.178	86.4002	88.2894	90.9188	94.2485	98.1176	102.265	106.37	110.091	113.106	115.153	116.034	115.636	113.937	111.013	107.031	102.237	96.9111	91.3378	85.7799
'araD'	47.7503	47.0754	46.2927	45.4003	44.429	43.4214	42.4136	41.4415	40.5385	39.7627	39.2163	39.0177	39.2838	40.0607	41.4616	43.4158	45.7732	48.3115	50.7607	52.8403	54.294	54.9326	54.6697	53.544	51.7328	49.5269	47.2865	45.4026	44.2498	44.1352	45.2876	47.8364	51.7834	56.995	63.1904	69.9631	76.8497	83.3773	89.1099	93.6917	96.866	98.4838	98.51	97.0167	94.1688	90.2055	85.4074	80.0668	74.4622
'araE'	414.054	405.629	396.316	386.095	374.972	362.978	350.205	336.813	323.037	309.218	295.791	283.215	271.944	261.743	253.811	248.206	244.893	243.733	244.49	246.805	250.187	254.086	257.957	261.338	263.924	265.61	266.511	266.952	267.427	268.553	270.992	275.322	281.965	291.14	302.824	316.791	332.69	350.079	368.476	387.396	406.346	424.841	442.429	458.7	473.324	486.059	496.705	505.101	511.139
'araL'	42.5814	42.0303	41.4246	40.7639	40.0601	39.3337	38.6096	37.9191	37.301	36.8094	36.5159	36.4985	36.8344	37.5598	38.7583	40.41	42.4621	44.8283	47.3962	50.0366	52.6089	54.983	57.0638	58.8144	60.2752	61.5693	62.8964	64.5121	66.6937	69.6978	73.728	78.8962	85.1894	92.4538	100.394	108.597	116.583	123.856	129.959	134.521	137.28	138.099	136.983	134.072	129.623	123.986	117.559	110.744	103.911
'araM'	54.6334	54.1334	53.6125	53.0817	52.5864	52.1764	51.8825	51.7228	51.7018	51.8485	52.2469	53.0065	54.2456	56.0265	58.482	61.5357	65.0253	68.7044	72.2672	75.3892	77.777	79.2223	79.6428	79.1082	77.8487	76.2223	74.6677	73.6577	73.6397	74.9698	77.9005	82.5559	88.8961	96.7063	105.581	114.953	124.185	132.634	139.717	144.971	148.083	148.906	147.48	144.008	138.837	132.421	125.267	117.886	110.74
'araN'	104.668	106.464	108.737	111.54	114.922	118.911	123.487	128.583	134.091	139.896	145.908	152.068	158.352	164.901	171.61	178.435	185.325	192.193	198.915	205.294	211.08	216.054	220.048	222.974	224.818	225.643	225.621	225.004	224.097	223.202	222.59	222.486	223.024	224.238	226.035	228.221	230.541	232.72	234.495	235.669	236.115	235.773	234.667	232.909	230.705	228.344	226.143	224.424	223.472
'araP'	193.599	189.13	184.462	179.631	174.728	169.865	165.154	160.708	156.638	153.092	150.279	148.423	147.745	148.122	150.15	153.66	158.384	163.958	169.951	175.882	181.241	185.554	188.45	189.715	189.336	187.502	184.563	180.994	177.336	174.124	171.85	170.914	171.566	173.877	177.712	182.756	188.604	194.814	200.963	206.73	211.89	216.288	219.855	222.612	224.687	226.306	227.723	229.194	230.948
'araQ'	312.568	307.704	302.743	297.752	292.809	287.971	283.279	278.762	274.445	270.386	266.708	263.58	261.212	259.436	259.075	260.045	262.202	265.308	269.047	273.025	276.778	279.845	281.842	282.524	281.85	279.984	277.271	274.213	271.415	269.538	269.245	271.111	275.558	282.819	292.908	305.638	320.683	337.623	355.981	375.292	395.092	414.887	434.182	452.484	469.354	484.412	497.308	507.727	515.412
'araR'	80.6639	84.8483	89.6888	95.2417	101.51	108.42	115.829	123.528	131.272	138.836	146.065	152.877	159.29	165.677	171.866	178.08	184.531	191.377	198.682	206.35	214.144	221.791	229.019	235.611	241.429	246.444	250.796	254.786	258.826	263.379	268.892	275.695	283.927	293.501	304.081	315.135	326.022	336.068	344.648	351.247	355.486	357.17	356.308	353.11	347.976	341.456	334.173	326.746	319.74
'arfM'	44.331	44.4599	44.6691	44.9739	45.4084	46.004	46.7703	47.7001	48.7682	49.9666	51.3281	52.9068	54.7707	56.9933	59.6255	62.6165	65.8667	69.2239	72.4972	75.466	77.9076	79.6469	80.5859	80.7259	80.1756	79.1365	77.8849	76.7435	76.0411	76.061	77.0254	79.0734	82.2288	86.3875	91.2992	96.59	101.83	106.579	110.436	113.082	114.295	113.965	112.104	108.84	104.411	99.1435	93.4007	87.5502	81.9275
'argB'	73.2911	78.8776	85.1616	92.2064	99.9363	108.085	116.268	124.01	130.789	136.134	139.707	141.353	141.146	139.584	136.868	133.594	130.372	127.735	126.065	125.507	126.027	127.519	129.842	132.854	136.442	140.499	144.981	149.919	155.404	161.62	168.805	177.117	186.584	197.09	208.359	219.99	231.52	242.469	252.389	260.903	267.723	272.682	275.743	276.99	276.602	274.84	272.006	268.412	264.347
'argC'	124.371	136.447	149.871	164.687	180.714	197.478	214.288	230.276	244.474	255.984	264.109	268.449	268.984	266.619	261.29	254.073	246.123	238.516	232.125	227.432	224.586	223.565	224.192	226.197	229.231	232.878	236.784	240.718	244.573	248.415	252.44	256.828	261.686	267.02	272.685	278.435	283.982	289.03	293.302	296.554	298.578	299.259	298.591	296.672	293.703	289.968	285.789	281.485	277.347
'argD'	60.6836	61.4926	62.3922	63.3948	64.4761	65.5578	66.536	67.2907	67.7029	67.6935	67.2448	66.4045	65.2902	64.0675	62.9649	62.1702	61.8546	62.1387	63.0738	64.6123	66.6175	68.9134	71.3157	73.6688	75.8824	77.9375	79.8955	81.8979	84.141	86.8637	90.3094	94.6487	99.9422	106.12	112.973	120.181	127.367	134.134	140.116	145.01	148.594	150.746	151.455	150.822	149.041	146.391	143.184	139.733	136.323
'argF'	70.0164	72.1436	74.7516	77.8917	81.5817	85.7828	90.3997	95.2849	100.251	105.107	109.69	113.891	117.671	121.167	124.348	127.25	129.925	132.406	134.696	136.716	138.32	139.381	139.804	139.56	138.677	137.244	135.438	133.51	131.75	130.46	129.92	130.337	131.809	134.314	137.696	141.694	145.975	150.182	153.969	157.047	159.191	160.232	160.071	158.682	156.123	152.526	148.058	142.902	137.248
'argG'	440.047	493.612	550.232	609.575	670.351	730.035	785.42	832.847	868.602	889.427	893.059	878.683	847.15	802.901	746.447	682.496	615.743	550.317	489.423	434.972	387.826	348.251	316.075	290.903	272.317	259.688	252.255	249.286	250.11	254.473	262.499	274.113	288.976	306.458	325.647	345.413	364.493	381.615	395.629	405.612	410.92	411.25	406.67	397.593	384.727	369.003	351.471	333.189	315.124
'argH'	314.205	359.848	409.205	462.178	517.782	573.87	627.568	675.452	713.898	739.53	749.754	743.251	720.265	684.31	635.883	579.268	518.917	458.91	402.55	351.874	307.919	271.197	241.754	219.318	203.352	192.904	186.837	184.015	183.384	184.324	186.658	190.207	194.765	200.074	205.849	211.773	217.491	222.638	226.879	229.935	231.599	231.753	230.377	227.541	223.394	218.151	212.067	205.412	198.449
'argJ'	122.333	131.27	141.074	151.807	163.309	175.105	186.551	196.864	205.207	210.822	213.16	211.975	207.389	200.192	190.672	179.809	168.595	157.898	148.372	140.316	133.753	128.609	124.743	122.01	120.283	119.417	119.307	119.923	121.3	123.604	127.096	131.931	138.121	145.511	153.766	162.414	170.907	178.683	185.221	190.098	192.999	193.753	192.347	188.926	183.776	177.299	169.952	162.196	154.452
'argS'	268.875	285.965	307.963	335.43	368.822	408.365	453.871	504.73	559.943	618.33	678.751	740.24	802.157	865.559	929.368	993.746	1059.09	1125.78	1193.98	1263.32	1333.1	1402.62	1471.2	1538.23	1602.98	1664.63	1722.66	1776.79	1826.98	1873.22	1915.53	1954.02	1988.75	2019.69	2046.6	2069.09	2086.71	2099	2105.62	2106.48	2101.89	2092.5	2079.47	2064.41	2049.38	2036.79	2029.24	2029.29	2039.18
'aroA'	521.456	616.302	722.851	841.155	969.76	1105.46	1243.54	1377.89	1501.56	1607.39	1688.87	1741.1	1761.61	1755.36	1718.88	1658.69	1582.74	1499.4	1416.5	1340.07	1274.54	1223.19	1188	1169.75	1167.76	1180.1	1204.76	1239.98	1284.32	1336.81	1396.68	1462.81	1533.56	1606.56	1678.81	1746.88	1807.04	1855.56	1889.15	1905.12	1901.71	1878.56	1836.87	1779.39	1710.08	1633.88	1556.35	1483.16	1419.55
'aroB'	172.677	196.619	225.213	258.941	298.085	342.635	392.182	445.865	502.375	560.085	617.209	671.992	722.938	770.835	812.936	849.761	882.337	912.023	940.277	968.373	997.479	1028.63	1062.51	1099.29	1138.36	1178.37	1217.5	1253.66	1284.7	1308.54	1323.41	1328.07	1321.9	1304.96	1277.92	1241.93	1198.57	1149.62	1096.92	1042.29	987.55	934.528	885.053	840.959	804.001	775.836	758.105	752.349	759.87
'aroC'	209.926	231.428	256.669	285.983	319.551	357.221	398.406	442.1	486.935	531.432	574.295	614.51	651.483	686.455	717.928	746.365	772.296	796.146	818.153	838.173	855.965	871.567	885.278	897.664	909.318	920.73	932.478	945.152	959.276	975.234	993.331	1013.8	1036.74	1062.13	1089.7	1118.97	1149.39	1180.41	1211.49	1242.2	1272.21	1301.33	1329.45	1356.57	1382.77	1408.17	1432.93	1457.22	1481.16
'aroD'	563.941	677.853	808.797	958.066	1126.22	1312.37	1513.66	1725.42	1941.37	2154.19	2356.83	2543.47	2710.19	2862.81	2990.87	3095.3	3177.12	3237.05	3275.41	3291.32	3284.07	3254.8	3206.33	3142.83	3068.38	2986.16	2899.02	2809.06	2717.45	2624.14	2528.49	2429.82	2327.62	2221.76	2112.62	2000.62	1886.38	1770.73	1654.68	1539.93	1428.79	1323.39	1225.65	1137.36	1060.22	995.919	945.946	911.637	894.075
'aroE'	68.0002	71.1321	74.9375	79.4933	84.85	91.0195	97.9642	105.598	113.794	122.471	131.622	141.292	151.603	163.017	175.551	189.63	205.725	224.284	245.661	270.035	297.401	327.58	360.2	394.731	430.488	466.693	502.582	537.461	570.748	601.957	630.694	656.661	679.618	699.353	715.609	728.109	736.616	740.931	740.932	736.538	727.735	714.686	697.758	677.521	654.717	630.219	604.968	579.901	555.869
'aroF'	140.118	161.175	186.138	215.401	249.22	287.641	330.394	376.836	425.956	476.614	527.649	577.909	626.415	674.153	718.729	760.661	800.849	840.402	880.43	921.723	964.707	1009.47	1055.67	1102.48	1148.59	1192.28	1231.81	1265.53	1292.06	1310.35	1319.69	1319.83	1310.92	1293.49	1268.22	1236	1197.97	1155.43	1109.7	1062.05	1013.62	965.58	919.111	875.434	835.805	801.496	773.762	753.792	742.629
'aroH'	180.879	211.517	247.601	289.626	337.709	391.515	450.227	512.506	576.545	640.511	702.687	761.502	815.759	866.925	912.198	952.861	990.712	1027.74	1065.74	1105.77	1148.07	1192.24	1237.21	1281.31	1322.23	1357.35	1384.38	1401.62	1408.08	1403.61	1388.7	1364.39	1332.06	1293.32	1249.65	1202.56	1153.72	1104.74	1057.12	1012.03	970.288	932.66	899.884	872.731	852.059	838.812	833.952	838.379	852.799
'aroK'	99.1651	107.189	116.368	126.754	138.271	150.7	163.68	176.717	189.22	200.591	210.285	217.883	223.16	226.544	227.599	226.732	224.459	221.327	217.845	214.344	210.981	207.848	204.985	202.426	200.194	198.34	197.064	196.708	197.71	200.564	205.737	213.531	224.014	236.976	251.923	268.142	284.795	301.001	315.931	328.892	339.348	346.94	351.509	353.089	351.902	348.329	342.825	335.864	327.896
'arsB'	467.967	514.044	562.855	614.047	666.547	718.376	767.017	809.584	843.135	865.054	873.467	867.597	847.962	818.219	778.109	731.287	681.444	631.891	585.264	543.185	506.359	474.923	448.571	426.735	408.759	393.837	381.154	370.025	359.945	350.793	342.781	336.081	330.755	326.715	323.723	321.416	319.337	316.986	313.894	309.69	304.095	296.931	288.161	277.903	266.47	254.346	242.072	230.195	219.217
'arsC'	408.061	459.107	513.693	571.573	631.657	691.782	749.136	800.448	842.332	871.726	886.372	885.246	868.78	840.936	801.472	754.335	703.563	652.787	604.901	561.628	523.697	491.287	464.14	441.755	423.503	408.533	395.935	384.906	374.802	365.418	356.954	349.576	343.369	338.298	334.214	330.872	327.945	325.073	321.911	318.195	313.733	308.392	302.133	295.024	287.281	279.252	271.324	263.881	257.27
'arsR'	415.711	438.705	460.415	480.342	497.655	511.109	519.399	521.292	515.813	502.428	481.199	452.853	418.746	381.625	341.742	301.652	263.524	229.001	199.14	174.373	154.587	139.327	127.927	119.654	113.968	110.431	108.561	107.918	108.127	109.078	110.903	113.679	117.396	121.946	127.114	132.604	138.072	143.164	147.553	150.981	153.269	154.329	154.177	152.929	150.797	148.072	145.077	142.141	139.561
'asd'	866.084	1036.12	1229.47	1447.68	1690.23	1953.72	2232.1	2516.85	2797.58	3063.14	3303.17	3509.56	3677.56	3816.33	3914.48	3978.2	4014.78	4031.42	4034.4	4027.61	4013.95	3996.94	3980.38	3968.1	3962.58	3964.3	3973.08	3988.16	4008.17	4031.73	4057.7	4085.03	4112.81	4140.46	4167.78	4194.74	4221.44	4248.13	4275.04	4302.45	4330.68	4359.93	4390.18	4421.12	4452.07	4482	4509.75	4534.18	4554.21
'ask'	599.304	713.772	843.395	989.165	1150.88	1326.45	1511.93	1701.71	1888.9	2066.01	2226.16	2364.01	2476.37	2569.14	2633.76	2672.56	2687.96	2681.89	2655.6	2609	2541.97	2456.02	2354.4	2242.2	2125.41	2010.13	1902.95	1810.28	1737.69	1689.4	1668.15	1674.61	1707.24	1762.29	1834.19	1915.69	1998.67	2074.92	2137.05	2179.24	2197.67	2190.54	2158.15	2102.82	2028.54	1940.57	1844.8	1747.14	1652.97
'asnB'	254.626	300.735	355.456	419.776	494.344	579.332	674.275	777.971	888.479	1003.64	1121.23	1238.98	1354.86	1471.03	1581.83	1688.03	1791	1892.43	1993.87	2095.97	2198.46	2300.35	2399.85	2494.45	2580.92	2655.61	2715.15	2756.73	2778.4	2779.1	2758.67	2717.88	2658.34	2582.41	2492.76	2392.51	2285.28	2174.83	2064.74	1957.82	1855.91	1760.25	1671.47	1589.63	1514.4	1445.14	1380.95	1320.84	1263.92
'asnH'	50.8806	51.9419	53.2587	54.8627	56.7604	58.9167	61.2639	63.7087	66.146	68.4991	70.7425	72.9034	75.0679	77.4078	80.0525	83.1096	86.67	90.7723	95.3874	100.37	105.465	110.381	114.827	118.558	121.404	123.295	124.282	124.538	124.329	123.98	123.84	124.207	125.292	127.187	129.856	133.154	136.878	140.795	144.673	148.318	151.567	154.29	156.411	157.898	158.786	159.168	159.15	158.839	158.336
'asnO'	33.7927	34.7555	35.8766	37.1738	38.6345	40.2017	41.792	43.3015	44.6183	45.6509	46.3474	46.7032	46.7679	46.6608	46.4999	46.4134	46.5291	46.9465	47.7212	48.8398	50.2302	51.7993	53.451	55.1107	56.7435	58.3569	60.0136	61.829	63.9516	66.5477	69.772	73.7148	78.3743	83.6414	89.2937	95.0201	100.46	105.242	109.027	111.542	112.599	112.118	110.142	106.833	102.459	97.3744	91.972	86.6473	81.7571
'asnS'	1274.99	1525.47	1808.68	2125.71	2474.13	2847.17	3234.1	3620.49	3989.44	4323.35	4606.21	4825.89	4976.08	5070.65	5097.41	5070.57	5007.32	4925.55	4841.8	4768.15	4713.02	4683.09	4682.62	4713.55	4774.2	4859.33	4963.07	5079.55	5203.36	5330.19	5456.77	5580.21	5697.76	5806.68	5904.16	5987.37	6053.58	6100.12	6124.62	6124.84	6098.75	6045.03	5963.19	5853.57	5717.33	5556.39	5373.3	5171.16	4953.51
'aspB'	224.828	253.752	287.534	326.663	371.459	421.99	477.989	538.873	603.819	672.184	743.709	818.545	897.415	984.05	1077.6	1181.11	1297.77	1430.5	1581.44	1751.66	1941.28	2149.29	2373.53	2610.63	2856.07	3104.47	3350.19	3587.81	3812.51	4020.32	4208.37	4375	4519.65	4642.75	4745.28	4828.72	4895	4946.26	4984.67	5012.29	5031.14	5043.36	5051.25	5057.25	5063.72	5072.92	5087.16	5108.69	5139.39
'aspS'	239.266	285.995	340.358	402.968	474.084	553.417	639.975	732.102	827.612	924.25	1020.08	1113.72	1204.62	1296.49	1386.17	1475.91	1568.06	1664.61	1766.8	1874.42	1986.14	2100.1	2213.86	2324.51	2428.4	2521.31	2599.28	2658.88	2697.38	2712.82	2704.14	2671.38	2615.67	2539.1	2444.48	2335.17	2215.04	2088.11	1958.34	1829.28	1703.93	1584.87	1474.16	1373.47	1284.11	1207.11	1143.19	1092.82	1056.24
'atpA'	533.709	669.025	830.887	1022.35	1245.38	1500.4	1785.68	2097.07	2427.98	2770.48	3115.99	3455.84	3782.31	4100.35	4392.6	4660.2	4906.54	5136.36	5354.63	5564.33	5766.44	5960.98	6146.36	6319.38	6474.59	6604.89	6703.38	6764.21	6783.26	6758.48	6690.05	6580.72	6435.76	6262.78	6070.84	5870.39	5672.93	5489.9	5331.6	5205.72	5116.78	5066.41	5053.26	5073.28	5120.39	5187.03	5264.71	5344.92	5419.97
'atpB'	374.116	460.809	567.378	696.332	849.983	1030.19	1237.46	1470.56	1726.23	2001.95	2296.06	2606.12	2929.53	3272.25	3623.44	3987.59	4371.07	4780.81	5222.65	5698.83	6207.03	6740.31	7286.93	7831.09	8353.95	8835.76	9258.58	9608.05	9874.78	10054.3	10147	10158.1	10096.8	9975.56	9806.74	9603.56	9381.08	9154.38	8937.28	8739.56	8566.35	8420.53	8302.92	8212.57	8147.45	8104.81	8081.45	8074.2	8080.23
'atpC'	315.839	393.851	489.356	604.429	740.439	897.943	1076.28	1273.18	1484.69	1706.6	1934.49	2163.27	2387.95	2610.91	2820.99	3019.75	3210.94	3399.55	3590.61	3787.06	3988.9	4193.26	4394.23	4583.42	4750.77	4886.1	4981.16	5030.8	5033.58	4991.74	4910.39	4796.87	4659.82	4508.33	4350.37	4193.34	4044.63	3910.87	3797.45	3707.27	3640.38	3595.48	3570.07	3560.75	3563.67	3574.87	3590.29	3606.07	3618.86
'atpD'	471.955	595.392	745.47	925.644	1138.68	1386.21	1668.02	1981.56	2321.81	2682.03	3054.24	3429.53	3799.15	4166.33	4511.46	4832.88	5131.27	5408.92	5668.84	5912.44	6139.39	6348.39	6536.56	6699.45	6830.62	6922.33	6967.17	6958.98	6893.73	6769.64	6587.41	6351	6067.61	5747.55	5403.27	5049.12	4700.72	4373.51	4081.47	3835.41	3642.23	3505.3	3424.44	3396.32	3415.43	3474.69	3565.82	3680.33	3810.26
'atpE'	534.64	654.553	797.672	967.198	1166.27	1397.19	1660.67	1955.64	2279.24	2627.48	2996.19	3381.48	3780.28	4201.76	4631.86	5072.05	5523.58	5986.77	6460.29	6940.53	7422.96	7903.01	8375.47	8834.16	9270.75	9674.54	10033.7	10335.9	10570	10725.9	10797.1	10781.7	10683.9	10513	10283.5	10012.9	9720.81	9427.16	9150.43	8906.18	8706.77	8561.09	8474.42	8448.7	8482.66	8572.26	8712.1	8896.01	9117.41
'atpF'	235.57	305.24	391.812	498.396	628.161	783.946	967.81	1180.69	1422.12	1690.34	1982.42	2294.27	2620.91	2964.68	3309.6	3649.16	3977.03	4287.21	4574.31	4832.94	5057.97	5245.68	5394.08	5503.17	5574.92	5613.22	5623.93	5614.48	5593.08	5567.97	5546.65	5535.21	5537.67	5555.76	5588.74	5633.86	5687.16	5744.1	5800.24	5852.38	5898.62	5938.07	5971.12	5999.55	6026.83	6057.94	6098.41	6153.72	6228.73
'atpG'	815.391	1028.55	1284.7	1589.4	1946.52	2357.47	2820.59	3330.55	3878.38	4453.2	5043.04	5635.5	6219.3	6803.5	7359.8	7889.65	8397.57	8889.64	9371.8	9845.93	10309.9	10759.4	11187.1	11582.7	11932.8	12221.7	12434.6	12559	12586.5	12513	12338.7	12069.1	11714.7	11290.4	10814.6	10307.9	9793.32	9293.26	8828.14	8413.5	8059.03	7769.66	7545.7	7383.48	7276.83	7217.87	7197.38	7206.03	7235.22
'atpH'	759.533	956.051	1190.96	1468.38	1791.01	2159.46	2571.11	3019.62	3494.92	3986.55	4484.64	4979.22	5461.62	5941.11	6395.19	6829.76	7254.03	7678.57	8113.07	8562.31	9025.67	9498.53	9971.62	10431.6	10861.1	11240.8	11552.9	11783.4	11923.2	11968.5	11920.8	11786.6	11577.6	11309.1	10997.4	10660.6	10318.7	9992.18	9699.46	9453.79	9262.23	9127.77	9049.34	9022.14	9038.9	9090.52	9166.69	9257.07	9352.23
'atpI'	467.699	573.451	700.117	849.954	1024.46	1224.04	1447.42	1691.34	1950.5	2218.48	2488.19	2752.23	3003.76	3245.8	3463.99	3658.98	3833.64	3992.31	4139.89	4280.07	4415.11	4546.24	4673.18	4794.01	4904.83	5000.32	5075.15	5124.6	5145.12	5134.3	5091	5015.6	4909.96	4777.22	4621.22	4446.63	4259.15	4064.88	3869.86	3679.07	3496.12	3323.88	3164.42	3019.06	2888.6	2773.34	2673.04	2587.08	2514.54
'azlB'	206.386	241.418	280.929	325.104	373.546	425.107	478.014	529.943	578.203	620.025	652.926	675.112	685.762	686.865	677.143	658.753	634.208	606.026	576.455	546.932	518.254	491.041	465.696	442.466	421.299	401.802	383.616	366.499	350.34	335.293	321.745	310.064	300.562	293.471	288.962	287.15	288.083	291.759	298.12	307.118	318.652	332.47	348.177	365.242	383.084	401.104	418.654	435.094	449.851
'azlC'	191.895	219.59	251.429	287.585	327.769	371.135	416.325	461.492	504.435	542.824	574.444	597.529	611.038	616.237	611.749	599.194	580.69	558.554	535.017	511.655	489.41	468.944	450.565	434.292	419.734	406.192	393.115	380.204	367.436	355.086	343.619	333.492	325.074	318.589	314.109	311.605	310.952	311.948	314.353	317.914	322.311	327.166	332.077	336.637	340.524	343.517	345.392	345.943	345.002
'azlD'	198.472	220.164	245.221	273.798	305.685	340.235	376.39	412.7	447.428	478.735	504.874	524.441	536.601	542.324	540.536	532.485	519.828	504.384	487.909	471.646	456.35	442.555	430.523	420.3	411.625	404.013	397.129	390.865	385.347	380.951	378.2	377.59	379.505	384.163	391.595	401.695	414.233	428.883	445.255	462.917	481.367	500.052	518.396	535.819	551.807	565.932	577.795	587.049	593.434
'bcd'	131.112	147.395	166.107	187.453	211.378	237.483	265.081	293.225	320.789	346.661	369.913	389.905	406.398	420.504	431.592	440.715	449.033	457.619	467.305	478.472	491.186	505.409	521	537.775	555.447	573.632	592.06	610.609	629.284	648.253	667.793	688.109	709.256	731.097	753.253	775.162	796.187	815.669	832.988	847.563	858.897	866.689	870.836	871.416	868.627	862.766	854.215	843.399	830.76
'bcsA'	71.9767	78.9275	86.6585	95.2333	104.557	114.319	124.076	133.279	141.326	147.655	151.832	153.635	153.098	150.796	146.837	141.908	136.717	131.891	127.911	125.015	123.272	122.701	123.28	124.966	127.699	131.358	135.818	140.968	146.712	153.039	160.01	167.644	175.905	184.695	193.85	203.157	212.38	221.282	229.65	237.323	244.208	250.291	255.632	260.362	264.664	268.758	272.891	277.306	282.217
'bdbA'	49.5562	52.6731	56.2967	60.4714	65.2185	70.5111	76.2641	82.3396	88.5585	94.7411	100.746	106.485	111.937	117.346	122.517	127.507	132.354	137.055	141.557	145.708	149.282	152.072	153.916	154.723	154.472	153.212	151.092	148.348	145.272	142.177	139.367	137.106	135.581	134.886	135.008	135.843	137.234	138.996	140.948	142.943	144.865	146.609	148.091	149.253	150.085	150.619	150.894	150.95	150.824
'bdbB'	93.6059	104.143	116.136	129.678	144.705	160.943	177.938	195.076	211.627	226.826	239.977	250.556	258.281	263.736	266.314	266.458	264.699	261.57	257.549	252.893	247.68	241.981	235.849	229.35	222.517	215.339	207.88	200.284	192.76	185.587	179.08	173.498	169.014	165.703	163.538	162.411	162.156	162.576	163.473	164.701	166.154	167.726	169.338	170.94	172.551	174.257	176.157	178.346	180.908
'bdbC'	432.512	518.789	618.887	733.756	863.234	1005.87	1158.92	1318.3	1478.86	1634.71	1779.82	1908.81	2017.61	2109.49	2176.59	2221.2	2246.96	2258.25	2259.64	2254.67	2246.04	2236.29	2227.33	2220.34	2214.9	2209.19	2201.17	2188.86	2170.52	2144.89	2111.18	2069.04	2018.73	1961.07	1897.51	1830.02	1760.87	1692.37	1626.67	1565.51	1510.11	1461.2	1419	1383.33	1353.75	1329.62	1310.13	1294.44	1281.74
'bdbD'	734.154	888.185	1062.48	1258.24	1474.22	1705.95	1946.37	2186.09	2414.14	2619.15	2790.94	2922.05	3008.88	3060.3	3069.51	3045.33	2997.92	2937.33	2872.33	2808.39	2748.67	2695.79	2651.44	2616.49	2590.06	2569.17	2550.35	2530.08	2505.11	2473.38	2434.16	2387.43	2333.96	2275.36	2214.05	2153.03	2095.67	2045.33	2005	1977.11	1963.25	1964.03	1978.99	2006.66	2044.78	2090.53	2140.71	2192.12	2241.82
'bglA'	154.657	150.968	147.921	145.683	144.368	143.984	144.453	145.614	147.244	149.136	151.15	153.244	155.494	157.724	160.979	165.427	171.269	178.643	187.559	197.883	209.393	221.82	234.891	248.4	262.228	276.35	290.872	306.018	322.075	339.362	358.169	378.635	400.673	423.935	447.788	471.376	493.729	513.857	530.868	544.029	552.844	557.143	557.103	553.221	546.237	537.071	526.758	516.334	506.735
'bglC'	101.713	108.335	116.364	125.924	137.049	149.654	163.515	178.267	193.42	208.424	222.728	235.838	247.383	257.567	265.852	272.332	277.246	280.906	283.642	285.693	287.235	288.468	289.606	290.887	292.52	294.7	297.72	301.951	307.794	315.633	325.784	338.394	353.392	370.462	389.035	408.353	427.547	445.728	462.072	475.895	486.693	494.169	498.257	499.097	497.006	492.44	485.935	478.042	469.281
'bglH'	130.794	127.643	124.601	121.732	119.128	116.886	115.085	113.788	113.039	112.886	113.404	114.675	116.787	119.603	123.539	128.423	134.04	140.125	146.372	152.445	157.987	162.673	166.267	168.67	169.96	170.396	170.412	170.567	171.48	173.728	177.783	183.939	192.242	202.459	214.062	226.279	238.198	248.873	257.428	263.161	265.578	264.418	259.692	251.671	240.871	228.005	213.876	199.289	184.98
'bglP'	158.825	157.562	156.613	156.05	155.924	156.232	156.93	157.937	159.14	160.438	161.768	163.114	164.52	165.949	167.798	170.06	172.733	175.777	179.106	182.555	185.894	188.89	191.357	193.205	194.483	195.38	196.247	197.562	199.87	203.711	209.541	217.631	227.993	240.345	254.11	268.47	282.468	295.111	305.484	312.861	316.737	316.872	313.32	306.422	296.782	285.215	272.635	259.957	248.01
'bglS'	59.1737	58.4985	57.8049	57.1022	56.4012	55.7099	55.0354	54.3879	53.7843	53.269	52.9165	52.8188	53.0793	53.7488	54.9883	56.8059	59.1789	62.0437	65.2975	68.7839	72.2861	75.5646	78.3938	80.6017	82.1103	82.9553	83.29	83.3724	83.53	84.1142	85.4523	87.7861	91.2277	95.7349	101.101	106.989	112.984	118.646	123.559	127.382	129.859	130.83	130.254	128.205	124.873	120.549	115.562	110.244	104.899
'bhlA'	38.611	40.0106	41.6321	43.4981	45.5935	47.8509	50.1691	52.4187	54.4549	56.1469	57.3992	58.1656	58.4611	58.4067	58.0596	57.5336	56.9516	56.4186	56.0076	55.7142	55.4616	55.152	54.6811	53.9601	52.9289	51.5599	49.878	47.964	45.943	43.9821	42.2675	40.9565	40.1576	39.9191	40.2234	41.0003	42.1488	43.5526	45.0948	46.6774	48.2134	49.6224	50.8388	51.8124	52.5237	52.9827	53.2032	53.2	52.9882
'bhlB'	57.1469	59.3803	61.9737	64.962	68.3355	72.0184	75.8868	79.7765	83.5006	86.8882	89.8167	92.23	94.1539	95.7932	97.1787	98.4664	99.8129	101.338	103.104	105.06	107.057	108.923	110.481	111.589	112.145	112.102	111.492	110.429	109.091	107.704	106.515	105.729	105.483	105.83	106.724	108.044	109.624	111.275	112.814	114.089	114.979	115.397	115.298	114.682	113.611	112.197	110.57	108.856	107.171
'bioA'	60.0644	61.8329	63.8419	66.1169	68.6425	71.3354	74.0676	76.6781	78.9924	80.8628	82.2054	83.0169	83.3847	83.5279	83.594	83.759	84.1754	84.9365	86.0609	87.4659	88.997	90.4983	91.8464	92.9879	93.9616	94.8896	95.9826	97.5236	99.827	103.206	107.928	114.139	121.815	130.744	140.522	150.586	160.285	168.945	175.952	180.812	183.181	182.898	179.998	174.709	167.428	158.688	149.083	139.211	129.614
'bioB'	54.7115	56.5301	58.6354	61.0565	63.8064	66.8524	70.114	73.4698	76.7677	79.8695	82.6908	85.2024	87.4364	89.5641	91.5941	93.6011	95.6342	97.6936	99.727	101.613	103.197	104.36	105.036	105.232	105.029	104.558	104.005	103.591	103.543	104.075	105.379	107.592	110.768	114.87	119.756	125.195	130.915	136.636	142.097	147.086	151.446	155.071	157.909	159.955	161.249	161.861	161.879	161.389	160.471
'bioF'	93.7477	102.315	112.327	123.909	137.068	151.648	167.34	183.693	200.147	216.155	231.268	245.174	257.761	269.663	280.541	290.969	301.591	313.016	325.712	339.846	355.326	371.921	389.243	406.775	423.84	439.64	453.423	464.552	472.551	477.144	478.265	476.034	470.742	462.822	452.779	441.181	428.658	415.835	403.287	391.447	380.589	370.867	362.32	354.886	348.428	342.758	337.652	332.885	328.254
'bioI'	53.4486	53.5807	53.8531	54.2914	54.9025	55.6632	56.5296	57.4429	58.34	59.1932	60.024	60.8948	61.9106	63.186	64.9132	67.175	70.0357	73.5124	77.5626	82.0482	86.7328	91.3395	95.5911	99.2618	102.22	104.454	106.091	107.393	108.709	110.436	112.951	116.534	121.31	127.215	133.983	141.184	148.296	154.766	160.074	163.783	165.56	165.201	162.663	158.057	151.653	143.849	135.104	125.887	116.634
'bioW'	614.536	732.782	866.765	1016.88	1181.43	1356.16	1534.61	1708.29	1867.38	2001.78	2102.23	2161.92	2177.54	2155.44	2092.48	1997.97	1883.11	1759.54	1637.95	1526.05	1428.99	1350.44	1292.24	1254.48	1235.04	1229.65	1233.68	1242.62	1252.59	1260.82	1265.68	1266.14	1261.73	1252.44	1238.68	1221.33	1201.42	1180.03	1158.21	1136.77	1116.29	1097.2	1079.89	1064.65	1051.71	1041.25	1033.43	1028.33	1026
'birA'	86.8731	97.3308	109.511	123.557	139.492	157.183	176.331	196.474	217.028	237.51	257.635	277.292	296.623	316.762	337.517	360.036	385.599	415.447	450.615	491.709	538.897	591.97	650.288	712.822	778.145	844.554	910.357	974.028	1034.33	1090.46	1142.1	1189.35	1232.7	1273	1311.21	1348.45	1385.98	1425.04	1466.71	1511.69	1560.23	1612.13	1666.75	1722.94	1779.14	1833.49	1883.96	1928.54	1965.43
'bkdAA'	1156.96	1371.94	1615.31	1888.24	2188.41	2508.99	2839.32	3165.25	3470.34	3737.46	3951.1	4099.83	4178.17	4198.14	4152.27	4055.42	3925.11	3779.26	3634.23	3501.82	3390.57	3307.79	3258.88	3247.26	3273.01	3332.43	3420.41	3531.08	3658.27	3796.62	3941.88	4090.18	4238.15	4383.1	4523.1	4657.05	4784.26	4904.43	5017.49	5123.12	5220.77	5309.86	5389.61	5458.96	5516.3	5559.6	5586.6	5595.12	5583.26
'bkdAB'	253.717	290.517	332.821	381.082	435.193	494.297	556.903	620.931	683.87	743.142	796.47	842.201	879.592	911.075	935.072	953.991	970.6	987.619	1007.36	1031.23	1060.07	1094.39	1134.27	1179.38	1228.65	1280.3	1332.36	1382.84	1429.94	1472.31	1509.16	1540.15	1565.38	1585.33	1600.75	1612.6	1622	1630.09	1637.91	1646.22	1655.47	1665.85	1677.29	1689.4	1701.42	1712.29	1720.85	1725.93	1726.51
'bkdB'	105.505	114.91	126.386	140.13	156.21	174.52	194.757	216.41	238.785	261.16	282.878	303.398	322.385	340.381	356.978	372.775	388.605	405.39	423.988	444.976	468.678	495.197	524.33	555.545	587.888	620.048	650.628	678.268	701.782	720.278	733.241	740.575	742.612	740.085	733.999	725.581	716.234	707.375	700.292	695.972	695.037	697.764	704.058	713.465	725.202	738.225	751.371	763.475	773.492
'bkdR'	81.1521	91.4699	103.028	115.901	129.987	144.946	160.271	175.31	189.32	201.604	211.618	219.036	223.818	226.744	227.61	227.24	226.529	226.325	227.335	229.99	234.504	240.977	249.4	259.671	271.586	284.827	299.069	314.023	329.438	345.145	361.029	376.935	392.634	407.806	422.005	434.702	445.356	453.451	458.547	460.288	458.432	452.929	443.932	431.803	417.071	400.4	382.531	364.213	346.146
'blt'	131.646	133.662	136.165	139.218	142.85	147.007	151.555	156.293	160.966	165.343	169.273	172.7	175.679	178.416	181.066	183.682	186.296	188.875	191.315	193.381	194.746	195.121	194.302	192.217	188.942	184.684	179.789	174.712	169.968	166.063	163.456	162.479	163.277	165.785	169.7	174.518	179.628	184.385	188.182	190.545	191.129	189.72	186.259	180.848	173.761	165.42	156.304	146.894	137.634
'bltD'	74.7924	78.3205	82.3329	86.8747	91.9368	97.4164	103.136	108.857	114.307	119.24	123.496	127.023	129.895	132.468	134.756	136.953	139.214	141.614	144.132	146.59	148.685	150.125	150.675	150.207	148.727	146.361	143.383	140.188	137.245	135.041	134.034	134.553	136.742	140.532	145.631	151.556	157.715	163.478	168.255	171.579	173.118	172.674	170.211	165.857	159.912	152.818	145.072	137.174	129.575
'bltR'	59.5975	62.2836	65.3013	68.679	72.4084	76.4169	80.5824	84.7463	88.7342	92.4061	95.6952	98.62	101.293	104.043	106.909	110.101	113.786	118.043	122.85	128.049	133.38	138.573	143.387	147.661	151.341	154.482	157.27	159.999	163.03	166.747	171.509	177.562	184.99	193.682	203.326	213.442	223.455	232.762	240.805	247.129	251.412	253.484	253.347	251.17	247.27	242.087	236.115	229.848	223.736
'blyA'	80.7886	82.2172	83.8076	85.5727	87.519	89.6312	91.8713	94.1869	96.5219	98.8496	101.193	103.622	106.25	109.311	112.797	116.772	121.243	126.143	131.338	136.587	141.561	145.92	149.361	151.668	152.744	152.629	151.506	149.69	147.578	145.602	144.171	143.616	144.134	145.766	148.381	151.704	155.373	158.991	162.174	164.61	166.06	166.357	165.43	163.304	160.119	156.112	151.555	146.723	141.87
'bmr'	145.314	159.375	175.355	193.41	213.501	235.296	258.205	281.41	303.928	324.747	342.992	358.043	369.614	378.556	384.125	386.895	387.465	386.341	383.88	380.122	374.94	368.309	360.321	351.218	341.313	330.913	320.422	310.315	301.09	293.283	287.451	284.055	283.426	285.763	291.112	299.378	310.376	323.855	339.513	357.02	376.009	396.036	416.58	437.048	456.815	475.245	491.69	505.534	516.241
'bmrR'	94.0893	103.352	114.213	126.814	141.214	157.325	174.882	193.447	212.429	231.167	249.033	265.496	280.184	293.495	304.599	313.526	320.343	325.102	327.823	328.399	326.713	322.817	316.94	309.504	301.031	292.091	283.368	275.589	269.443	265.508	264.213	265.787	270.213	277.224	286.307	296.743	307.708	318.357	327.908	335.725	341.349	344.503	345.098	343.226	339.139	333.222	325.922	317.705	309.004
'bmrU'	79.4503	79.7605	80.3327	81.2056	82.4985	84.3704	86.9393	90.2854	94.436	99.4419	105.425	112.512	120.816	130.493	141.456	153.474	166.207	179.211	191.978	203.962	214.642	223.611	230.643	235.733	239.107	241.208	242.681	244.319	246.993	251.562	258.866	269.691	284.696	304.368	328.938	358.384	392.521	431.014	473.381	519.003	567.093	616.666	666.535	715.324	761.514	803.505	839.688	868.544	888.773
'bofA'	153.357	169.269	187.356	207.74	230.411	255.156	281.528	308.865	336.325	362.978	387.933	410.446	429.999	447.335	460.991	471.1	477.836	481.358	481.784	479.098	473.277	464.49	453.119	439.763	425.121	409.93	395.039	381.328	369.61	360.555	354.648	352.137	352.996	356.932	363.41	371.692	380.931	390.264	398.902	406.249	411.939	415.816	417.94	418.586	418.227	417.497	417.103	417.751	420.07
'bofC'	69.1875	72.5844	76.7758	81.8683	87.9401	95.0254	103.104	112.098	121.876	132.321	143.337	154.852	166.83	179.562	192.79	206.657	221.332	236.951	253.58	271.175	289.608	308.712	328.3	348.218	368.364	388.737	409.508	431.023	453.78	478.43	505.722	536.395	571.103	610.361	654.48	703.574	757.591	816.288	879.222	945.645	1014.49	1084.45	1153.94	1221.1	1283.83	1339.85	1386.9	1422.8	1445.75
'bpr'	59.1599	58.0139	56.881	55.7814	54.7383	53.7725	52.9012	52.1399	51.5045	51.0259	50.7538	50.749	51.0806	51.7331	52.9026	54.5679	56.6882	59.1943	61.9882	64.945	67.9123	70.7329	73.2751	75.4648	77.3154	78.9389	80.5451	82.4228	84.9003	88.3033	92.9106	98.8941	106.276	114.908	124.469	134.497	144.446	153.747	161.867	168.368	172.924	175.342	175.58	173.738	170.047	164.841	158.512	151.464	144.078
'braB'	243.824	280.4	323.252	372.944	429.788	493.74	564.235	640.123	719.685	800.719	880.739	957.233	1027.94	1093.8	1149.85	1195.51	1230.75	1255.87	1271.48	1278.03	1275.87	1265.52	1247.54	1222.58	1191.14	1153.69	1110.91	1063.74	1013.3	960.932	908.106	856.373	807.298	762.401	723.127	690.806	666.599	651.447	645.989	650.535	664.931	688.402	719.54	756.32	796.259	836.565	874.244	906.359	930.319
'brnQ'	737.49	750.546	765.611	782.897	802.325	823.339	845.038	866.232	885.551	901.649	913.465	920.395	922.388	920.346	914.736	906.487	896.524	885.545	873.911	861.449	847.704	832.308	815.024	795.803	774.723	751.832	727.203	700.955	673.239	644.374	614.907	585.459	556.719	529.449	504.444	482.478	464.295	450.557	441.783	438.336	440.397	447.862	460.324	477.088	497.217	519.609	543.072	566.44	588.66
'bsaA'	36.6821	41.2935	46.6521	52.8158	59.8408	67.7504	76.4885	85.921	95.8381	106.011	116.244	126.372	136.279	146.249	155.748	164.69	172.969	180.443	186.953	192.301	196.305	198.893	200.132	200.269	199.699	198.959	198.748	199.862	203.096	209.118	218.403	231.165	247.271	266.21	287.081	308.656	329.541	348.315	363.687	374.696	380.792	381.849	378.217	370.719	360.593	349.416	338.941	330.92	326.919
'buk'	309.835	370.226	439.056	516.758	602.807	695.43	791.765	887.936	979.358	1061.2	1129.02	1179.43	1210.68	1226	1222.91	1205.35	1178.03	1145.78	1113.02	1082.85	1057.49	1038.83	1028.15	1026.16	1032.5	1045.71	1063.95	1085.25	1107.66	1129.62	1150.03	1168.11	1183.41	1195.81	1205.55	1213.09	1219.06	1224.13	1228.94	1233.95	1239.5	1245.81	1252.97	1260.87	1269.18	1277.36	1284.76	1290.77	1294.77
'cah'	77.2128	80.1382	83.5881	87.6119	92.2576	97.5382	103.404	109.751	116.426	123.288	130.252	137.287	144.426	151.955	159.712	167.717	175.939	184.273	192.54	200.448	207.639	213.792	218.664	222.134	224.195	224.957	224.664	223.672	222.394	221.241	220.589	220.75	221.915	224.135	227.297	231.136	235.317	239.474	243.26	246.414	248.773	250.253	250.873	250.755	250.138	249.356	248.785	248.798	249.728
'carA'	55.2583	54.9279	54.7328	54.705	54.8642	55.2009	55.6839	56.2658	56.893	57.5361	58.2084	58.9652	59.9051	61.105	62.808	65.0636	67.8955	71.2754	75.1162	79.2454	83.4137	87.352	90.8107	93.6032	95.6406	96.9435	97.6517	98.0122	98.3426	98.9901	100.286	102.48	105.694	109.9	114.905	120.385	125.937	131.127	135.544	138.849	140.785	141.191	140.021	137.342	133.339	128.296	122.539	116.4	110.189
'carB'	33.1947	33.9241	34.7967	35.8298	37.0182	38.3236	39.6854	41.0265	42.2622	43.3242	44.1756	44.8171	45.2922	45.6991	46.1333	46.6831	47.4335	48.4434	49.7342	51.2646	52.9384	54.6413	56.2585	57.6981	58.9062	59.8726	60.6426	61.3149	62.0255	62.9324	64.1909	65.9123	68.1403	70.838	73.8818	77.0787	80.1963	82.9897	85.2314	86.7371	87.3728	87.0699	85.8356	83.7514	80.971	77.7073	74.1983	70.6827	67.3764
'cca'	84.6058	87.3152	91.0195	95.8863	102.058	109.634	118.66	129.125	140.965	154.202	168.965	185.439	203.899	225.006	248.993	276.445	308.038	344.433	386.175	433.565	486.602	545.012	608.252	675.566	746.047	818.737	892.762	967.411	1042.18	1116.8	1191.2	1265.45	1339.67	1413.98	1488.38	1562.81	1637.18	1711.37	1785.15	1858.14	1929.75	1999.22	2065.65	2128.02	2185.18	2235.91	2279	2313.28	2337.76
'cccA'	54.3761	54.8695	55.5041	56.2988	57.2745	58.4399	59.7858	61.2911	62.9295	64.6969	66.6278	68.7895	71.2784	74.2371	77.7403	81.8068	86.4139	91.4801	96.8667	102.363	107.702	112.618	116.887	120.371	123.046	125.009	126.49	127.824	129.402	131.621	134.826	139.26	145.006	151.966	159.848	168.2	176.477	184.101	190.529	195.316	198.13	198.775	197.211	193.549	188.047	181.081	173.089	164.519	155.793
'cccB'	181.472	207.964	238.274	272.675	311.132	353.17	397.886	443.976	489.817	533.632	573.733	608.739	637.741	661.986	679.318	690.287	695.584	695.894	691.812	683.576	671.281	655.267	636.109	614.65	591.791	568.401	545.516	524.259	505.728	490.939	480.757	475.757	476.169	481.875	492.443	507.17	525.18	545.525	567.283	589.687	612.138	634.179	655.51	675.984	695.633	714.634	733.219	751.625	770.052
'ccdA'	95.1736	101.839	109.623	118.619	128.863	140.287	152.703	165.812	179.218	192.491	205.241	217.156	228.047	238.3	247.372	255.361	262.391	268.562	273.934	278.42	281.839	284.05	284.973	284.612	283.023	280.307	276.689	272.5	268.133	263.983	260.407	257.679	255.944	255.197	255.267	255.84	256.519	256.876	256.509	255.104	252.435	248.37	242.895	236.121	228.301	219.813	211.078	202.52	194.527
'ccpA'	92.1299	102.407	114.789	129.589	147.079	167.438	190.708	216.776	245.37	276.119	308.603	342.381	377.031	413.137	449.147	484.772	519.726	553.687	586.288	616.991	645.146	670.178	691.633	709.242	722.923	732.8	739.276	742.999	744.784	745.484	745.893	746.652	748.159	750.512	753.483	756.568	759.099	760.34	759.593	756.368	750.437	741.851	731.009	718.683	706.034	694.552	685.882	681.664	683.347
'ccpB'	127.391	136.299	146.581	158.345	171.582	186.129	201.674	217.764	233.84	249.318	263.672	276.486	287.514	297.264	305.067	311.195	315.988	319.788	322.889	325.498	327.789	330.016	332.542	335.907	340.807	348.103	358.895	374.438	395.972	424.57	460.952	505.243	556.801	614.154	675.012	736.439	795.127	847.708	891.102	922.783	940.955	944.726	934.183	910.349	875.005	830.535	779.686	725.284	669.976
'ccpC'	181.177	205.93	233.993	265.55	300.378	337.715	376.359	414.707	450.888	483.02	509.466	529.061	541.306	547.709	547.377	541.949	533.3	523.27	513.449	504.822	497.924	493.138	490.674	490.635	492.924	497.232	503.333	511.13	520.638	532.058	545.716	561.81	580.337	601.048	623.415	646.706	670.093	692.724	713.81	732.679	748.807	761.872	771.765	778.569	782.516	783.961	783.324	781.046	777.547
'cdd'	687.223	801.086	928.866	1071.26	1227.74	1395.98	1571.98	1750.25	1924.25	2087.17	2233.03	2357.53	2458.57	2543.1	2604.15	2645.77	2672.28	2687.54	2694.54	2694.57	2688.08	2675.97	2659.41	2639.92	2618.62	2595.78	2571.46	2545.52	2517.65	2487.5	2455.01	2420.27	2383.6	2345.55	2306.9	2268.42	2230.93	2195.27	2162.21	2132.66	2107.67	2088.1	2074.67	2068.03	2068.82	2077.72	2095.42	2122.57	2159.65
'cdsA'	201.545	234.877	273.731	318.53	369.705	427.491	491.561	561.033	634.463	710.166	786.575	862.288	936.204	1010.15	1080.4	1146.97	1209.83	1268.81	1323.52	1373.27	1417.45	1455.95	1489.09	1517.5	1541.65	1561.71	1577.79	1589.85	1597.65	1600.58	1597.92	1589.2	1574.28	1553.32	1526.65	1494.67	1458.05	1417.62	1374.34	1329.19	1283.21	1237.51	1193.16	1151.23	1112.69	1078.38	1049.07	1025.43	1008
'cgeA'	72.1367	73.6295	75.2464	76.9882	78.8281	80.7029	82.5279	84.2028	85.6215	86.7278	87.5278	88.069	88.4427	88.8394	89.2894	89.9385	90.9229	92.3447	94.2587	96.6243	99.2886	102.035	104.615	106.792	108.388	109.312	109.594	109.386	108.939	108.571	108.61	109.323	110.865	113.25	116.319	119.782	123.29	126.47	128.977	130.519	130.857	129.845	127.447	123.74	118.925	113.308	107.235	101.049	95.0639
'cgeB'	75.0615	76.6559	78.5173	80.6692	83.1103	85.8067	88.6949	91.6831	94.6569	97.5546	100.377	103.154	105.948	108.944	112.134	115.694	119.808	124.635	130.275	136.72	143.836	151.404	159.139	166.737	173.902	180.401	186.111	191.041	195.317	199.16	202.837	206.599	210.632	215.022	219.705	224.512	229.245	233.692	237.658	240.956	243.415	244.932	245.485	245.127	243.998	242.302	240.269	238.133	236.103
'cgeC'	65.815	66.1792	66.7085	67.425	68.3777	69.6256	71.21	73.1585	75.4849	78.2185	81.4237	85.181	89.5796	94.7525	100.678	107.249	114.298	121.592	128.852	135.734	141.844	146.817	150.37	152.348	152.75	151.74	149.649	146.941	144.152	141.809	140.384	140.243	141.591	144.442	148.604	153.708	159.282	164.814	169.814	173.889	176.743	178.17	178.079	176.491	173.559	169.548	164.766	159.526	154.121
'cgeD'	63.6243	63.4255	63.3207	63.3319	63.5339	64.0235	64.8743	66.1437	67.8682	70.1169	73.0253	76.7524	81.4624	87.3131	94.3751	102.52	111.515	121.022	130.628	139.86	148.218	155.265	160.694	164.371	166.364	166.94	166.536	165.714	165.09	165.221	166.577	169.499	174.131	180.393	187.939	196.197	204.482	212.078	218.322	222.689	224.814	224.498	221.736	216.714	209.804	201.532	192.488	183.263	174.392
'cgeE'	148.064	166.538	187.554	211.311	237.766	266.511	296.818	327.665	357.813	385.976	411.028	432.144	448.912	462.421	471.564	477.03	479.551	479.766	478.149	474.786	469.555	462.449	453.589	443.271	431.848	419.653	407.143	394.857	383.357	373.215	364.983	359.059	355.638	354.702	356.017	359.161	363.622	368.857	374.355	379.695	384.552	388.663	391.838	393.959	394.994	394.99	394.004	392.091	389.297
'cggR'	2724.83	3374.38	4120.27	4966.87	5909.09	6930.69	8004.65	9093.45	10151.7	11129.1	11975.5	12648.8	13120.7	13416.9	13493.4	13377.9	13109.1	12731	12287.1	11811.6	11330.9	10869.1	10444.4	10069.2	9744.59	9461.33	9208.37	8974.62	8750.05	8527.23	8300.92	8066.8	7821.56	7562.78	7290.05	7004.78	6708.41	6402.57	6089.19	5770.66	5449.8	5129.91	4814.93	4509.4	4218.43	3947.49	3701.9	3486.44	3305.01
'cheA'	101.846	110.542	120.87	132.981	146.947	162.736	180.168	198.921	218.547	238.551	258.456	277.851	296.441	314.71	331.853	348.041	363.514	378.507	393.189	407.528	421.339	434.417	446.541	457.503	467.055	474.951	481.085	485.5	488.367	489.946	490.544	490.482	490.053	489.493	488.942	488.468	488.103	487.853	487.706	487.691	487.897	488.465	489.618	491.67	495.049	500.29	507.972	518.674	532.894
'cheB'	134.807	148.636	164.721	183.253	204.273	227.602	252.815	279.248	306.037	332.226	356.91	379.333	398.982	416.526	430.821	442.182	451.024	457.766	462.768	466.159	467.965	468.3	467.345	465.345	462.477	458.815	454.484	449.649	444.493	439.208	433.994	429.04	424.498	420.486	417.058	414.208	411.908	410.116	408.787	407.916	407.545	407.743	408.613	410.299	412.999	416.96	422.451	429.734	439.028
'cheC'	79.6173	82.8516	86.8104	91.5657	97.2004	103.77	111.252	119.549	128.493	137.907	147.66	157.659	167.865	178.526	189.39	200.401	211.475	222.47	233.186	243.332	252.588	260.702	267.525	273.035	277.317	280.55	283.039	285.178	287.391	290.07	293.554	298.108	303.876	310.856	318.872	327.592	336.618	345.531	353.939	361.579	368.346	374.262	379.498	384.371	389.338	394.979	401.932	410.837	422.252
'cheD'	104.364	109.104	115.011	122.204	130.808	140.899	152.426	165.217	178.972	193.358	208.092	222.932	237.707	252.669	267.415	281.839	295.846	309.308	322.052	333.802	344.258	353.22	360.607	366.465	370.91	374.103	376.316	377.893	379.216	380.626	382.437	384.956	388.436	393.065	398.902	405.881	413.9	422.834	432.558	443.033	454.321	466.557	479.965	494.87	511.695	530.946	553.159	578.833	608.349
'cheR'	65.6354	68.1407	71.3054	75.1988	79.8581	85.2724	91.3731	98.036	105.094	112.436	120.04	127.944	136.268	145.384	155.454	166.878	180.1	195.516	213.398	233.808	256.596	281.419	307.74	334.867	361.972	388.164	412.611	434.609	453.63	469.334	481.568	490.355	495.855	498.325	498.027	495.241	490.301	483.555	475.352	466.02	455.875	445.288	434.693	424.601	415.584	408.256	403.261	401.217	402.65
'cheV'	73.8378	76.3751	79.3255	82.7288	86.6052	90.9248	95.6007	100.499	105.452	110.308	114.974	119.426	123.714	128.099	132.526	137.049	141.686	146.386	151.034	155.397	159.164	162.052	163.843	164.435	163.851	162.238	159.884	157.187	154.609	152.611	151.611	151.92	153.688	156.881	161.262	166.425	171.866	177.049	181.471	184.734	186.553	186.755	185.302	182.286	177.948	172.645	166.781	160.759	154.947
'cheW'	84.6172	88.2954	92.7239	97.9745	104.066	110.945	118.483	126.477	134.67	142.801	150.647	158.041	164.895	171.438	177.482	183.157	188.633	194.071	199.59	205.192	210.775	216.216	221.387	226.193	230.571	234.511	238.132	241.667	245.43	249.767	254.997	261.336	268.846	277.399	286.661	296.138	305.251	313.398	320.027	324.711	327.181	327.363	325.404	321.67	316.734	311.336	306.3	302.447	300.514
'cheY'	81.4844	86.9754	93.2833	100.486	108.658	117.783	127.715	138.202	148.909	159.562	170.064	180.473	191.006	202.329	214.439	227.63	242.051	257.637	274.087	290.834	307.169	322.429	336.055	347.644	356.942	363.799	368.197	370.235	370.101	368.034	364.367	359.518	353.954	348.162	342.56	337.486	333.278	330.264	328.753	329.046	331.433	336.163	343.444	353.438	366.275	382.042	400.778	422.457	446.965
'cinA'	132.027	148.663	168.374	191.443	218.122	248.541	282.56	319.773	359.528	401.083	443.767	487.035	530.552	575.54	620.434	665.507	711.001	757.004	803.37	849.546	894.762	938.288	979.445	1017.64	1052.21	1082.48	1107.94	1128.3	1143.45	1153.43	1158.47	1159.06	1155.95	1150.07	1142.44	1134.13	1126.23	1119.79	1115.77	1114.89	1117.7	1124.44	1135.08	1149.3	1166.56	1186.1	1207.08	1228.62	1249.89
'citA'	66.8094	69.7687	73.3297	77.5552	82.4627	87.9932	94.015	100.332	106.705	112.897	118.729	124.099	129.005	133.69	138.166	142.578	147.076	151.765	156.674	161.71	166.696	171.464	175.874	179.855	183.403	186.575	189.526	192.496	195.766	199.623	204.319	210.01	216.712	224.28	232.394	240.593	248.332	255.05	260.23	263.467	264.497	263.23	259.766	254.399	247.594	239.955	232.162	224.907	218.827
'citB'	174.473	175.961	178.421	181.989	186.79	192.88	200.202	208.585	217.744	227.359	237.141	246.847	256.307	265.501	274.432	282.912	290.78	297.866	303.976	308.834	312.145	313.715	313.485	311.566	308.196	303.729	298.669	293.631	289.28	286.259	285.155	286.471	290.571	297.656	307.728	320.61	336.032	353.678	373.234	394.528	417.559	442.437	469.419	498.919	531.519	567.943	608.947	655.222	707.266
'citG'	128.387	140.061	153.878	170.129	189.029	210.682	235.074	262.062	291.387	322.901	356.591	392.504	430.785	472.726	517.455	565.77	618.483	676.25	739.401	807.694	880.285	955.81	1032.4	1107.8	1179.45	1244.71	1301.13	1346.69	1379.89	1399.92	1406.55	1400.25	1382.04	1353.45	1316.27	1272.55	1224.55	1174.57	1124.75	1076.81	1031.94	991.03	954.606	922.914	895.992	873.709	855.812	841.987	831.911
'citH'	344.091	336.62	328.495	319.725	310.368	300.52	290.31	279.92	269.581	259.609	250.404	242.409	236.065	231.224	228.974	229.275	231.945	236.651	242.936	250.22	257.835	265.115	271.485	276.524	280.038	282.067	282.871	282.897	282.721	282.971	284.273	287.164	292.021	299.026	308.133	319.095	331.54	345.027	359.107	373.398	387.592	401.447	414.812	427.63	439.964	451.978	463.877	475.865	488.112
'citM'	102.213	100.649	98.9991	97.277	95.5256	93.8013	92.158	90.6515	89.3381	88.3005	87.6617	87.5611	88.1394	89.4165	91.6368	94.7431	98.6109	103.048	107.809	112.625	117.22	121.348	124.834	127.607	129.729	131.392	132.888	134.582	136.858	140.063	144.475	150.263	157.438	165.84	175.114	184.749	194.148	202.697	209.834	215.115	218.238	219.065	217.638	214.172	209.033	202.709	195.748	188.698	182.056
'citR'	50.3302	51.5287	53.0746	55.0127	57.4175	60.371	63.9204	68.0769	72.8088	78.0787	83.871	90.1688	96.9527	104.32	112.068	120.033	128.018	135.791	143.108	149.691	155.26	159.598	162.573	164.166	164.458	163.63	161.963	159.808	157.546	155.517	154.013	153.261	153.394	154.431	156.251	158.607	161.199	163.708	165.835	167.362	168.161	168.176	167.444	166.096	164.369	162.593	161.131	160.348	160.566
'citS'	44.9092	44.5115	44.3254	44.3907	44.7755	45.5556	46.7792	48.4661	50.6014	53.168	56.1701	59.6126	63.4978	67.8088	72.5684	77.6279	82.809	87.9016	92.6789	96.9105	100.389	102.975	104.62	105.392	105.471	105.136	104.759	104.763	105.573	107.556	111.008	116.12	122.94	131.36	141.099	151.731	162.762	173.686	184.029	193.406	201.535	208.23	213.406	217.07	219.306	220.263	220.119	219.062	217.274
'citT'	63.9908	66.7342	69.87	73.4372	77.4039	81.6389	85.9483	90.0887	93.7932	96.8282	99.0361	100.36	100.863	100.818	100.38	99.8506	99.5368	99.6941	100.489	101.95	103.997	106.511	109.358	112.429	115.66	119.028	122.582	126.446	130.793	135.845	141.836	148.918	157.119	166.327	176.273	186.57	196.763	206.373	214.947	222.092	227.493	230.944	232.355	231.745	229.23	225.006	219.319	212.439	204.639
'citZ'	109.078	110.18	111.708	113.72	116.238	119.236	122.644	126.349	130.211	134.133	138.088	142.095	146.237	150.693	155.619	161.146	167.41	174.501	182.428	191.039	200.009	208.935	217.377	224.93	231.273	236.231	239.835	242.344	244.219	246.189	249.213	254.336	262.631	275.168	292.953	316.936	348.008	386.921	434.177	489.944	553.949	625.355	702.712	783.946	866.477	947.367	1023.5	1091.87	1149.84
'clpC'	132.513	155.373	181.032	209.677	241.086	274.482	308.697	342.217	373.316	400.225	421.381	435.694	442.707	443.772	438.094	427.043	412.131	394.798	376.267	357.315	338.492	320.407	303.719	289.156	277.401	268.973	264.383	264.136	268.706	278.664	294.652	317.126	346.322	382.246	424.689	473.228	527.226	585.88	648.257	713.396	780.351	848.151	915.809	982.342	1046.77	1108.14	1165.63	1218.56	1266.42
'clpE'	2107.95	2540.98	3023.27	3555.82	4132.69	4738.83	5352.07	5944.01	6482.49	6935.19	7274.09	7479.92	7545.3	7496.2	7320.16	7046.34	6707.56	6336.01	5959.71	5597.36	5260.57	4958.04	4694.97	4473.57	4291.58	4141.48	4014.27	3900.87	3792.91	3684.85	3574.27	3459.84	3341.22	3218.96	3094.46	2969.71	2846.94	2728.37	2615.99	2511.33	2415.35	2328.47	2250.54	2180.89	2118.54	2062.21	2010.49	1961.98	1915.37
'clpP'	706.972	839.5	987.015	1149.56	1324.99	1508.38	1692.59	1868.56	2026.13	2155.36	2247.82	2297.93	2303.93	2274.23	2206.31	2110.59	1998.9	1882.93	1772.87	1675.55	1594.76	1532.56	1489.2	1463.54	1452.95	1453.5	1461.47	1473.96	1489.09	1506.64	1527.87	1554.48	1588.39	1631.42	1685.15	1750.95	1830.04	1923.3	2031.18	2153.61	2289.79	2438.34	2597.22	2763.8	2935.07	3107.77	3278.49	3443.9	3600.99
'clpQ'	240.314	287.295	343.641	410.585	489.068	579.601	682.105	795.773	919.038	1050.19	1187.47	1328.91	1472.63	1621.19	1768.42	1915.1	2062.64	2212.67	2366.52	2524.56	2686.02	2849.19	3011.35	3168.98	3317.91	3453.78	3572.76	3671.94	3749.5	3804.69	3837.69	3849.43	3841.34	3815.13	3772.27	3714.23	3642.86	3560.12	3468.01	3367.98	3260.94	3147.89	3030.01	2908.62	2785.21	2661.36	2538.67	2418.71	2302.93
'clpX'	529.031	635.225	756.383	893.25	1045.13	1209.48	1382.03	1556.87	1726.9	1884.85	2024.29	2140.43	2230.94	2302.45	2350.12	2381.02	2403.62	2426.68	2458.23	2504.09	2568.24	2653.4	2760.61	2889.13	3035.89	3195.61	3362.42	3530.43	3694.17	3848.91	3990.76	4116.65	4224.24	4311.68	4377.3	4419.6	4437.42	4429.93	4396.74	4337.88	4254.13	4147.53	4021.71	3881.85	3734.49	3587.18	3448.06	3325.22	3225.84
'clpY'	377.85	453.146	542.311	647.127	769.29	909.937	1069.14	1245.81	1437.69	1641.79	1855.05	2074.48	2297.46	2528.57	2757.94	2984.95	3208.91	3428.8	3643.11	3849.38	4045.01	4228.03	4397.01	4550.95	4688.72	4808.76	4909.66	4990.05	5048.76	5084.62	5096.92	5085.87	5052.57	4998.99	4927.65	4841.33	4743.24	4636.75	4525.13	4411.34	4297.91	4186.95	4080.03	3978.21	3882.06	3791.65	3706.81	3627.2	3552.39
'cmk'	175.802	203.359	236.093	274.674	319.544	370.831	428.328	491.45	559.272	631.124	706.696	785.852	868.782	958.423	1053.01	1154.83	1266.43	1390.16	1527.69	1679.51	1844.89	2021.85	2207.12	2396.35	2584.33	2765.42	2934.29	3086.41	3218.36	3328	3414.44	3477.87	3519.36	3540.51	3542.94	3528.33	3498.61	3455.72	3401.48	3337.08	3263.14	3180.26	3089.11	2990.44	2885.07	2773.88	2657.94	2538.49	2416.9
'coaA'	41.0306	42.6783	44.7399	47.2793	50.3679	54.0737	58.4438	63.5065	69.274	75.7661	83.0271	91.1252	100.159	110.435	121.916	134.76	149.106	165.046	182.595	201.675	222.135	243.762	266.285	289.392	312.728	335.918	358.595	380.426	401.118	420.397	438.004	453.727	467.381	478.792	487.771	494.116	497.624	498.115	495.463	489.632	480.72	469.002	454.959	439.288	422.873	406.739	391.994	379.732	370.922
'codV'	398.124	477.672	571.106	679.682	804.018	943.846	1097.71	1262.83	1435.18	1610.12	1782.84	1948.66	2103.59	2250.68	2380.78	2495.04	2595.84	2686.23	2769.44	2847.82	2922.98	2996.12	3067.82	3137.97	3205.46	3268.47	3325.35	3374.92	3416.55	3449.97	3475.14	3492.29	3501.64	3503.3	3496.82	3481.41	3456.25	3420.47	3373.24	3313.47	3239.99	3152.18	3050.14	2934.77	2807.73	2671.4	2528.65	2382.64	2236.6
'codY'	348.403	427.448	522.02	633.774	763.522	911.027	1074.78	1251.78	1437.59	1627.25	1815.61	1997.45	2168.23	2330.61	2475.22	2603.92	2720.29	2828.87	2934.23	3039.41	3145.65	3252.76	3358.75	3460.05	3551.45	3626.86	3680.82	3709.23	3709.84	3682.36	3628.24	3550.44	3453.13	3341.28	3219.9	3094.16	2969.5	2851.07	2743.32	2648.98	2568.86	2502.7	2449.28	2406.52	2371.83	2342.29	2314.79	2286.3	2254.18
'comA'	1505.62	1873.24	2302.79	2799.26	3361.24	3980.61	4643.84	5331.64	6020.1	6681.91	7288	7811.63	8231.94	8559.64	8760.78	8847.18	8838.91	8761.23	8641.07	8500.65	8357.23	8224.88	8112.19	8021.82	7947.85	7877.42	7797.08	7694.83	7561.54	7393.02	7188.77	6950.1	6680.3	6384.27	6068.93	5743.44	5417.37	5099.85	4798.97	4520.57	4267.88	4042.59	3845.02	3674.37	3529.28	3408	3308.43	3228.33	3165.49
'comC'	79.5021	80.6256	82.0227	83.726	85.8081	88.3434	91.3602	94.847	98.7485	103.025	107.699	112.819	118.447	124.73	131.588	138.885	146.405	153.843	160.837	166.979	171.871	175.227	176.91	176.965	175.619	173.246	170.345	167.48	165.218	164.025	164.249	166.11	169.647	174.701	180.887	187.619	194.232	200.045	204.439	206.933	207.211	205.143	200.8	194.456	186.571	177.748	168.663	159.992	152.341
'comEA'	32.1174	34.6745	37.6899	41.2331	45.3705	50.1566	55.626	61.792	68.6463	76.1837	84.4057	93.3102	102.891	113.385	124.365	135.642	146.988	158.13	168.773	178.554	187.02	193.739	198.36	200.697	200.778	198.893	195.597	191.669	188.017	185.568	185.143	187.333	192.402	200.237	210.345	221.924	233.985	245.47	255.383	262.935	267.554	268.898	266.907	261.795	254.073	244.499	233.923	223.198	213.095
'comEB'	253.165	296.856	347.415	405.29	470.402	541.996	618.583	697.944	777.253	853.344	923.069	983.691	1033.23	1073.39	1100.36	1115.23	1119.63	1115.52	1104.87	1089.11	1069.33	1046.75	1022.57	997.96	973.658	949.937	927.158	905.755	886.197	868.914	854.223	842.249	832.869	825.696	820.084	815.183	810.017	803.575	794.91	783.237	767.949	748.664	725.284	698.014	667.399	634.279	599.635	564.501	529.871
'comEC'	86.5367	88.9983	92.003	95.6002	99.8009	104.569	109.816	115.4	121.132	126.847	132.424	137.765	142.817	147.734	152.351	156.716	160.927	165.091	169.301	173.526	177.574	181.181	184.043	185.861	186.384	185.461	183.125	179.601	175.271	170.628	166.189	162.416	159.642	158.036	157.554	157.992	159.072	160.471	161.866	162.966	163.497	163.218	161.955	159.607	156.196	151.861	146.774	141.125	135.104
'comER'	53.9087	54.9581	56.3185	58.0245	60.093	62.5146	65.2502	68.2314	71.3657	74.5625	77.747	80.8629	83.8828	86.8728	89.7912	92.6305	95.4009	98.1103	100.754	103.279	105.577	107.536	109.06	110.097	110.653	110.814	110.769	110.796	111.232	112.432	114.725	118.352	123.42	129.883	137.533	146.04	154.998	163.978	172.568	180.413	187.213	192.73	196.8	199.324	200.267	199.653	197.529	193.951	188.991
'comFA'	70.9669	73.5105	76.6195	80.3514	84.726	89.7083	95.2056	101.07	107.112	113.135	118.969	124.488	129.631	134.56	139.165	143.49	147.605	151.568	155.408	159.091	162.548	165.732	168.651	171.404	174.187	177.301	181.183	186.372	193.433	202.882	215.107	230.266	248.213	268.468	290.215	312.376	333.717	352.975	368.997	380.847	387.866	389.734	386.503	378.574	366.645	351.643	334.619	316.634	298.659
'comFB'	157.14	174.6	194.862	218.164	244.584	273.932	305.696	339.058	372.938	406.151	437.595	466.375	491.907	515.08	534.467	550.386	563.215	573.284	580.815	585.775	588.083	587.883	585.542	581.652	576.85	571.737	567	563.349	561.426	561.727	564.599	570.192	578.415	588.923	601.112	614.147	627.09	639.001	649.031	656.564	661.281	663.155	662.468	659.806	656.017	652.152	649.38	648.864	651.642
'comFC'	143.515	158.043	175.271	195.445	218.701	244.963	273.866	304.754	336.713	368.696	399.7	428.853	455.514	480.272	501.771	519.981	534.95	546.722	555.294	560.472	562.048	560.078	554.882	547.055	537.289	526.301	514.947	504.137	494.726	487.391	482.61	480.644	481.485	484.85	490.172	496.634	503.306	509.245	513.595	515.747	515.394	512.517	507.423	500.739	493.402	486.594	481.624	479.797	482.271
'comGA'	60.6712	59.6883	58.7892	58.0027	57.3577	56.8763	56.5727	56.454	56.5235	56.8095	57.3693	58.2746	59.6091	61.3875	63.8171	66.8999	70.6206	74.9291	79.7333	84.8684	90.0862	95.0963	99.6001	103.332	106.099	107.806	108.481	108.27	107.415	106.221	105.014	104.088	103.672	103.896	104.779	106.251	108.192	110.454	112.887	115.35	117.705	119.826	121.605	122.956	123.839	124.25	124.191	123.662	122.667
'comGB'	58.0634	57.6843	57.367	57.1293	56.9832	56.9279	56.9542	57.0472	57.1915	57.4009	57.7238	58.2306	59.0115	60.1282	61.7406	63.8798	66.5578	69.7498	73.389	77.3351	81.3645	85.2153	88.6213	91.3527	93.2557	94.2779	94.4847	94.0556	93.2577	92.4079	91.8267	91.7813	92.4436	93.8648	95.9587	98.5303	101.324	104.059	106.461	108.303	109.397	109.613	108.894	107.257	104.81	101.74	98.2561	94.5733	90.8874
'comGC'	67.748	67.1042	66.4964	65.9431	65.4592	65.048	64.7064	64.4297	64.2186	64.1219	64.2418	64.7098	65.681	67.2597	69.6834	73.0125	77.2702	82.4191	88.3533	94.8653	101.634	108.281	114.421	119.726	123.981	127.123	129.263	130.674	131.754	132.961	134.748	137.475	141.346	146.369	152.332	158.848	165.436	171.575	176.771	180.606	182.75	182.991	181.264	177.651	172.385	165.834	158.415	150.555	142.647
'comGD'	57.5864	57.1219	56.6404	56.1487	55.6618	55.1954	54.7632	54.3815	54.073	53.8834	53.8879	54.181	54.8691	56.024	57.7716	60.0988	62.9494	66.2177	69.7566	73.3696	76.8119	79.8356	82.2271	83.8447	84.6528	84.7338	84.2835	83.5933	83.0108	82.8938	83.5689	85.2782	88.1382	92.1182	97.0337	102.572	108.345	113.933	118.94	123.04	125.989	127.625	127.887	126.809	124.532	121.281	117.321	112.92	108.329
'comGE'	80.7433	77.5472	74.4192	71.4164	68.6154	66.1003	63.9486	62.2315	61.0127	60.3721	60.4117	61.2388	62.96	65.455	69.18	74.0719	80.0385	86.9377	94.5706	102.684	110.972	119.104	126.762	133.687	139.713	144.794	149.007	152.544	155.678	158.702	161.895	165.474	169.548	174.095	178.939	183.78	188.247	191.947	194.511	195.634	195.085	192.75	188.652	182.945	175.912	167.935	159.443	150.865	142.589
'comGF'	48.5553	47.1041	45.7094	44.401	43.2249	42.2353	41.4811	41.0049	40.8418	41.0305	41.6191	42.6563	44.1875	46.1587	48.7385	51.8289	55.3084	59.0288	62.8226	66.5021	69.8608	72.7039	74.8781	76.3007	76.9804	77.0265	76.6478	76.1312	75.8051	75.9904	76.9661	78.9309	81.9671	86.0225	90.9042	96.3022	101.838	107.11	111.74	115.426	117.944	119.159	119.037	117.642	115.135	111.761	107.799	103.528	99.2052
'comGG'	60.4477	59.3188	58.2097	57.1419	56.1461	55.2533	54.4919	53.8903	53.4817	53.3291	53.5304	54.2023	55.4734	57.3913	60.1912	63.8768	68.4101	73.6958	79.5804	85.8488	92.2263	98.4181	104.153	109.233	113.576	117.238	120.415	123.426	126.662	130.536	135.421	141.583	149.123	157.949	167.761	178.091	188.376	198.013	206.433	213.158	217.816	220.174	220.154	217.832	213.425	207.272	199.776	191.36	182.436
'comK'	81.7624	85.9718	90.9564	96.7914	103.515	111.079	119.339	128.055	136.912	145.585	153.812	161.41	168.297	174.734	180.524	185.736	190.437	194.651	198.342	201.37	203.544	204.743	204.933	204.194	202.686	200.628	198.32	196.121	194.396	193.483	193.681	195.199	198.127	202.419	207.876	214.166	220.9	227.673	234.105	239.887	244.791	248.662	251.422	253.067	253.665	253.342	252.25	250.543	248.368
'comP'	67.4943	72.7667	79.1471	86.7849	95.8281	106.392	118.519	132.181	147.279	163.723	181.454	200.441	220.681	242.687	265.887	290.289	315.838	342.364	369.559	396.899	423.692	449.217	472.786	493.82	511.882	526.723	538.36	547.065	553.327	557.776	561.13	564.135	567.487	571.787	577.488	584.915	594.321	605.902	619.807	636.152	655.007	676.408	700.364	726.849	755.834	787.279	821.088	857.097	895.053
'comQ'	26.6274	31.9298	38.4717	46.4606	56.1957	68.0019	82.1245	98.7247	117.859	139.569	163.943	191.044	220.895	254.065	289.593	326.984	365.558	404.452	442.67	479.172	512.992	543.41	570.093	593.212	613.479	632.135	650.899	671.794	696.882	728.039	766.796	814.082	870.021	933.848	1003.88	1077.68	1152.41	1225.17	1293.26	1354.57	1407.67	1451.86	1487.2	1514.4	1534.7	1549.77	1561.48	1571.73	1582.22
'comS'	61.5086	60.9688	60.5014	60.1259	59.8593	59.7123	59.6888	59.7855	59.9931	60.3213	60.8007	61.4681	62.3674	63.5033	64.9889	66.8209	68.993	71.4841	74.2532	77.2165	80.2353	83.142	85.7636	87.9523	89.6133	90.7286	91.3734	91.7122	91.975	92.4273	93.3315	94.8977	97.2481	100.396	104.232	108.551	113.099	117.605	121.81	125.51	128.556	130.869	132.453	133.396	133.884	134.188	134.623	135.53	137.249
'comX'	77.5186	85.5529	95.0226	106.082	118.812	133.191	149.088	166.258	184.349	203.15	222.609	242.736	263.633	286.115	309.734	335.199	363.267	394.603	429.649	468.443	510.605	555.408	601.81	648.547	694.217	737.434	777.061	812.308	842.79	868.542	889.967	907.726	922.643	935.619	947.446	958.886	970.788	983.995	999.277	1017.14	1037.78	1061.28	1087.53	1116.28	1147.11	1179.49	1212.8	1246.39	1279.65
'comZ'	253.055	296.78	346.69	403.188	466.049	534.212	605.87	678.521	749.139	814.504	871.615	918.103	952.555	977.131	989.103	990.309	983.005	969.505	951.913	931.566	909.328	886.102	862.727	839.985	818.284	797.563	777.743	758.77	740.615	723.37	707.234	692.326	678.664	666.158	654.615	643.755	633.257	622.795	612.08	600.899	589.111	576.668	563.624	550.137	536.474	522.989	510.055	498.037	487.245
'cotA'	90.5372	90.1584	90.1727	90.6549	91.6677	93.233	95.3256	97.8819	100.813	104.06	107.63	111.59	116.075	121.211	127.362	134.581	142.887	152.211	162.375	173.036	183.706	193.851	202.956	210.589	216.449	220.39	222.46	222.895	222.07	220.445	218.509	216.706	215.379	214.724	214.769	215.396	216.401	217.539	218.559	219.263	219.502	219.181	218.286	216.888	215.178	213.448	212.021	211.223	211.341
'cotB'	81.697	88.5444	96.319	105.078	114.75	125.089	135.72	146.148	155.801	164.156	170.814	175.532	178.283	179.578	179.352	178.197	176.765	175.666	175.395	176.191	178.068	180.93	184.589	188.813	193.347	197.935	202.429	206.813	211.188	215.774	220.849	226.637	233.241	240.612	248.501	256.514	264.2	271.09	276.755	280.834	283.045	283.254	281.489	277.942	272.961	267.017	260.637	254.35	248.635
'cotC'	80.4273	90.7639	102.561	115.866	130.557	146.305	162.599	178.749	193.946	207.382	218.337	226.272	230.92	232.852	231.656	228.03	222.837	216.979	211.287	206.305	202.295	199.362	197.453	196.41	195.971	195.824	195.788	195.852	196.157	196.97	198.591	201.252	205.033	209.822	215.286	220.927	226.165	230.388	233.036	233.634	231.811	227.369	220.32	210.888	199.513	186.817	173.492	160.232	147.667
'cotD'	1272.28	1527.16	1816.68	2142.33	2502.25	2890.5	3297.17	3708.69	4108.78	4480.69	4809.25	5082.69	5294.39	5458.22	5559.16	5609.72	5625.12	5621.06	5611.71	5606.75	5612.31	5632.89	5671.02	5727.54	5800.52	5885.62	5979.17	6078.68	6182.9	6291.66	6405.36	6523.84	6645.71	6767.84	6884.95	6990.15	7075.88	7134.47	7159.03	7143.52	7083.23	6976.29	6823.95	6630.61	6403.34	6151.31	5884.99	5615.07	5351.53
'cotE'	248.496	279.974	316.048	357.114	403.03	452.898	505.222	557.963	608.702	654.921	694.385	725.479	747.454	762.143	768.371	767.846	762.517	754.249	744.595	734.381	724.011	713.948	704.657	696.616	690.086	684.956	681.034	678.087	675.857	674.225	673.243	672.93	673.273	674.23	675.733	677.673	679.915	682.321	684.755	687.123	689.372	691.456	693.338	694.984	696.365	697.452	698.215	698.63	698.671
'cotF'	61.636	62.0235	62.5247	63.1584	63.9508	64.9147	66.0429	67.3168	68.7156	70.2532	72.002	74.0808	76.6471	79.8936	83.9469	88.8043	94.3928	100.551	107.039	113.533	119.639	124.983	129.276	132.379	134.348	135.444	136.128	137.014	138.792	142.119	147.548	155.421	165.797	178.404	192.634	207.6	222.253	235.501	246.337	253.955	257.789	257.55	253.26	245.248	234.123	220.72	205.978	190.837	176.15
'cotG'	166.712	171.369	176.196	181.168	186.19	191.056	195.502	199.235	201.978	203.543	203.901	203.186	201.706	200.076	198.471	197.291	196.822	197.194	198.369	200.105	201.996	203.603	204.535	204.539	203.575	201.805	199.579	197.406	195.886	195.652	197.289	201.196	207.499	216.016	226.243	237.409	248.587	258.798	267.13	272.853	275.439	274.588	270.258	262.669	252.296	239.826	226.035	211.706	197.557
'cotH'	106.893	118.42	131.532	146.353	162.803	180.515	198.917	217.245	234.612	250.147	263.116	273.024	279.695	283.884	285.208	284.379	282.194	279.406	276.635	274.166	272.016	270.135	268.421	266.766	265.042	263.092	260.865	258.444	256.027	253.942	252.591	252.291	253.223	255.396	258.622	262.563	266.806	270.907	274.45	277.093	278.569	278.702	277.437	274.837	271.108	266.573	261.596	256.542	251.743
'cotJA'	76.4806	81.5451	87.3297	93.9024	101.229	109.126	117.301	125.376	132.927	139.563	145.003	149.121	151.985	154.061	155.442	156.533	157.731	159.342	161.536	164.253	167.249	170.246	172.964	175.179	176.735	177.537	177.601	177.06	176.133	175.121	174.366	174.149	174.648	175.908	177.833	180.204	182.731	185.094	186.986	188.162	188.442	187.719	185.977	183.297	179.866	175.966	171.908	168.005	164.54
'cotJB'	62.5058	61.8048	61.0514	60.2509	59.4244	58.597	57.792	57.0365	56.3633	55.8297	55.528	55.5705	56.0801	57.1246	58.8567	61.2484	64.2169	67.6213	71.2751	74.9532	78.4006	81.3763	83.6937	85.2587	86.1026	86.386	86.3834	86.4565	87.0071	88.4167	91.0046	94.9753	100.372	107.055	114.693	122.796	130.785	138.053	144.043	148.307	150.531	150.549	148.366	144.15	138.225	131.041	123.103	114.918	106.952
'cotJC'	56.2603	56.8731	57.7162	58.8226	60.2235	61.9251	63.8983	66.0843	68.4	70.7729	73.1714	75.6016	78.1101	80.797	83.7505	86.9777	90.46	94.1339	97.8895	101.566	104.979	107.975	110.459	112.423	113.948	115.201	116.431	117.944	120.06	123.073	127.221	132.645	139.349	147.184	155.834	164.844	173.684	181.808	188.714	193.993	197.36	198.661	197.891	195.187	190.81	185.119	178.525	171.444	164.262
'cotM'	50.5919	51.0335	51.6375	52.4261	53.4145	54.5997	55.959	57.4529	59.0312	60.6511	62.2928	63.961	65.6883	67.548	69.5862	71.7973	74.1618	76.6329	79.1363	81.5524	83.7242	85.5035	86.778	87.5012	87.7089	87.5258	87.171	86.9396	87.1634	88.1686	90.2357	93.5471	98.1483	103.93	110.624	117.835	125.091	131.897	137.796	142.42	145.511	146.923	146.646	144.794	141.604	137.412	132.593	127.527	122.557
'cotP'	94.2737	93.89	93.6531	93.5944	93.7518	94.1562	94.8225	95.7542	96.9487	98.4262	100.244	102.486	105.258	108.65	112.8	117.643	123.068	128.906	134.937	140.859	146.291	150.851	154.216	156.189	156.743	156.046	154.475	152.576	150.996	150.387	151.323	154.211	159.211	166.201	174.763	184.236	193.815	202.646	209.93	215.023	217.454	216.944	213.445	207.136	198.427	187.921	176.295	164.234	152.36
'cotS'	59.1848	58.2795	57.4592	56.7539	56.1827	55.7443	55.4243	55.1981	55.0369	54.9506	54.9943	55.2507	55.829	56.768	58.3558	60.678	63.8079	67.7778	72.5611	78.0443	84.0195	90.2182	96.344	102.115	107.308	111.787	115.524	118.609	121.227	123.622	126.059	128.76	131.863	135.392	139.231	143.158	146.899	150.161	152.669	154.189	154.538	153.619	151.443	148.127	143.893	139.052	133.953	128.944	124.338
'cotSA'	44.6274	44.9761	45.4222	45.9794	46.6477	47.4065	48.2213	49.0473	49.837	50.5675	51.2499	51.9222	52.651	53.5279	54.6468	56.0685	57.8432	59.9915	62.4967	65.2803	68.1999	71.0865	73.7722	76.1237	78.0719	79.6296	80.9054	82.0963	83.4592	85.2789	87.8255	91.294	95.7642	101.179	107.334	113.908	120.518	126.759	132.256	136.696	139.844	141.56	141.815	140.684	138.35	135.075	131.161	126.908	122.592
'cotT'	269.64	285.735	304.847	327.281	352.989	381.588	412.469	444.753	477.334	509.986	543.279	577.894	614.705	655.812	701.263	754.006	817.331	894.299	987.116	1096.24	1219.89	1354.1	1493.01	1629.38	1755.47	1864	1949.24	2007.59	2037.9	2041.39	2021.04	1980.86	1925.18	1858.12	1782.58	1700.8	1615.08	1527.52	1440.05	1353.67	1268.38	1184.26	1101.58	1020.88	943.018	869.19	800.586	738.277	683.097
'cotV'	71.4625	73.4508	75.8167	78.6017	81.8526	85.577	89.7188	94.1675	98.7649	103.369	107.912	112.383	116.834	121.463	126.266	131.249	136.36	141.467	146.361	150.756	154.349	156.919	158.358	158.695	158.088	156.784	155.108	153.427	152.099	151.424	151.645	152.925	155.316	158.754	163.025	167.785	172.645	177.207	181.112	184.085	185.957	186.67	186.281	184.961	182.985	180.71	178.534	176.854	176.026
'cotW'	39.32	39.0731	38.8928	38.7937	38.8109	38.989	39.3615	39.9515	40.7675	41.8204	43.1356	44.7373	46.6433	48.8547	51.374	54.1146	56.9624	59.7783	62.4108	64.7073	66.5306	67.7837	68.4281	68.4956	68.089	67.3751	66.5728	65.9301	65.6938	66.068	67.2017	69.1793	71.9986	75.5627	79.6698	84.03	88.3129	92.182	95.3308	97.5194	98.5885	98.4685	97.1886	94.8737	91.734	88.0471	84.1235	80.2742	76.7801
'cotX'	50.6832	50.6986	50.7723	50.9166	51.1398	51.4374	51.7958	52.1968	52.6247	53.0906	53.6411	54.3505	55.3176	56.6436	58.4523	60.7807	63.6355	66.9771	70.7182	74.6988	78.685	82.4191	85.6539	88.1935	89.9281	90.8525	91.076	90.8125	90.35	90.0105	90.1066	90.8863	92.492	94.9372	98.0949	101.723	105.514	109.127	112.239	114.579	115.933	116.156	115.19	113.063	109.899	105.909	101.335	96.4257	91.4159
'cotY'	36.458	36.1045	35.7039	35.2561	34.7624	34.2235	33.6432	33.0331	32.4165	31.8658	31.5009	31.4606	31.8934	32.914	34.6697	37.2235	40.6006	44.7735	49.6593	55.0919	60.8058	66.4789	71.7738	76.3888	80.1126	82.8606	84.6904	85.7992	86.4922	87.1422	88.1352	89.7982	92.3476	95.8578	100.235	105.256	110.627	116.023	121.122	125.637	129.314	131.953	133.423	133.66	132.687	130.605	127.546	123.656	119.084
'cotZ'	53.7654	53.7831	53.7014	53.503	53.1734	52.7023	52.0878	51.3414	50.4917	49.6046	48.7813	48.1379	47.7963	47.8689	48.4171	49.4817	51.0646	53.1259	55.5889	58.3392	61.2184	64.0525	66.6858	69.0186	71.0446	72.8718	74.7246	76.924	79.8431	83.8559	89.2801	96.3064	104.947	115.011	126.091	137.613	148.905	159.267	168.04	174.676	178.758	180.036	178.448	174.117	167.331	158.521	148.195	136.888	125.113
'coxA'	4932.63	4713.56	4478.84	4228.97	3965.11	3689.06	3403.57	3112.29	2819.66	2530.55	2249.99	1982.79	1733.21	1488.47	1275.55	1092.55	937.467	808.069	701.857	616.116	547.998	494.598	453.109	420.97	396.011	376.405	360.668	347.69	336.696	327.379	319.78	313.939	309.834	307.347	306.283	306.378	307.282	308.603	309.954	311.023	311.564	311.361	310.255	308.156	305.081	301.151	296.516	291.335	285.764
'crh'	194.815	232.868	277.914	330.63	391.101	458.765	532.471	610.403	690.163	768.961	843.769	911.67	970.244	1020.47	1058.24	1084.52	1101.19	1110.74	1115.88	1118.81	1121.17	1124.17	1128.41	1133.84	1139.59	1144.16	1146.13	1144.35	1138.11	1127.31	1112.33	1093.76	1072.43	1049.25	1025.19	1001.34	978.812	958.614	941.598	928.297	918.884	913.341	911.486	913.003	917.506	924.576	933.756	944.581	956.601
'csbA'	155.615	175.5	198.324	224.224	253.039	284.25	316.994	350.075	382.053	411.401	436.67	456.695	470.768	479.83	482.691	480.322	473.996	465.097	454.953	444.481	434.22	424.568	415.737	407.803	400.606	393.817	387.229	380.804	374.673	369.11	364.451	360.967	358.798	357.907	358.072	358.935	360.044	360.906	361.05	360.077	357.655	353.552	347.669	340.053	330.938	320.714	309.831	298.746	287.886
'csbB'	125.46	135.923	148.487	163.354	180.742	200.83	223.638	249.038	276.786	306.673	338.625	372.719	409.202	449.391	492.73	539.761	590.93	646.461	706.276	769.891	836.544	905.408	975.681	1046.71	1117.96	1189.12	1260.26	1331.82	1404.48	1479.07	1556.46	1637.48	1722.77	1812.68	1907.17	2005.8	2107.89	2212.51	2318.57	2424.72	2529.35	2630.66	2726.69	2815.29	2894.13	2960.79	3012.83	3048	3064.4
'csbC'	233.255	227.397	221.351	215.171	208.997	203.028	197.471	192.552	188.497	185.579	184.126	184.468	186.904	191.303	198.425	208.151	220.239	234.306	249.841	266.386	283.618	301.332	319.523	338.464	358.74	381.239	407.079	437.491	473.632	516.481	566.747	624.655	689.82	761.191	837.061	915.198	993.106	1068.27	1138.39	1201.62	1256.66	1302.87	1340.22	1369.24	1390.76	1405.83	1415.67	1421.5	1424.44
'csbD'	90.7032	86.2017	81.9037	77.9029	74.3248	71.3146	69.0071	67.5232	66.9663	67.45	69.1075	72.0772	76.5048	82.2608	90.0369	99.8502	111.723	125.649	141.57	159.362	178.83	199.715	221.721	244.546	267.913	291.605	315.505	339.618	364.074	389.448	416.855	447.792	484.181	528.405	583.279	652.002	738.019	844.755	975.222	1131.87	1316.31	1528.78	1767.85	2030.4	2311.65	2605.52	2905.1	3203.17	3492.83
'csbX'	65.4575	64.9024	64.5922	64.5741	64.9266	65.7401	67.0835	69.0071	71.5433	74.7312	78.6415	83.3688	89.0285	95.7418	103.71	112.953	123.457	135.157	147.936	161.688	176.379	192.055	208.901	227.271	247.716	270.976	297.984	329.816	367.608	412.554	465.849	528.554	601.509	685.262	780.024	885.64	1001.61	1127.09	1260.87	1401.42	1546.97	1695.39	1844.23	1990.68	2131.72	2264.18	2384.99	2491.37	2580.98
'csd'	1026.24	1252.91	1509.52	1797.1	2113.1	2450.39	2797.75	3140.22	3460.27	3739.46	3960.83	4111.54	4184.81	4192.15	4124.58	3996.75	3826.3	3631.54	3429.45	3232.4	3049.44	2888.28	2754.43	2651.04	2577.36	2528.44	2497.72	2477.87	2461.56	2442.55	2416.25	2379.41	2330.36	2269.15	2197.51	2118.61	2036.37	1955.01	1878.59	1810.61	1753.93	1710.79	1682.71	1670.59	1674.72	1694.87	1730.59	1781.35	1846.61
'csfB'	74.6546	81.8692	90.0102	99.1184	109.112	119.746	130.648	141.326	151.216	159.757	166.472	171.033	173.321	173.792	172.231	169.127	165.038	160.505	155.997	151.795	148.028	144.772	142.061	139.923	138.371	137.412	137.125	137.669	139.255	142.128	146.518	152.533	160.118	169.021	178.796	188.835	198.449	206.927	213.624	218.014	219.721	218.559	214.556	207.948	199.161	188.766	177.409	165.734	154.329
'csgA'	52.2737	52.9084	53.6249	54.4336	55.374	56.4861	57.783	59.2582	60.8847	62.6641	64.6593	66.9639	69.6884	72.9835	76.8538	81.232	85.9715	90.8453	95.5695	99.8259	103.303	105.766	107.106	107.373	106.79	105.736	104.711	104.287	105.036	107.445	111.883	118.551	127.43	138.254	150.491	163.387	176.082	187.697	197.433	204.651	208.903	209.966	207.854	202.813	195.286	185.876	175.259	164.116	153.068
'csn'	126.409	137.782	151.476	167.69	186.457	207.588	230.659	255.002	279.744	303.909	326.533	346.775	364.033	378.684	389.895	397.875	403.069	406.035	407.349	407.358	406.207	404.037	400.956	397.058	392.329	386.671	380.109	372.803	365.023	357.123	349.489	342.465	336.311	331.178	327.084	323.948	321.626	319.938	318.692	317.724	316.875	315.973	314.862	313.407	311.549	309.305	306.702	303.769	300.535
'cspB'	468.811	562.33	672.568	801.016	947.61	1110.6	1286.77	1471.3	1658.05	1840.49	2012.12	2167.01	2300.66	2416.69	2507.1	2576.29	2630.7	2677.87	2725.28	2778.24	2839.75	2911.06	2991.17	3076.87	3162.3	3239.77	3301.78	3341.89	3355.4	3339.86	3294.81	3221.47	3122.68	3002.68	2866.56	2720.39	2570.97	2425.04	2288.73	2166.39	2060.32	1971.56	1899.96	1844.35	1802.97	1773.65	1753.92	1741.34	1733.66
'cspC'	121.424	139.684	160.879	185.242	212.797	243.291	276.182	310.639	345.594	379.885	412.389	442.167	468.581	492.564	512.611	529.302	543.388	555.646	566.758	577.044	586.56	595.318	603.236	610.132	615.577	618.916	619.53	616.899	610.65	600.582	586.677	569.13	548.351	524.951	499.692	473.449	447.165	421.766	398.081	376.753	358.201	342.635	330.071	320.361	313.261	308.472	305.641	304.414	304.463
'cspD'	1116.1	1358	1638.42	1959.73	2320.97	2717.27	3139.88	3576.17	4010.37	4425.66	4805.76	5136.74	5408.99	5633.25	5790.95	5891.98	5950.19	5981.16	6000.1	6017.64	6040.14	6071.8	6113.97	6165.43	6221.04	6272.91	6314.52	6341.61	6352.47	6348.25	6332.06	6307.76	6279.4	6250.67	6224.35	6202.9	6188.86	6184.59	6192.27	6213.41	6248.56	6297.96	6361.62	6439.34	6531.14	6637.23	6757.45	6891.22	7037.49
'cspR'	271.039	316.107	367.185	424.47	487.544	555.228	625.634	696.213	763.949	825.614	878.15	919.137	947.145	964.373	968.086	960.176	943.073	919.395	891.653	861.661	830.659	799.755	769.861	741.757	715.867	692.286	671.263	653.226	638.727	628.414	622.891	622.468	627.06	636.132	648.761	663.713	679.511	694.603	707.539	717.185	722.727	723.66	719.847	711.515	699.283	684.098	667.027	649.143	631.424
'csrA'	54.313	59.5132	65.708	72.9881	81.3988	90.9053	101.368	112.544	124.095	135.644	146.831	157.349	166.979	175.952	183.786	190.45	195.955	200.32	203.562	205.629	206.442	206.005	204.423	201.926	198.828	195.527	192.549	190.512	190.047	191.749	196.118	203.477	213.919	227.278	243.128	260.83	279.621	298.702	317.316	334.841	350.797	364.837	376.754	386.462	393.995	399.476	403.063	404.919	405.184
'cssR'	31.322	38.4486	46.8715	56.7028	67.985	80.6588	94.5377	109.305	124.527	139.668	154.157	167.463	179.147	189.383	197.361	203.01	206.341	207.415	206.331	203.171	198.073	191.331	183.377	174.771	166.101	157.946	150.923	145.633	142.594	142.191	144.652	150.006	158.068	168.447	180.584	193.783	207.264	220.243	232.007	241.999	249.858	255.41	258.679	259.868	259.313	257.459	254.804	251.848	249.046
'cssS'	158.181	181.84	209.148	240.312	275.229	313.43	354.069	395.932	437.506	477.087	512.95	543.599	567.966	586.973	598.661	603.725	603.226	598.415	590.586	580.737	569.638	558.037	546.575	535.769	525.823	516.649	508.183	500.41	493.366	487.149	481.876	477.618	474.38	472.097	470.667	469.958	469.794	469.975	470.306	470.642	470.885	470.955	470.813	470.462	469.98	469.508	469.208	469.236	469.734
'cstA'	78.1883	77.8047	77.578	77.543	77.7693	78.3304	79.2699	80.6062	82.3299	84.4527	87.0411	90.1868	93.998	98.5618	103.996	110.184	116.937	123.99	131.021	137.658	143.501	148.211	151.554	153.445	153.972	153.381	152.067	150.528	149.307	148.895	149.7	152.005	155.911	161.31	167.85	174.977	182.032	188.329	193.232	196.242	197.007	195.336	191.228	184.867	176.619	167	156.585	145.955	135.633
'ctaA'	554.568	671.909	808.044	964.083	1139.4	1331.33	1535.13	1744.04	1949.67	2142.53	2312.94	2452.52	2555.24	2625.07	2652.7	2642.18	2599.66	2532.45	2448.11	2352.46	2250.04	2145.11	2041.21	1940.99	1845.22	1752.95	1663.23	1575.43	1489.27	1405.05	1323.42	1244.99	1170.25	1099.5	1033.03	971.098	913.691	860.61	811.533	766.183	724.265	685.386	649.143	615.162	583.239	553.35	525.497	499.686	475.924
'ctaB'	797.711	990.609	1217.16	1480.31	1779.56	2110.87	2467.28	2838.66	3212.31	3573.03	3903.96	4189.22	4415.98	4588.29	4686.02	4712.79	4676.91	4589.99	4465.33	4314.51	4147.11	3971.88	3795.63	3622.88	3454.47	3288.18	3121.78	2953.77	2783.72	2613.16	2444.52	2279.85	2120.74	1968.17	1823.24	1687.32	1561.06	1444.52	1337.35	1239.2	1149.47	1067.21	991.401	921.047	855.595	794.985	739.206	688.252	642.096
'ctaC'	100.309	109.653	120.367	132.534	146.089	160.772	176.151	191.634	206.509	220.079	231.751	241.092	247.914	252.79	255.327	256.097	255.776	255.035	254.454	254.331	254.714	255.541	256.659	257.867	258.913	259.528	259.575	259.079	258.213	257.275	256.632	256.606	257.412	259.115	261.589	264.568	267.716	270.666	273.064	274.595	274.976	274.002	271.566	267.666	262.433	256.112	248.994	241.385	233.578
'ctaD'	95.5595	98.7663	102.566	107.017	112.144	117.909	124.201	130.847	137.619	144.292	150.686	156.691	162.278	167.69	172.794	177.634	182.249	186.633	190.732	194.382	197.343	199.405	200.426	200.364	199.277	197.323	194.784	192.047	189.554	187.743	187.018	187.672	189.848	193.51	198.435	204.233	210.427	216.5	221.96	226.407	229.543	231.159	231.157	229.548	226.469	222.161	216.914	211.026	204.782
'ctaE'	91.0309	95.5643	100.857	106.981	113.962	121.74	130.156	138.958	147.823	156.416	164.465	171.78	178.274	184.227	189.391	193.836	197.624	200.772	203.238	204.868	205.451	204.85	203.019	200.037	196.075	191.37	186.255	181.125	176.389	172.415	169.507	167.861	167.531	168.416	170.237	172.572	174.927	176.793	177.701	177.289	175.31	171.645	166.325	159.531	151.596	142.973	134.169	125.69	117.995
'ctaF'	82.7111	86.2514	90.5579	95.7056	101.775	108.811	116.774	125.542	134.905	144.612	154.422	164.118	173.528	182.778	191.466	199.43	206.491	212.448	217.083	220.157	221.482	221.021	218.9	215.413	210.959	206	201.065	196.69	193.354	191.403	191.041	192.343	195.226	199.453	204.627	210.206	215.586	220.158	223.374	224.815	224.22	221.503	216.761	210.271	202.464	193.891	185.161	176.889	169.625
'ctaG'	91.0132	95.9403	101.691	108.331	115.837	124.062	132.76	141.588	150.132	157.997	164.859	170.493	174.814	178.134	180.306	181.592	182.316	182.796	183.299	183.913	184.552	185.077	185.31	185.093	184.296	182.851	180.833	178.47	176.106	174.172	173.109	173.267	174.838	177.821	181.993	186.962	192.248	197.341	201.76	205.11	207.079	207.462	206.192	203.335	199.119	193.9	188.084	182.073	176.236
'ctaO'	86.8542	92.9482	100.212	108.736	118.515	129.418	141.186	153.433	165.667	177.346	187.935	196.982	204.182	209.746	213.266	214.854	214.74	213.215	210.585	207.024	202.589	197.341	191.346	184.693	177.463	169.738	161.706	153.648	145.915	138.883	132.905	128.243	125.028	123.239	122.706	123.14	124.167	125.38	126.384	126.869	126.595	125.377	123.109	119.776	115.481	110.437	104.894	99.1046	93.31
'ctc'	656.087	802.739	973.258	1169.49	1391.95	1639.3	1907.8	2191.39	2481.86	2769.92	3046.31	3302.88	3533.53	3744.85	3922.71	4069.86	4190.44	4289.22	4370.95	4438.87	4495.87	4545.94	4593.68	4644.04	4700.7	4765.8	4841.57	4930.13	5033.37	5153.1	5291.33	5450.08	5631.44	5837.6	6070.62	6332.3	6624.26	6947.52	7302.06	7686.42	8097.51	8530.12	8976.66	9427.16	9869.51	10290	10674.5	11009.1	11281.4
'ctpA'	798.816	965.581	1155.67	1370.78	1610.82	1872.94	2151.49	2438.28	2723.09	2995.26	3245.42	3466.57	3655.06	3821.01	3954.01	4061.13	4150.2	4228.57	4302.43	4375.5	4450.79	4532.49	4625.67	4736.11	4868.74	5026.69	5212.34	5426.88	5669.85	5938.97	6230.38	6538.39	6855.48	7172.52	7478.81	7762.65	8012.56	8218.15	8371.09	8465.53	8498.78	8472.08	8390.56	8262.89	8100.41	7916.23	7724.44	7538.81	7371.62
'ctsR'	525.696	615.851	715.631	825.069	942.72	1065.26	1187.93	1304.74	1409.06	1494.32	1554.93	1587.24	1590.16	1569.44	1523.19	1458.07	1381.5	1300.69	1221.87	1149.34	1085.89	1033.5	993.399	966.176	951.651	948.775	956.39	973.488	999.297	1033.71	1077.2	1130.19	1192.86	1265.09	1346.43	1436.08	1532.9	1635.46	1742.11	1851.03	1960.24	2067.79	2171.67	2269.89	2360.39	2441.17	2510.35	2566.32	2607.78
'cwlA'	93.5879	95.5807	97.8175	100.302	103.012	105.9	108.892	111.892	114.788	117.49	119.936	122.092	123.951	125.661	127.091	128.304	129.378	130.39	131.404	132.422	133.356	134.077	134.432	134.283	133.529	132.144	130.211	127.923	125.555	123.436	121.894	121.2	121.522	122.903	125.245	128.341	131.928	135.72	139.442	142.872	145.838	148.214	149.946	151.048	151.625	151.865	151.975	152.166	152.626
'cwlC'	91.8814	93.5582	95.6084	98.0615	100.908	104.086	107.485	110.952	114.298	117.418	120.306	123.006	125.627	128.392	131.434	134.994	139.34	144.711	151.27	158.988	167.611	176.734	185.846	194.403	201.902	207.959	212.395	215.267	216.846	217.56	217.908	218.361	219.271	220.817	222.92	225.323	227.697	229.679	230.917	231.081	229.853	227.005	222.435	216.174	208.416	199.499	189.815	179.772	169.755
'cwlD'	106.463	104.547	102.721	101.033	99.518	98.1982	97.0815	96.164	95.434	94.9194	94.6927	94.8467	95.4939	96.602	98.5574	101.397	105.149	109.804	115.297	121.474	128.074	134.769	141.203	147.048	152.054	156.09	159.174	161.469	163.259	164.909	166.812	169.309	172.632	176.87	181.942	187.638	193.681	199.77	205.611	210.963	215.631	219.495	222.522	224.765	226.378	227.601	228.704	229.956	231.599
'cwlH'	65.4183	64.9475	64.4725	64.0043	63.5414	63.0613	62.534	61.9269	61.2129	60.3997	59.5381	58.7105	58.0292	57.5623	57.5331	58.0191	59.0757	60.7177	62.9113	65.5516	68.4567	71.4052	74.169	76.5521	78.4319	79.7773	80.6573	81.2375	81.755	82.4905	83.7255	85.6788	88.4665	92.0795	96.3696	101.08	105.894	110.475	114.506	117.729	119.955	121.079	121.094	120.092	118.267	115.902	113.31	110.807	108.678
'cwlJ'	87.5547	84.6796	81.6968	78.6342	75.5516	72.5222	69.6216	66.9315	64.5411	62.5709	61.1841	60.5627	60.8914	62.1386	64.7437	68.6542	73.7442	79.8047	86.5537	93.6591	100.755	107.477	113.518	118.674	122.889	126.26	129.018	131.503	134.108	137.222	141.183	146.234	152.462	159.781	167.907	176.396	184.712	192.293	198.618	203.278	205.998	206.658	205.314	202.191	197.675	192.278	186.575	181.139	176.488
'cydA'	99.8136	108.834	119.029	130.431	142.905	156.103	169.501	182.416	194.066	203.671	210.55	214.232	214.536	212.006	206.482	198.69	189.478	179.699	170.112	161.201	153.19	146.186	140.178	135.075	130.701	126.815	123.24	119.9	116.819	114.128	112.026	110.679	110.182	110.527	111.599	113.201	115.084	116.975	118.618	119.799	120.344	120.13	119.108	117.299	114.822	111.873	108.677	105.455	102.411
'cydB'	150.963	167.802	187.727	210.976	237.561	267.203	299.307	332.957	366.969	400.24	431.89	461.252	488.02	513.359	536.58	559.012	582.291	608.101	637.902	672.566	712.383	757.166	806.185	858.226	911.548	964.072	1013.83	1059.14	1098.74	1131.84	1158.04	1177.33	1189.95	1196.32	1196.72	1191.47	1180.99	1165.75	1146.27	1122.96	1096.16	1066.38	1034.36	1001.06	967.65	935.452	905.872	880.289	859.928
'cydC'	249.14	260.79	274.609	290.818	309.428	330.111	352.248	374.952	397.14	417.681	435.586	450.147	461.028	468.803	473.276	474.864	474.073	471.352	467.008	461.034	453.284	443.765	432.678	420.452	407.659	394.913	382.953	372.595	364.652	359.937	359.234	363.137	372.01	385.961	404.844	428.264	455.658	486.348	519.585	554.625	590.734	627.164	663.156	697.948	730.808	761.051	788.044	811.234	830.181
'cydD'	67.0645	70.9567	75.4814	80.6837	86.5357	92.9113	99.6004	106.315	112.712	118.431	123.14	126.591	128.651	129.503	129.023	127.402	124.89	121.75	118.225	114.481	110.635	106.819	103.183	99.9098	97.1976	95.2494	94.3122	94.6626	96.5703	100.276	105.954	113.634	123.173	134.237	146.31	158.733	170.758	181.621	190.618	197.174	200.876	201.499	199.029	193.648	185.712	175.711	164.22	151.837	139.129
'cypA'	64.5054	67.4515	70.8868	74.8539	79.3803	84.4558	90.0185	95.96	102.136	108.408	114.672	120.876	127.023	133.376	139.737	146.151	152.633	159.146	165.594	171.791	177.493	182.484	186.611	189.827	192.194	193.892	195.243	196.683	198.698	201.743	206.184	212.236	219.905	228.954	238.895	249.033	258.552	266.606	272.421	275.374	275.028	271.177	263.877	253.438	240.408	225.516	209.583	193.427	177.795
'cypC'	137.217	131.036	125.33	120.259	116.017	112.804	110.787	110.087	110.775	112.922	116.611	121.922	128.935	137.318	147.953	160.732	175.546	192.237	210.55	230.179	250.806	272.086	293.705	315.439	337.195	359.034	381.219	404.177	428.435	454.537	482.984	514.139	548.141	584.848	623.806	664.303	705.477	746.408	786.22	824.161	859.683	892.514	922.671	950.442	976.305	1000.88	1024.9	1049.09	1074.08
'cypX'	130.646	145.323	162.026	180.843	201.613	223.853	246.803	269.45	290.609	309.07	323.756	333.88	339.075	340.174	336.679	329.587	320.084	309.375	298.547	288.275	278.88	270.538	263.265	256.967	251.391	246.156	240.958	235.626	230.127	224.588	219.246	214.331	210.021	206.406	203.469	201.115	199.199	197.547	195.981	194.347	192.494	190.29	187.641	184.502	180.919	177.019	172.947	168.852	164.871
'cysC'	54.1887	57.6089	61.8146	66.8828	72.8417	79.6547	87.2105	95.3193	103.722	112.212	120.666	128.995	137.17	145.445	153.651	161.928	170.477	179.495	189.127	199.321	209.791	220.126	229.831	238.394	245.335	250.296	253.16	254.08	253.453	251.859	249.97	248.451	247.863	248.609	250.841	254.533	259.588	265.859	273.183	281.625	291.53	303.473	318.347	337.42	362.421	395.508	439.101	495.705	567.644
'cysE'	80.5114	77.1584	73.9008	70.8007	67.9284	65.3547	63.144	61.3511	60.0198	59.2664	59.2738	60.2283	62.3126	65.457	70.2181	76.6662	84.8609	94.8084	106.428	119.503	133.653	148.353	162.991	176.941	189.643	200.679	209.835	217.116	222.733	227.05	230.519	233.592	236.651	239.95	243.548	247.361	251.256	255.065	258.609	261.682	264.048	265.507	265.918	265.193	263.33	260.396	256.489	251.722	246.219
'cysH'	164.988	180.069	197.769	218.253	241.427	266.87	293.848	321.323	348.028	372.786	394.659	412.976	427.471	439.101	447.452	453.588	458.832	464.524	471.822	481.255	492.689	505.617	519.205	532.443	544.212	553.452	559.534	562.347	562.279	560.149	557.03	553.993	551.934	551.444	552.648	555.355	559.261	563.986	569.143	574.413	579.531	584.376	589.046	593.898	599.661	607.423	618.455	634.131	655.839
'cysK'	320.694	362.811	409.172	459.698	513.619	569.316	624.511	676.385	721.835	758.257	783.919	798.044	801.053	796.427	783.997	767.614	751.408	739.214	734.106	737.821	750.739	772.325	801.376	836.484	876.389	920.3	968.42	1022.02	1083.19	1154.65	1239.31	1339.16	1454.79	1584.98	1726.51	1874.71	2024.22	2169.55	2305.65	2428.53	2535.49	2625.43	2698.96	2758.31	2807.13	2850.18	2892.81	2940.41	2997.74
'cysP'	137.936	147.316	158.307	170.982	185.229	200.714	216.904	233.072	248.352	262.022	273.578	282.709	289.387	294.317	297.485	299.837	302.52	306.683	313.311	322.837	335.044	349.274	364.485	379.408	392.669	402.998	409.541	411.973	410.504	405.825	398.934	390.917	382.786	375.356	369.071	364.141	360.71	358.848	358.576	359.958	363.08	368.125	375.463	385.715	399.895	419.415	445.905	481.131	526.863
'cysS'	152.029	176.853	205.667	238.721	275.919	316.74	360.234	405.02	449.378	491.51	529.743	562.716	589.594	611.695	627.516	638.517	646.584	653.76	661.977	672.624	686.591	704.469	726.436	752.263	781.16	811.876	843.161	873.89	903.154	930.304	954.932	976.795	995.776	1011.81	1024.82	1034.71	1041.49	1045.18	1045.86	1043.69	1038.93	1032.02	1023.66	1014.79	1006.61	1000.53	998.027	1000.6	1009.56
'czcD'	84.5764	86.2742	88.2262	90.458	93.0083	95.8935	99.0835	102.511	106.077	109.711	113.416	117.249	121.316	125.861	130.853	136.273	142.027	147.937	153.754	159.143	163.728	167.187	169.31	170.04	169.488	167.924	165.765	163.534	161.796	161.077	161.832	164.386	168.871	175.202	183.047	191.857	200.981	209.732	217.464	223.659	227.944	230.076	229.974	227.709	223.514	217.752	210.848	203.236	195.324
'dacA'	1442.22	1712.95	2015.41	2350.98	2716.89	3104.89	3502.54	3893.71	4259.98	4582.66	4845.46	5036.91	5152.2	5207.56	5191.86	5120.18	5009.42	4875.93	4733.85	4592.3	4457.05	4333.16	4224.57	4134.2	4062.73	4007.74	3965.8	3932.97	3905.22	3880.01	3856.67	3834.94	3815.14	3798.32	3786.22	3781.18	3785.88	3803.05	3835.12	3884.11	3951.39	4037.15	4140.18	4257.88	4386.36	4520.71	4655.48	4785.18	4904.75
'dacB'	120.106	130.03	141.323	154.071	168.202	183.437	199.32	215.238	230.464	244.282	256.082	265.432	272.148	276.856	279.147	279.648	279.07	278.106	277.342	277.101	277.492	278.546	280.212	282.397	284.931	287.588	290.212	292.742	295.212	297.751	300.547	303.75	307.426	311.53	315.874	320.164	324.059	327.201	329.258	329.937	328.997	326.3	321.829	315.694	308.123	299.45	290.058	280.343	270.68
'dacC'	62.0366	65.3511	69.2517	73.7773	78.9062	84.5377	90.4985	96.5455	102.384	107.731	112.349	116.065	118.807	120.768	121.87	122.314	122.362	122.282	122.31	122.556	123.009	123.597	124.21	124.729	125.033	125.034	124.738	124.258	123.793	123.605	123.971	125.116	127.169	130.136	133.877	138.144	142.638	147.038	151.042	154.4	156.912	158.447	158.963	158.503	157.206	155.297	153.026	150.645	148.382
'dacF'	53.3642	54.1038	55.0227	56.1458	57.4664	58.9319	60.4613	61.9524	63.2947	64.4188	65.3142	66.023	66.6457	67.3334	68.2803	69.6469	71.5859	74.2058	77.5476	81.5413	86.007	90.7081	95.3826	99.7867	103.732	107.109	109.914	112.25	114.312	116.355	118.654	121.428	124.802	128.774	133.199	137.816	142.309	146.342	149.602	151.822	152.792	152.393	150.617	147.559	143.424	138.507	133.136	127.64	122.318
'dapA'	573.339	693.535	833.621	995.039	1177.75	1379.94	1597.84	1825.74	2056.26	2281.45	2493.64	2686.09	2853.95	3002.65	3121.97	3216.2	3291.41	3354.37	3411.62	3467.64	3525.22	3586.48	3652.43	3723.07	3796.46	3869.22	3938.52	4002.37	4059.78	4110.68	4155.57	4195.14	4229.96	4260.22	4285.31	4304.2	4315.75	4318.83	4312.38	4295.18	4265.92	4224.01	4169.67	4103.95	4028.68	3946.34	3859.79	3771.99	3685.74
'dapB'	96.9245	101.449	107.14	114.116	122.571	132.733	144.754	158.729	174.716	192.83	213.33	236.612	263.216	294.28	330.045	371.111	418.005	471.101	530.575	596.487	668.879	747.854	833.654	926.743	1027.78	1137.59	1257.16	1387.44	1529.09	1682.27	1846.54	2020.67	2202.42	2388.58	2575.07	2757.16	2929.98	3088.9	3230	3350.42	3448.46	3523.78	3577.25	3610.8	3627.08	3629.19	3620.45	3604.12	3583.11
'dapF'	374	441.204	516.894	601.652	694.978	794.901	898.338	1001.22	1098.86	1186.3	1259.11	1314.08	1349.73	1369.98	1371.81	1358.68	1334.46	1302.86	1267.11	1229.27	1190.86	1153.66	1119.61	1090.73	1068.73	1054.55	1048.79	1051.71	1063.15	1082.74	1109.9	1143.46	1181.68	1222.3	1262.72	1300.05	1331.17	1353.09	1363.2	1359.66	1341.59	1309.13	1263.51	1207.05	1142.94	1075.06	1007.64	944.923	890.671
'dapG'	861.118	1041.03	1246.27	1477.94	1734.56	2011.42	2300.75	2591.94	2872.28	3128.32	3347.4	3519.65	3639.47	3716.22	3740.74	3723.54	3677.62	3616.74	3553.7	3497.94	3456.22	3433.94	3434.37	3458.53	3503.94	3564.72	3633.99	3704.69	3770.23	3825.34	3866.43	3891.42	3899.8	3892.62	3872.31	3842.39	3806.97	3770.24	3736.09	3707.28	3685.3	3670.56	3662.25	3658.37	3655.69	3649.98	3636.57	3610.81	3568.55
'dat'	166.736	189.991	216.637	246.88	280.588	317.188	355.705	394.778	432.765	467.924	498.63	523.606	542.11	555.334	561.89	562.846	559.536	553.35	545.57	537.041	528.297	519.839	512.106	505.507	500.293	496.551	494.482	494.408	496.72	501.881	510.34	522.338	537.827	556.43	577.443	599.909	622.708	644.67	664.687	681.814	695.3	704.611	709.45	709.751	705.652	697.476	685.65	670.665	653.039
'dck'	64.945	68.2094	72.1265	76.7734	82.2006	88.4199	95.3966	103.048	111.251	119.912	128.982	138.453	148.366	159.094	170.485	182.81	196.369	211.443	228.24	246.836	267.17	289.078	312.294	336.484	361.254	386.2	410.975	435.318	459.049	482.063	504.296	525.687	546.143	565.505	583.513	599.841	614.158	626.144	635.524	642.054	645.533	645.872	643.093	637.328	628.804	617.824	604.742	589.932	573.769
'dctB'	63.2424	62.8479	62.6652	62.7375	63.109	63.8072	64.8326	66.1636	67.7619	69.6016	71.6912	74.0701	76.8102	79.9666	83.7432	88.1481	93.1622	98.7146	104.675	110.846	116.978	122.824	128.17	132.87	136.862	140.176	142.944	145.381	147.751	150.329	153.369	157.066	161.511	166.679	172.41	178.436	184.423	190.02	194.898	198.801	201.565	203.125	203.528	202.937	201.617	199.917	198.231	196.95	196.425
'dctP'	65.1851	65.5407	66.141	67.0212	68.2531	69.9179	72.0627	74.7022	77.8119	81.3736	85.4071	89.9404	95.0033	100.663	106.86	113.428	120.15	126.753	132.938	138.388	142.804	145.972	147.807	148.381	147.925	146.819	145.572	144.777	145.03	146.835	150.567	156.434	164.42	174.262	185.424	197.141	208.538	218.723	226.879	232.361	234.725	233.753	229.487	222.214	212.444	200.862	188.237	175.345	162.897
'dctR'	267	307.401	353.266	404.771	461.453	522.199	585.364	648.789	709.959	766.258	815.162	854.572	883.128	902.677	910.664	909.204	901.144	889.693	878.018	868.629	863.291	863.139	868.506	878.939	893.053	908.752	923.876	936.45	944.887	948.204	945.938	938.021	924.792	906.939	885.462	861.689	837.126	813.281	791.527	772.846	757.752	746.452	738.841	734.536	732.954	733.368	734.958	736.902	738.456
'dctS'	70.996	73.0749	75.4234	78.0607	81.0348	84.3909	88.1324	92.227	96.6051	101.202	105.995	110.988	116.201	121.813	127.592	133.451	139.224	144.669	149.495	153.387	156.064	157.356	157.238	155.844	153.454	150.46	147.335	144.587	142.691	142.019	142.827	145.253	149.282	154.737	161.267	168.37	175.478	182.019	187.475	191.431	193.608	193.869	192.235	188.87	184.066	178.205	171.719	165.044	158.574
'ddl'	354.446	415.062	483.065	558.577	640.829	727.949	817.101	904.597	986.192	1057.6	1115.04	1155.79	1178.63	1187.1	1178.93	1158.1	1129.25	1097.12	1066.02	1039.01	1018.11	1004.76	999.677	1002.97	1013.92	1031.05	1052.83	1077.82	1104.81	1132.96	1161.76	1190.75	1219.43	1247.21	1273.37	1297.11	1317.63	1334.19	1346.15	1353	1354.42	1350.38	1341.25	1327.71	1310.74	1291.53	1271.38	1251.57	1233.26
'deaD'	146.549	164.164	184.377	207.402	233.352	262.094	293.173	325.828	359.044	391.717	422.895	451.869	478.265	503.21	525.378	545.143	562.824	578.588	592.425	604.039	613.112	619.605	623.758	626.074	627.123	627.401	627.41	627.59	628.257	629.531	631.428	633.905	636.851	640.098	643.376	646.281	648.39	649.301	648.673	646.314	642.216	636.499	629.428	621.408	612.97	604.735	597.377	591.564	587.885
'def'	518.553	611.087	717.197	837.507	971.377	1116.67	1269.78	1425.66	1578.19	1721.01	1848.2	1954.95	2038.31	2102.95	2143.16	2163.88	2171.44	2172.62	2173.75	2179.41	2192.49	2214.92	2247.29	2288.98	2337.71	2389.85	2441.94	2491.01	2534.9	2572.3	2602.61	2625.67	2641.61	2650.6	2652.67	2647.77	2635.99	2617.4	2592.11	2560.01	2520.74	2474.34	2421.31	2362.63	2299.73	2234.39	2168.58	2104.32	2043.44
'degA'	92.7612	105.841	120.818	137.769	156.564	176.819	197.911	218.998	239.078	257.119	272.182	283.538	290.791	294.623	294.45	291.142	285.779	279.496	273.341	268.048	264.067	261.687	261.015	262	264.387	267.769	271.793	276.21	280.892	285.84	291.134	296.846	302.988	309.48	316.127	322.656	328.762	334.13	338.474	341.54	343.12	343.118	341.563	338.612	334.532	329.683	324.466	319.284	314.502
'degQ'	36.3122	35.6309	34.9644	34.3264	33.7357	33.2113	32.7691	32.4251	32.1973	32.1208	32.2515	32.6572	33.414	34.5489	36.1983	38.3482	40.9583	43.954	47.2287	50.6366	53.9924	57.1015	59.79	61.9361	63.4983	64.5293	65.1766	65.6699	66.2882	67.3175	69.012	71.5495	74.9951	79.2812	84.2011	89.4347	94.596	99.2781	103.103	105.767	107.057	106.864	105.199	102.197	98.1069	93.2736	88.0839	82.925	78.1469
'degR'	93.3479	99.32	106.211	114.1	122.991	132.775	143.239	154.075	164.911	175.378	185.174	194.106	202.122	209.68	216.473	222.73	228.671	234.46	240.168	245.688	250.787	255.237	258.863	261.596	263.472	264.646	265.452	266.375	267.984	270.853	275.475	282.156	290.937	301.552	313.421	325.706	337.418	347.522	355.066	359.278	359.606	355.77	347.798	336.024	321.068	303.78	285.117	266.041	247.431
'degS'	259.316	309.455	366.646	431.199	502.682	579.74	660.155	740.901	818.371	888.806	948.746	995.512	1027.61	1047.66	1053.12	1046.87	1032.43	1013.48	993.416	974.552	958.335	945.823	937.568	933.671	933.525	935.891	939.58	943.613	947.305	950.38	952.924	955.163	957.397	959.928	963.003	966.858	971.725	977.802	985.249	994.12	1004.34	1015.79	1028.3	1041.64	1055.6	1069.97	1084.51	1098.97	1113.13
'degU'	245.799	278.761	315.848	357.279	402.822	451.657	502.49	553.61	603.028	648.89	689.739	724.637	753.328	778.141	797.631	813.812	828.853	844.753	863.07	884.531	909.173	936.663	966.315	997.216	1028.2	1057.9	1085.21	1109.32	1129.84	1146.85	1160.84	1172.47	1182.46	1191.51	1200.11	1208.66	1217.59	1227.28	1238.11	1250.35	1264.17	1279.81	1297.56	1317.83	1341.07	1367.8	1398.57	1433.82	1473.86
'deoD'	97.1255	107.111	119.087	133.341	150.167	169.821	192.464	218.175	246.974	278.989	314.525	354.053	398.246	449	506.103	570.719	644.021	727.063	820.688	925.593	1042.4	1171.68	1314.04	1470.26	1641.33	1828.46	2033.1	2256.7	2500.34	2764.63	3049.42	3353.28	3673.26	4004.81	4341.9	4677.5	5004.22	5314.96	5603.52	5864.94	6095.72	6293.95	6459.24	6592.3	6694.49	6767.48	6813.06	6832.8	6827.92
'deoR'	88.1841	95.5256	103.762	112.948	123.028	133.787	144.896	155.926	166.386	175.789	183.723	189.923	194.304	197.367	198.847	199.185	198.852	198.274	197.787	197.588	197.804	198.566	200.015	202.318	205.647	210.148	215.988	223.347	232.384	243.238	255.997	270.608	286.839	304.271	322.3	340.179	357.083	372.183	384.742	394.175	400.112	402.439	401.318	397.164	390.586	382.333	373.246	364.164	355.848
'des'	135.798	151.815	170.757	192.872	218.174	246.41	277.055	309.298	342.089	374.203	404.354	431.36	454.302	473.659	487.839	497.036	501.752	502.681	500.617	496.157	489.731	481.804	472.813	463.174	453.13	442.791	432.386	422.267	412.869	404.689	398.18	393.652	391.223	390.796	392.086	394.672	398.019	401.546	404.696	407.025	408.189	407.933	406.121	402.745	397.963	392.084	385.461	378.454	371.397
'dfrA'	232.395	275.739	325.781	382.981	447.23	517.683	592.765	670.186	747.089	820.343	886.916	944.284	990.775	1028.39	1053.9	1068.9	1075.49	1075.97	1072.52	1066.65	1059.42	1051.91	1045.11	1039.86	1036.5	1034.89	1034.91	1036.52	1039.73	1044.62	1051.25	1059.53	1069.19	1079.69	1090.28	1100	1107.77	1112.52	1113.27	1109.24	1099.88	1085	1064.81	1039.92	1011.27	980.097	947.76	915.63	884.951
'dgk'	120.148	132.906	147.729	164.77	184.088	205.616	229.115	254.184	280.294	306.978	333.935	361.038	388.425	417.472	447.733	480.402	516.776	558.076	605.264	658.888	719.113	785.716	858.034	934.97	1014.96	1096.07	1176.32	1253.84	1326.96	1394.34	1455.05	1508.59	1554.85	1594.06	1626.63	1653.14	1674.32	1690.95	1703.84	1713.61	1720.72	1725.54	1728.35	1729.33	1728.46	1725.53	1720.27	1712.31	1701.29
'dgkA'	67.2511	76.9926	88.3112	101.329	116.077	132.467	150.274	169.131	188.557	208.052	227.16	245.506	262.856	279.828	295.638	310.683	325.445	340.408	355.974	372.336	389.505	407.388	425.755	444.26	462.389	479.509	495.035	508.474	519.46	527.765	533.294	536.086	536.288	534.129	529.865	523.78	516.214	507.52	498.055	488.118	477.947	467.77	457.803	448.253	439.315	431.17	423.985	417.903	413.041
'dhaS'	481.666	562.899	655.129	759.127	874.371	998.599	1128.16	1258.14	1382.72	1495.8	1591.79	1666.47	1717.58	1749.42	1757.7	1746.34	1719.9	1682.91	1639.37	1591.74	1541.66	1490.87	1441.17	1394.38	1351.82	1313.99	1281.25	1253.91	1232.17	1216.38	1207.03	1204.23	1207.66	1216.61	1230.09	1246.88	1265.61	1284.91	1303.54	1320.54	1335.33	1347.59	1357.35	1364.89	1370.73	1375.6	1380.32	1385.69	1392.45
'dhbA'	121.996	144.975	171.728	202.487	237.131	275.126	315.538	357.024	397.928	436.384	470.501	498.645	519.666	534.382	541.044	540.488	533.989	523.062	509.273	493.844	477.701	461.716	446.614	432.971	421.035	410.767	402.197	395.452	390.735	388.324	388.47	391.264	396.593	404.103	413.255	423.371	433.647	443.245	451.379	457.414	460.879	461.48	459.143	454.002	446.408	436.895	426.073	414.568	402.96
'dhbB'	69.5078	71.7703	74.4298	77.5293	81.0612	84.9371	89.0113	93.0923	96.9664	100.449	103.427	105.879	107.889	109.715	111.52	113.516	115.906	118.826	122.321	126.298	130.561	134.889	139.083	143.002	146.597	149.906	153.08	156.373	160.099	164.603	170.217	177.161	185.498	195.105	205.664	216.702	227.657	237.939	247.003	254.402	259.808	263.043	264.089	263.085	260.301	256.118	250.967	245.282	239.46
'dhbC'	70.4758	72.4904	74.9411	77.8794	81.2959	85.0945	89.1193	93.1644	96.9966	100.425	103.339	105.714	107.632	109.327	111.017	112.949	115.38	118.516	122.471	127.21	132.558	138.284	144.137	149.902	155.433	160.677	165.714	170.757	176.112	182.144	189.217	197.582	207.315	218.279	230.105	242.244	254.053	264.862	274.055	281.115	285.653	287.464	286.544	283.084	277.448	270.139	261.724	252.776	243.817
'dhbE'	62.0617	60.6548	59.3027	58.0376	56.8908	55.8796	55.0097	54.2788	53.6815	53.2309	52.9694	52.9638	53.3039	53.976	55.2908	57.2727	59.9251	63.2097	67.038	71.2752	75.7502	80.2782	84.6922	88.8761	92.7928	96.4918	100.11	103.858	107.986	112.752	118.385	125.031	132.713	141.311	150.557	160.062	169.372	178.015	185.557	191.643	196.02	198.56	199.276	198.31	195.915	192.426	188.223	183.687	179.165
'dhbF'	142.595	156.884	172.96	190.966	210.799	232.003	253.862	275.438	295.654	313.447	327.946	338.601	345.284	349.014	349.418	347.444	344.075	340.179	336.411	333.045	330.115	327.655	325.708	324.368	323.73	323.82	324.707	326.51	329.369	333.494	339.138	346.432	355.343	365.658	376.969	388.711	400.235	410.879	420.037	427.24	432.182	434.734	434.964	433.124	429.627	425.01	419.877	414.831	410.417
'dinB'	89.3574	97.59	107.182	118.21	130.622	144.201	158.571	173.203	187.451	200.638	212.129	221.415	228.187	232.826	234.878	234.731	232.918	230.03	226.633	223.092	219.574	216.175	212.918	209.789	206.715	203.606	200.497	197.561	195.084	193.423	192.933	193.872	196.34	200.239	205.266	210.961	216.772	222.115	226.448	229.332	230.438	229.575	226.722	222.032	215.839	208.634	200.967	193.388	186.394
'dinG'	193.803	226.152	263.71	306.909	355.934	410.621	470.366	534.12	600.45	667.71	734.264	798.712	860.088	920.333	976.555	1029.71	1080.99	1131.6	1182.55	1234.41	1287.56	1342.3	1398.74	1456.72	1515.53	1573.95	1630.56	1683.92	1732.59	1775.23	1810.69	1838.14	1857.1	1867.39	1869.13	1862.56	1848.09	1826.22	1797.52	1762.61	1722.23	1677.32	1629.1	1579.02	1528.62	1479.45	1433.13	1391.17	1354.89
'divIB'	203.276	236.828	276.692	323.591	378.01	440.085	509.488	585.345	666.235	750.548	836.608	922.686	1007.22	1091.71	1171.97	1248.45	1322.1	1394.1	1465.54	1536.92	1607.99	1678.03	1745.75	1809.27	1866.21	1913.83	1949.54	1971.18	1977.25	1966.88	1939.95	1897.09	1839.74	1770	1690.36	1603.74	1513.44	1422.84	1335.09	1252.71	1177.39	1110.26	1051.87	1002.29	961.31	928.468	903.105	884.478	871.849
'divIC'	299.134	334.773	376.575	425.056	480.158	541.205	606.962	675.605	744.828	812.142	875.083	931.483	979.809	1021.71	1054.46	1079.91	1100.7	1119.87	1140.47	1164.9	1194.89	1231.66	1275.66	1326.5	1382.7	1441.95	1501.79	1559.91	1614.38	1663.91	1707.76	1745.66	1777.74	1804.47	1826.54	1844.88	1860.64	1875	1889.12	1904	1920.42	1939.09	1960.67	1985.77	2014.9	2048.46	2086.8	2130.15	2178.55
'divIVA'	292.683	343.236	400.674	465.417	537.246	615.11	697.218	781.089	863.742	942.026	1013.05	1074.57	1125.36	1168.33	1200.31	1223.56	1240.69	1254.37	1266.88	1279.71	1293.79	1309.87	1328.41	1349.51	1372.58	1396.25	1418.94	1438.98	1454.8	1465.17	1469.25	1466.66	1457.51	1442.38	1422.3	1398.62	1372.86	1346.63	1321.38	1298.38	1278.65	1262.97	1251.89	1245.74	1244.66	1248.62	1257.52	1271.23	1289.56
'dltA'	277.365	323.022	377.728	442.783	519.307	607.982	708.836	821.133	943.318	1073.2	1208.24	1345.75	1483.16	1622.36	1756.57	1885.19	2007.98	2124.9	2235.96	2341.01	2440.17	2534.02	2623.32	2708.84	2790.86	2868.98	2942.33	3009.64	3069.32	3119.65	3158.99	3186.15	3200.44	3201.76	3190.49	3167.39	3133.6	3090.5	3039.64	2982.5	2920.6	2855.62	2789.37	2723.72	2660.35	2600.7	2546.15	2497.94	2457.08
'dltB'	208.187	241.527	283.804	336.926	403.475	486.238	587.533	709.005	851.264	1013.85	1195.54	1394.09	1606.2	1832.12	2060.98	2285.83	2499.07	2693.03	2860.62	2995.95	3095.13	3157.04	3183.39	3178.48	3148.47	3100.53	3042.1	2980.05	2920.16	2866.45	2821.49	2786.9	2763.3	2750.57	2747.78	2753.09	2764.37	2779.42	2796.18	2813.19	2829.62	2844.83	2858.39	2870	2879.51	2886.86	2892.06	2895.13	2896.14
'dltC'	194.873	226.127	264.993	312.398	369.188	436.087	513.332	600.49	696.331	799.323	907.613	1018.85	1130.46	1242.98	1350.71	1453.32	1551.43	1646.27	1739.32	1831.49	1922.86	2012.59	2098.8	2178.64	2248.47	2304.4	2343.05	2361.94	2359.87	2336.74	2293.5	2232.24	2155.99	2068.43	1973.31	1874.52	1776.16	1682.16	1595.94	1519.75	1454.59	1400.67	1357.57	1324.3	1299.61	1282.07	1270.16	1262.43	1257.57
'dltD'	181.001	210.332	246.89	291.971	346.953	413.116	491.364	582.046	684.77	798.37	920.993	1050.13	1182.81	1319.1	1451.93	1578.88	1697.93	1807.52	1906.62	1994.67	2071.94	2139.42	2198.49	2250.55	2296.49	2336.43	2369.67	2394.75	2409.74	2412.4	2400.71	2373.48	2330.73	2273.82	2205.36	2128.95	2048.82	1969.39	1894.81	1828.35	1772.36	1728.3	1696.6	1676.75	1667.24	1665.76	1669.69	1676.41	1683.54
'dltE'	164.823	178.23	195.393	216.829	243.094	274.761	312.208	355.517	404.393	458.333	516.597	578.116	641.605	707.199	771.823	834.728	895.52	954.08	1010.42	1064.42	1115.67	1163.53	1207.04	1245	1276.04	1298.82	1312.4	1316.29	1310.61	1295.91	1273.16	1243.73	1209.28	1171.61	1132.46	1093.46	1056.26	1022.36	993.026	969.09	950.882	938.429	931.495	929.626	932.25	938.729	948.38	960.525	974.539
'dnaA'	2103.34	2592.65	3152.79	3788.02	4496.19	5266.43	6079.5	6908.06	7718.43	8472.56	9132.74	9667.34	10054.7	10313.4	10406	10346	10152.7	9847.97	9454.19	8988.93	8468.57	7913.42	7345.96	6789.58	6263.49	5780.43	5350.59	4981.05	4675.28	4433.78	4254.58	4132.64	4060.42	4028.65	4027.79	4047.79	4077.78	4107.17	4126.52	4129.61	4113.92	4079.18	4027.53	3963.46	3893.61	3826.24	3770.54	3735.63	3729.65
'dnaB'	1029.79	1135.4	1248.05	1367.16	1491.41	1618.53	1745.47	1868.6	1984.08	2088.03	2177.12	2249.12	2303.03	2345.46	2367.74	2372.19	2360.74	2334.75	2295.17	2242.9	2179.37	2106.92	2029.04	1950.48	1877.02	1815	1771.07	1751.55	1761.72	1805.18	1883.46	1995.47	2137.22	2301.79	2479.8	2659.84	2829.21	2975.25	3086.59	3154.24	3172.28	3138.45	3054.32	2925.12	2758.91	2565.91	2357.56	2145.32	1939.62
'dnaC'	834.837	993.47	1175.16	1380.9	1609.38	1856.71	2116.5	2379.9	2636.28	2874	3081.62	3249.55	3371.42	3453.93	3486.31	3475.6	3431.4	3364.53	3285.71	3203.42	3124.24	3053.88	2996.54	2954.93	2929.1	2916.8	2915.52	2922.99	2937.27	2956.93	2980.71	3007.15	3034.43	3060.24	3081.93	3096.69	3101.37	3092.75	3067.85	3024.07	2959.33	2872.75	2764.75	2637.16	2493.09	2336.7	2172.84	2006.61	1842.89
'dnaD'	1571.91	1846.31	2149.54	2480.88	2835.54	3203.92	3572.42	3924.05	4239.94	4501.5	4692.66	4802.39	4826.62	4781.78	4659.9	4480.23	4265.09	4037.08	3816.53	3618.6	3453.61	3328.45	3246.36	3207.57	3209	3244.84	3309.14	3396.76	3503.64	3627.33	3766.55	3919.5	4083.34	4253.76	4424.84	4589.66	4740.55	4869.67	4969.76	5034.32	5058.08	5038.15	4974.26	4868.65	4725.61	4551.1	4352.32	4137.01	3912.86
'dnaE'	110.742	125.461	142.21	161.05	181.826	204.135	227.347	250.615	272.935	293.313	310.864	324.9	335.049	342.111	345.32	345.554	343.916	341.569	339.592	338.721	339.332	341.564	345.303	350.235	355.837	361.471	366.632	371.01	374.517	377.262	379.477	381.404	383.231	385.032	386.712	388.073	388.881	388.877	387.824	385.503	381.724	376.417	369.673	361.747	353.083	344.282	336.013	328.956	323.733
'dnaG'	1141.88	1383.93	1664.64	1986.52	2348.81	2746.98	3172.77	3614.15	4056.03	4481.11	4871.49	5211.2	5488.29	5711.41	5859.11	5938.24	5959.75	5936.97	5883.95	5812.15	5731.15	5650.29	5577.38	5518.28	5474.54	5443.67	5422.51	5407.61	5395.65	5383.73	5369.18	5349.21	5321.08	5282.12	5230.18	5163.7	5081.2	4981.43	4863.56	4727.11	4572.12	4399.52	4211.33	4010.62	3801.43	3588.52	3376.97	3171.83	2977.66
'dnaI'	895.296	1081.64	1293.11	1531.18	1794.7	2079	2376.39	2676.37	2966.44	3233.39	3465	3651.86	3788.59	3884.89	3929.77	3931.41	3899.68	3844.56	3775.14	3697.58	3616.42	3536.41	3462.12	3397.93	3346.75	3309.53	3286.91	3279.3	3286.75	3309.24	3346.46	3397.04	3458.32	3526.36	3596.03	3661.19	3715.2	3751.45	3764.1	3748.52	3701.67	3622.63	3512.85	3376.02	3217.69	3044.82	2865.16	2686.49	2515.84
'dnaJ'	1225.37	1483.04	1777.46	2110.63	2481.38	2884.53	3310.93	3747.67	4178.89	4587.68	4958.17	5277.57	5538.03	5753.12	5905.69	6006.97	6071.14	6113.19	6147.04	6182.54	6226.52	6284.52	6359.87	6453.4	6561.6	6676.65	6789.69	6891.56	6973.56	7028.23	7049.79	7034.18	6979.18	6884.37	6750.87	6581.16	6378.96	6148.9	5896.2	5626.05	5343.53	5053.98	4762.92	4476.01	4198.73	3936.13	3692.81	3472.64	3278.5
'dnaK'	1004.19	1194.17	1407.62	1645.82	1907.25	2186.68	2476.02	2764.67	3040.35	3291.37	3508.37	3685.38	3821.04	3929.38	4004.38	4059.93	4111.37	4173.44	4258.43	4373.77	4522.7	4705.61	4919.48	5157.94	5410.74	5663.96	5902.55	6111.86	6279.06	6394.9	6454.52	6457.03	6405.67	6307.59	6172.66	6012.96	5842.24	5674.48	5522.47	5396.45	5303.56	5247.94	5230.72	5250.24	5302.42	5381.29	5479.94	5591.23	5708.43
'dnaN'	785.322	960.491	1163.97	1397.62	1661.26	1952.02	2264.02	2588.32	2913.3	3225.59	3511.45	3758.41	3956.69	4111.12	4204.25	4238.45	4218.76	4151.93	4045.64	3906.15	3739.12	3551.52	3350.92	3145.09	2940.08	2739.92	2548.65	2370.02	2207.28	2062.92	1938.5	1834.49	1750.3	1684.44	1634.71	1598.5	1573.01	1555.48	1543.43	1535.1	1529.42	1525.77	1524.05	1524.69	1528.89	1538.53	1555.67	1582.35	1620.36
'dnaX'	821.374	987.159	1174.49	1384.04	1614.14	1860.12	2114.59	2367.65	2607.69	2822.45	3000.55	3133.25	3215.71	3256.34	3246.85	3196.21	3115.38	3015.87	2908.46	2801.24	2700.33	2611.21	2538.21	2484.48	2450.96	2436.14	2437.78	2453.26	2479.72	2514.54	2555.44	2600.07	2646.05	2691.02	2732.72	2769.07	2798.07	2817.88	2826.96	2824.06	2808.36	2779.59	2738.14	2684.95	2621.48	2549.53	2471.23	2388.83	2304.6
'dppA'	63.0337	67.6176	73.1334	79.6727	87.2602	95.841	105.278	115.344	125.73	136.086	146.042	155.253	163.437	170.719	176.615	181.153	184.466	186.757	188.261	189.144	189.486	189.35	188.775	187.795	186.421	184.67	182.65	180.555	178.65	177.241	176.617	176.989	178.453	180.964	184.332	188.257	192.373	196.283	199.607	202.015	203.232	203.056	201.374	198.165	193.523	187.642	180.759	173.136	165.036
'dppB'	51.1571	51.5259	51.8506	52.1215	52.3669	52.6323	52.9546	53.3679	53.9003	54.6037	55.5741	56.9204	58.7455	61.1629	64.1274	67.5539	71.2713	75.0334	78.5486	81.5171	83.6683	84.8089	84.8605	83.8832	82.0847	79.7978	77.4384	75.4605	74.3019	74.3192	75.7733	78.8112	83.4327	89.4808	96.6281	104.403	112.271	119.686	126.151	131.266	134.75	136.45	136.356	134.585	131.366	127.015	121.891	116.357	110.745
'dppC'	95.9872	96.2627	96.6388	97.1328	97.7561	98.5015	99.3456	100.256	101.202	102.182	103.244	104.473	105.992	107.948	110.505	113.752	117.736	122.444	127.79	133.596	139.611	145.557	151.166	156.219	160.578	164.202	167.15	169.582	171.721	173.826	176.154	178.91	182.213	186.068	190.359	194.863	199.302	203.375	206.799	209.341	210.829	211.168	210.363	208.507	205.785	202.456	198.809	195.136	191.698
'dppD'	105.898	105.521	105.188	104.917	104.701	104.493	104.227	103.827	103.211	102.328	101.171	99.7718	98.2124	96.5329	95.0072	93.7491	92.8693	92.4505	92.5319	93.079	93.9819	95.0894	96.2291	97.2347	97.976	98.3667	98.3763	98.0391	97.4476	96.7542	96.1489	95.8103	95.8845	96.4699	97.603	99.2701	101.43	104.02	106.964	110.184	113.594	117.101	120.616	124.058	127.369	130.515	133.47	136.213	138.73
'dppE'	105.044	103.209	101.56	100.156	99.0358	98.1997	97.6222	97.2508	97.0126	96.8631	96.7987	96.8451	97.0651	97.3831	98.227	99.6481	101.714	104.472	107.925	111.997	116.53	121.308	126.094	130.672	134.888	138.679	142.097	145.312	148.582	152.222	156.546	161.793	168.068	175.316	183.296	191.626	199.858	207.518	214.171	219.46	223.12	225.019	225.176	223.754	221.055	217.497	213.546	209.669	206.287
'dps'	143.07	150.94	160.32	171.364	184.091	198.323	213.716	229.792	246.006	261.998	277.721	293.44	309.793	328.224	349.611	375.464	407.413	447.002	495.531	553.996	623.157	703.63	795.992	900.938	1019.39	1152.56	1302.15	1470.25	1659.19	1871.53	2109.82	2376	2671.11	2995.09	3346.53	3722.85	4120.51	4535.13	4961.64	5394.09	5825.75	6249.23	6656.5	7038.87	7387.01	7691.27	7942.22	8131.16	8250.88
'dra'	433.672	484.66	538.779	595.862	654.866	713.583	769.183	818.431	858.033	885.11	897.708	895.182	878.371	851.583	814.94	772.587	728.545	686.232	648.161	615.669	589.239	568.947	554.576	545.768	542.127	542.964	547.316	554.105	562.203	570.854	579.736	588.511	596.844	604.427	610.983	616.25	620.002	622.062	622.311	620.727	617.422	612.647	606.796	600.395	594.073	588.522	584.49	582.711	583.831
'drm'	119.819	132.643	148.255	167.14	190.219	218.631	253.326	295.066	344.333	401.596	467.543	542.82	627.942	724.908	831.869	948.6	1074.23	1207.23	1345.4	1486.29	1627.7	1767.8	1905.12	2038.51	2166.96	2289.38	2404.53	2511	2607.21	2691.37	2761.87	2817.82	2859.08	2886.21	2900.17	2902.12	2893.53	2876.08	2851.5	2821.39	2787.38	2751.24	2714.84	2680.07	2648.58	2621.71	2600.81	2587.11	2581.62
'dsdA'	172.319	197.248	225.718	257.916	293.657	332.288	372.719	413.456	452.71	488.639	519.581	544.27	562.039	574.273	579.765	580.018	576.838	572.071	567.381	563.89	562.295	563.113	566.622	572.886	581.627	592.246	604.154	616.851	629.95	643.221	656.558	669.86	682.978	695.678	707.596	718.288	727.291	734.156	738.503	740.004	738.424	733.727	726.096	715.925	703.783	690.367	676.447	662.79	650.087
'dxr'	81.6589	89.2563	98.8622	110.928	126.134	145.281	169.116	198.319	233.436	274.968	323.436	379.255	442.679	514.95	594.482	680.686	772.596	868.873	967.864	1067.74	1166.73	1263.24	1355.96	1443.9	1526.38	1602.91	1673.22	1737.18	1794.72	1845.71	1889.98	1927.52	1958.37	1982.64	2000.25	2010.99	2014.58	2010.75	1999.29	1980.21	1953.83	1920.87	1882.55	1840.6	1797.16	1754.71	1715.94	1683.49	1659.74
'dxs'	723.538	863.508	1022.07	1199.8	1395.21	1604.21	1820.37	2035.12	2238.41	2419.66	2569.11	2679.25	2746.03	2776.69	2764.72	2718.33	2647.57	2562.94	2474.18	2388.26	2309.93	2242.88	2189.35	2150.15	2123.95	2107.29	2096.34	2087.34	2077	2062.9	2043.63	2018.39	1987.01	1949.92	1908.12	1863.11	1816.59	1770.31	1725.86	1684.46	1646.84	1613.3	1583.77	1557.78	1534.62	1513.39	1493.05	1472.58	1451.04
'eag'	244.862	293.061	348.808	412.513	483.899	561.847	644.371	728.625	811.06	887.704	954.57	1008.18	1046.04	1069.65	1075.19	1064.26	1039.36	1003.5	959.813	910.867	858.782	805.71	753.617	704.203	658.457	616.651	578.98	545.603	516.651	492.237	472.391	456.944	445.516	437.517	432.218	428.81	426.418	424.173	421.281	417.087	411.075	402.888	392.366	379.546	364.697	348.291	330.876	313.028	295.296
'ebrA'	222.546	251.121	283.927	321.155	362.586	407.482	454.59	502.153	548.021	589.844	625.331	652.565	670.257	679.461	678.237	667.757	649.662	625.822	598.124	568.042	536.741	505.373	474.971	446.433	420.297	396.723	375.858	357.845	342.824	330.925	322.221	316.64	313.931	313.66	315.242	317.987	321.137	323.941	325.72	325.927	324.158	320.181	313.958	305.64	295.572	284.255	272.25	260.124	248.39
'ebrB'	195.578	216.898	241.454	269.454	300.804	335.014	371.198	408.09	444.125	477.594	506.864	530.579	547.842	559.513	564.076	562.265	555.08	543.626	528.977	511.881	492.885	472.624	451.774	431.049	411.03	392.117	374.765	359.457	346.661	336.787	330.134	326.79	326.588	329.095	333.63	339.323	345.2	350.281	353.681	354.689	352.796	347.729	339.483	328.31	314.713	299.392	283.13	266.713	250.859
'ecsA'	234.181	245.194	257.753	271.986	287.876	305.188	323.498	342.224	360.681	378.219	394.343	408.782	421.549	433.575	444.479	454.913	465.502	476.717	488.8	501.612	514.744	527.738	540.146	551.618	561.899	570.838	578.512	585.221	591.43	597.735	604.796	613.173	623.248	635.167	648.811	663.834	679.762	696.057	712.191	727.75	742.462	756.208	769.044	781.207	793.113	805.336	818.517	833.298	850.232
'ecsB'	114.331	117.873	122.259	127.576	133.873	141.142	149.298	158.183	167.58	177.289	187.161	197.106	207.113	217.49	228.112	239.095	250.568	262.609	275.205	288.155	301.095	313.606	325.26	335.673	344.528	351.61	356.899	360.565	362.93	364.404	365.425	366.389	367.591	369.185	371.139	373.278	375.351	377.066	378.139	378.323	377.408	375.268	371.886	367.352	361.884	355.807	349.482	343.273	337.51
'ecsC'	56.4328	61.4134	67.385	74.468	82.7675	92.3434	103.176	115.16	128.111	141.8	155.998	170.49	185.095	200.102	214.903	229.454	243.709	257.595	270.988	283.661	295.331	305.744	314.674	321.942	327.381	330.841	332.247	331.603	328.987	324.532	318.425	310.926	302.348	293.048	283.383	273.702	264.345	255.624	247.805	241.124	235.789	231.969	229.803	229.423	230.97	234.604	240.49	248.783	259.598
'efp'	137.761	157.66	181.531	209.999	243.597	282.7	327.488	377.923	433.754	494.797	560.957	632.12	708.192	791.027	878.28	970.48	1068.07	1171.22	1279.59	1392.15	1507.25	1622.83	1736.56	1846.08	1949.17	2044.02	2129.45	2205.09	2271.32	2329.18	2380.22	2426.16	2468.76	2509.55	2549.62	2589.76	2630.59	2672.53	2715.79	2760.1	2804.72	2848.81	2891.44	2931.59	2968.13	2999.85	3025.57	3044.15	3054.57
'eno'	510.777	631.432	774.626	942.585	1135.82	1352.89	1590.45	1842.99	2103.07	2363.42	2617.58	2859.9	3086.82	3306.31	3510.72	3710.06	3917.57	4147.85	4414.7	4727.95	5092.66	5508.8	5970.06	6463.89	6971.42	7469.22	7932.91	8339.56	8670.15	8911.29	9055.92	9103.62	9060.57	8938.85	8754.38	8526.45	8276.95	8027.92	7799.42	7606.9	7460.32	7365.05	7321.84	7327.3	7374.56	7454.24	7555.7	7668.26	7782.22
'epr'	16.623	18.7472	21.1125	23.7362	26.6255	29.7753	33.1682	36.7751	40.5581	44.4839	48.5271	52.6669	56.8894	61.3533	65.7904	70.1586	74.4041	78.4597	82.2514	85.6974	88.702	91.1818	93.098	94.4906	95.5074	96.4199	97.6205	99.5917	102.847	107.862	115.005	124.452	136.135	149.708	164.559	179.858	194.651	207.959	218.887	226.724	230.983	231.448	228.198	221.597	212.265	201.022	188.784	176.471	164.916
'era'	686.209	783.261	893.403	1017.42	1155.38	1306.04	1466.7	1633.26	1800.49	1962.69	2114.67	2252.36	2373.3	2482.94	2573.53	2646.91	2704.99	2749.25	2780.58	2798.66	2802.97	2793.95	2772.96	2742.21	2703.89	2659.72	2611.48	2560.75	2508.81	2456.49	2404.51	2353.6	2304.52	2258.14	2215.32	2176.71	2142.91	2114.49	2091.93	2075.81	2066.79	2065.28	2071.42	2085.06	2105.84	2133.22	2166.47	2204.79	2247.3
'etfA'	277.686	296.341	317.678	341.872	368.813	398.012	428.652	459.607	489.528	516.999	540.722	559.705	573.405	582.828	586.934	586.59	582.855	576.81	569.432	561.278	552.58	543.524	534.239	524.837	515.325	505.602	495.685	485.738	476.038	466.999	459.098	452.729	448.143	445.416	444.449	444.997	446.723	449.242	452.174	455.211	458.097	460.596	462.512	463.703	464.129	463.849	462.934	461.458	459.484
'etfB'	485.791	543.327	607.545	678.774	756.539	839.27	924.545	1009.21	1089.62	1162.04	1223.13	1270.56	1303.26	1324.67	1331.9	1327.48	1314.16	1294.46	1270.47	1243.35	1213.81	1182.71	1151.02	1119.82	1089.99	1061.97	1036.01	1012.21	990.51	970.886	953.446	938.168	924.94	913.603	904.029	896.054	889.447	883.955	879.323	875.394	872.124	869.459	867.335	865.681	864.421	863.475	862.765	862.22	861.781
'exoA'	131.178	147.206	165.986	187.746	212.553	240.245	270.387	302.267	334.932	367.287	398.232	426.788	452.214	475.162	494.001	508.841	519.959	527.713	532.483	534.686	534.936	534.17	533.683	535.175	540.619	552.224	572.529	604.183	649.609	710.687	788.461	882.752	991.884	1112.59	1240.07	1368.32	1490.61	1600.13	1690.63	1757.02	1795.69	1804.86	1784.72	1737.32	1666.14	1575.85	1471.85	1359.73	1244.75
'expZ'	132.424	148.009	165.389	184.591	205.372	227.131	248.993	269.848	288.444	303.563	314.182	319.637	319.742	315.52	306.738	294.656	280.68	266.183	252.345	239.913	229.255	220.551	213.793	208.85	205.452	203.209	201.779	200.927	200.539	200.655	201.427	202.974	205.333	208.425	212.033	215.842	219.478	222.55	224.695	225.613	225.069	222.937	219.223	214.064	207.736	200.625	193.167	185.796	178.905
'exuR'	105.945	119.757	135.758	154.131	174.868	197.702	222.127	247.411	272.645	296.865	319.176	338.876	355.554	369.973	381.207	389.739	396.17	401.093	405.017	408.142	410.447	411.914	412.528	412.307	411.226	409.213	406.328	402.765	398.823	394.856	391.217	388.16	385.786	384.011	382.552	380.961	378.69	375.152	369.808	362.24	352.172	339.506	324.377	307.156	288.477	269.187	250.224	232.528	216.947
'exuT'	51.9578	52.473	53.1411	53.984	55.0059	56.1799	57.4555	58.7635	60.0255	61.1749	62.1755	63.028	63.7756	64.502	65.321	66.2962	67.4823	68.9046	70.5495	72.3522	74.2099	76.0189	77.6962	79.2029	80.5584	81.8401	83.1885	84.7952	86.8751	89.6379	93.2573	97.8254	103.321	109.595	116.369	123.259	129.818	135.587	140.147	143.165	144.411	143.787	141.34	137.256	131.843	125.507	118.702	111.882	105.459
'ezrA'	137.18	152.899	171.835	194.494	221.618	254.019	292.29	336.803	387.657	444.878	508.608	578.978	656.096	741.756	833.702	931.513	1034.37	1141.03	1249.88	1358.99	1466.46	1570.69	1670.53	1765.3	1854.71	1938.69	2017.44	2091.28	2160.54	2225.16	2284.78	2339.03	2387.33	2428.93	2462.64	2486.93	2500.14	2500.73	2487.45	2459.79	2418.19	2364.18	2300.5	2231.16	2161.33	2097.12	2045.14	2011.92	2003.22
'fabD'	82.3067	92.6923	106.47	124.333	147.002	175.246	209.835	251.461	300.681	358.563	426.541	505.857	597.538	703.979	824.24	959.927	1112.66	1283.73	1473.63	1681.46	1904.59	2138.62	2377.45	2613.53	2838.36	3043.2	3219.93	3361.71	3463.57	3522.62	3538.02	3511.1	3445.2	3345.35	3217.45	3068.25	2905.41	2736.66	2569.27	2409	2259.8	2124.43	2004.5	1900.59	1812.52	1739.56	1680.49	1633.88	1598.2
'fabF'	563.226	695.816	852.545	1036.18	1248.56	1490	1758.75	2050.82	2359.98	2678.14	2996.32	3305.6	3598.01	3877.72	4126.76	4343.4	4527.38	4679.48	4801.22	4893.42	4956.99	4994.22	5008.11	5001.84	4977.31	4934.6	4873.03	4791.23	4687.41	4559.55	4405.99	4226.24	4021.53	3794.96	3551.49	3297.41	3039.89	2786.29	2543.51	2317.56	2113.17	1933.34	1779.33	1650.9	1546.83	1465.12	1403.18	1358.24	1327.59
'fabG'	33.7221	41.3337	51.4744	64.525	80.9532	101.349	126.248	156.054	190.953	231.362	277.81	330.516	389.38	455.123	525.445	599.454	676.333	755.28	835.48	915.516	992.967	1064.83	1127.84	1178.89	1215.53	1236.54	1242.34	1235.06	1218.21	1196.16	1173.46	1154.23	1141.63	1137.42	1141.59	1152.84	1169.21	1188.42	1208.11	1226.08	1240.12	1248.28	1249.04	1241.42	1225.32	1201.5	1170.94	1134.77	1094.15
'fabHA'	340.588	417.133	508.821	617.944	747.229	899.117	1074.84	1274.24	1495.5	1735.14	1988.88	2251.88	2519.06	2792.84	3058.32	3309.3	3539.21	3741.44	3909.99	4039.59	4126.84	4171.51	4176.34	4146.47	4088.11	4007.39	3909.86	3799.82	3679.98	3551.03	3412.45	3263.78	3104.94	2936.64	2760.43	2578.17	2392.08	2204.79	2019.01	1838.05	1665.54	1504.4	1356.82	1224.3	1107.81	1007.88	924.539	857.45	805.993
'fabHB'	45.4781	47.3524	49.3586	51.4877	53.7483	56.1599	58.7357	61.4913	64.4523	67.6902	71.3328	75.5391	80.4854	86.4972	93.452	101.368	110.174	119.701	129.692	139.782	149.494	158.326	165.816	171.61	175.521	177.563	177.967	177.151	175.668	174.102	173.005	172.827	173.846	176.128	179.504	183.609	187.963	192.038	195.328	197.42	197.995	196.849	193.922	189.299	183.234	176.122	168.404	160.524	152.885
'fabI'	87.2869	97.2262	109.765	125.223	143.935	166.229	192.274	222.013	255.108	291.479	331.269	374.451	420.881	471.355	524.57	581.261	642.394	708.941	781.587	860.325	944.234	1031.47	1119.31	1204.29	1282.57	1350.3	1404.17	1441.69	1461.47	1463.08	1447.04	1414.75	1368.32	1310.27	1243.08	1169.26	1091.7	1013.27	936.669	863.833	795.837	733.396	676.881	626.363	581.715	542.66	508.775	479.567	454.521
'fabL'	225.624	251.565	281.522	315.738	354.145	396.299	441.357	488.074	534.883	580.493	624.053	665.021	703.327	741.082	777.202	813.954	853.952	899.785	953.628	1016.72	1089.33	1170.81	1259.65	1353.52	1449.4	1543.91	1633.94	1716.98	1791.32	1855.98	1910.67	1955.64	1991.45	2018.8	2038.08	2049.54	2053.63	2050.82	2041.67	2026.49	2005.39	1978.8	1947.48	1912.61	1875.72	1838.61	1803.27	1771.63	1745.43
'fbaA'	1012.89	1173.71	1357.5	1565.59	1798.13	2053.69	2328.85	2618.46	2916.19	3216.32	3515.18	3811.66	4108.23	4422.62	4751.57	5111.95	5521.47	5996.42	6549.06	7187.03	7914.37	8730.1	9627.09	10591.7	11602.9	12633.2	13652.3	14629.3	15535.2	16345.2	17041.2	17612.5	18056.9	18379.6	18591.3	18706.8	18743.8	18720.7	18655	18561.3	18451.8	18337.7	18228.7	18133.2	18056.5	18001	17969.2	17962.9	17983.6
'fbaB'	40.7248	40.8733	41.1487	41.5713	42.1633	42.9359	43.8831	44.9844	46.2074	47.5269	48.9387	50.4585	52.1218	53.9815	56.1015	58.4742	61.0733	63.8435	66.7	69.5344	72.2307	74.6945	76.8753	78.7882	80.5231	82.2425	84.1785	86.61	89.825	94.0801	99.5716	106.393	114.503	123.706	133.653	143.869	153.81	162.917	170.682	176.703	180.709	182.584	182.375	180.288	176.659	171.925	166.578	161.111	155.969
'fbp'	195.658	224.816	258.52	297.154	340.74	388.756	440.145	493.349	546.407	597.236	643.95	685.083	719.801	749.723	773.072	791.075	805.186	816.851	827.331	837.425	847.77	859.209	872.728	889.426	910.224	935.709	966.37	1002.54	1044.27	1091.44	1143.7	1200.4	1260.53	1322.8	1385.62	1447.24	1505.94	1560.15	1608.61	1650.46	1685.41	1713.71	1736.11	1753.8	1768.27	1781.22	1794.47	1809.76	1828.65
'fdhD'	181.725	212.862	249.071	290.764	337.958	390.141	446.277	504.8	563.713	620.631	673.061	718.793	756.163	786.18	805.88	815.671	816.343	808.907	794.474	773.949	748.292	718.868	687.324	655.495	625.005	597.111	572.978	553.576	539.593	531.441	529.253	532.794	541.496	554.508	570.855	589.441	609.031	628.389	646.391	662.235	675.507	686.065	694.05	699.854	704.064	707.415	710.729	714.829	720.451
'feuA'	110.44	120.383	131.741	144.632	159.001	174.555	190.821	207.167	222.851	237.139	249.404	259.224	266.452	271.757	274.826	276.293	276.851	277.138	277.659	278.671	280.283	282.596	285.709	289.765	294.911	301.279	309.079	318.59	330.109	343.979	360.538	379.945	402.122	426.733	453.186	480.69	508.353	535.264	560.592	583.689	604.143	621.793	636.734	649.285	659.932	669.285	678.037	686.88	696.432
'feuB'	70.483	71.834	73.4284	75.2924	77.4544	79.9174	82.643	85.5583	88.5597	91.5594	94.5224	97.4552	100.407	103.53	106.813	110.241	113.762	117.272	120.621	123.621	126.08	127.867	128.952	129.434	129.549	129.653	130.215	131.763	134.829	139.874	147.256	157.159	169.536	184.09	200.256	217.254	234.193	250.164	264.335	276.043	284.825	290.438	292.873	292.339	289.231	284.083	277.502	270.102	262.442
'feuC'	70.2602	68.4676	66.6873	64.9483	63.3069	61.8326	60.5902	59.6415	59.0436	58.8683	59.2125	60.1805	61.8745	64.2695	67.6063	71.7932	76.6892	82.0991	87.7844	93.479	98.9012	103.79	107.946	111.269	113.789	115.668	117.189	118.727	120.696	123.496	127.469	132.853	139.733	148.02	157.441	167.568	177.888	187.865	196.997	204.885	211.24	215.9	218.833	220.132	220.006	218.753	216.712	214.224	211.599
'ffh'	757.13	981.494	1269.43	1628.52	2066.32	2591.02	3207.67	3916.17	4709.58	5571.92	6477.21	7391.86	8277.75	9120.94	9855.31	10455.8	10907.8	11208.5	11364.9	11391.2	11305.6	11128.6	10879.5	10574.4	10223.6	9833.09	9408.07	8953.11	8473.29	7972.78	7454.36	6922.21	6382.34	5842.35	5312.03	4802.75	4325.39	3889.39	3502.06	3168.08	2889.15	2663.99	2488.73	2357.6	2263.87	2200.46	2160.2	2136.41	2123.26
'fhuB'	208.739	221.99	237.377	255.052	275.015	297.083	320.869	345.774	371.024	395.742	419.047	440.156	458.483	474.574	487.2	496.672	503.473	508.171	511.345	513.458	514.933	516.24	517.861	520.274	523.842	528.812	535.477	544.152	555.13	568.607	584.631	603.033	623.381	644.947	666.719	687.458	705.791	720.334	729.836	733.26	729.873	719.374	701.931	678.169	649.086	615.968	580.294	543.585	507.27
'fhuC'	202.58	215.956	231.757	250.201	271.366	295.141	321.194	348.95	377.614	406.231	433.78	459.297	481.981	502.21	518.446	530.717	539.255	544.431	546.686	546.369	543.797	539.405	533.691	527.197	520.368	513.54	507.096	501.436	496.944	493.941	492.655	493.177	495.452	499.263	504.255	509.965	515.866	521.419	526.136	529.626	531.615	531.957	530.644	527.801	523.679	518.627	513.037	507.301	501.776
'fhuD'	196.636	212.452	231.096	252.826	277.677	305.425	335.601	367.467	400.045	432.243	462.946	491.15	516.128	538.648	557.414	573.264	587.488	601.71	617.737	637.465	662.875	695.989	738.768	793.074	860.527	942.477	1040.13	1154.44	1285.83	1434	1597.6	1774.02	1959.21	2147.67	2332.6	2506.27	2660.61	2787.93	2881.66	2936.78	2950.27	2921.65	2853.16	2749.56	2617.61	2465.51	2302.21	2136.59	1976.62
'fhuG'	146	160.049	176.561	195.744	217.65	242.125	268.779	296.976	325.866	354.432	381.605	406.407	428.067	447.041	461.871	472.685	479.796	483.631	484.666	483.274	479.83	474.862	468.985	462.869	457.058	451.937	447.89	445.263	444.33	445.246	448.029	452.547	458.507	465.463	472.847	479.987	486.138	490.556	492.578	491.707	487.662	480.404	470.164	457.434	442.928	427.529	412.217	397.972	385.677
'flgB'	247.165	288.13	333.909	384.699	439.942	498.082	556.83	613.261	664.086	706.063	736.475	753.561	756.836	749.031	729.465	701.303	668.028	632.958	598.894	567.49	539.49	515.31	495.033	478.544	465.453	455.037	446.648	439.844	434.419	430.585	428.906	429.88	433.85	440.94	451.028	463.789	478.754	495.363	513.023	531.181	549.308	566.893	583.484	598.697	612.267	624.059	633.981	641.983	648.051
'flgC'	218.086	251.001	287.951	329.245	374.581	422.815	472.223	520.576	565.339	603.99	634.399	655.166	665.857	668.646	662.648	650.048	633.176	614.166	594.729	575.708	557.371	539.944	523.6	508.532	494.82	482.283	470.74	460.073	450.234	441.464	434.28	429.131	426.382	426.307	429.085	434.813	443.524	455.194	469.737	487.038	506.926	529.11	553.166	578.551	604.654	630.827	656.399	680.725	703.247
'flgE'	137.827	142.234	147.877	154.902	163.417	173.417	184.752	197.135	210.165	223.43	236.618	249.529	262.119	274.728	287.354	300.038	312.82	325.651	338.365	350.576	361.762	371.459	379.312	385.135	388.892	390.683	390.819	389.789	388.208	386.76	386.177	387.175	390.387	396.328	405.343	417.606	433.204	452.149	474.396	499.899	528.582	560.287	594.78	631.754	670.864	711.744	753.969	797.07	840.539
'flgK'	116.614	127.604	140.601	155.759	173.08	192.377	213.255	235.11	257.165	278.596	298.622	316.576	332.005	345.392	355.956	364.121	370.507	375.805	380.676	385.529	390.55	395.842	401.39	407.09	412.684	417.809	422.213	425.787	428.571	430.738	432.551	434.297	436.238	438.572	441.386	444.693	448.481	452.715	457.35	462.315	467.514	472.866	478.323	483.874	489.565	495.492	501.763	508.482	515.731
'flgL'	146.619	164.223	185.045	209.365	237.209	268.311	302.108	337.728	374.032	409.747	443.581	474.353	501.16	524.627	543.099	556.991	567.051	574.214	579.461	583.486	586.717	589.51	592.082	594.526	596.68	598.208	598.911	598.771	597.942	596.75	595.594	594.832	594.718	595.368	596.731	598.652	600.922	603.302	605.558	607.498	608.966	609.88	610.263	610.249	610.124	610.304	611.253	613.432	617.252
'flgM'	180.366	202.698	228.583	258.248	291.637	328.348	367.623	408.336	449.069	488.309	524.606	556.728	583.826	606.94	624.323	636.84	645.675	652.141	657.494	662.6	667.988	674.06	681.024	688.923	697.499	706.275	714.909	723.237	731.281	739.23	747.374	755.978	765.22	775.131	785.546	796.173	806.679	816.711	825.947	834.148	841.187	847.111	852.16	856.777	861.603	867.446	875.199	885.752	899.888
'flhA'	63.16	63.697	64.6019	65.9376	67.7539	70.0793	72.9163	76.2371	79.9826	84.102	88.557	93.3067	98.318	103.623	109.177	114.949	120.935	127.13	133.517	140.022	146.506	152.793	158.701	164.076	168.826	172.95	176.573	179.941	183.385	187.267	191.922	197.581	204.325	212.046	220.425	228.988	237.177	244.411	250.157	253.996	255.644	255.003	252.185	247.51	241.5	234.837	228.282	222.594	218.456
'flhB'	63.1307	63.7872	64.7561	66.0776	67.8113	70.0207	72.7421	75.9867	79.7422	84.0022	88.7875	94.1339	100.091	106.785	114.188	122.237	130.823	139.784	148.901	157.872	166.326	173.899	180.267	185.183	188.492	190.142	190.212	188.896	186.474	183.266	179.611	175.851	172.298	169.213	166.782	165.127	164.334	164.468	165.578	167.717	170.929	175.223	180.575	186.935	194.246	202.445	211.44	221.11	231.311
'flhF'	46.0251	46.6422	47.5094	48.66	50.1546	52.063	54.4283	57.2662	60.5587	64.2848	68.4426	73.0292	78.0379	83.5276	89.3887	95.5046	101.732	107.897	113.811	119.257	124.015	127.907	130.813	132.683	133.53	133.423	132.493	130.914	128.884	126.585	124.188	121.862	119.756	117.992	116.638	115.711	115.218	115.163	115.551	116.42	117.839	119.879	122.622	126.16	130.611	136.11	142.786	150.746	160.054
'flhO'	162.393	181.919	204.207	229.398	257.316	287.366	318.592	349.7	379.162	405.416	427.064	443.071	452.936	457.759	456.829	451.503	443.386	434.101	425.089	417.627	413.021	412.679	418.127	431.091	453.418	487.039	534.102	596.809	677.083	776.345	895.201	1032.9	1187.04	1353.41	1526.1	1697.85	1860.64	2006.38	2127.73	2218.65	2274.86	2294.38	2277.65	2227.39	2147.98	2045.09	1925.33	1795.5	1662.06
'flhP'	95.7689	106.341	118.519	132.385	147.848	164.604	182.149	199.791	216.697	232.032	245.051	255.191	262.162	266.545	267.911	266.972	264.604	261.715	259.128	257.482	257.294	259.028	263.112	269.996	280.127	293.99	312.238	335.656	365.035	401.067	444.196	494.364	550.87	612.286	676.463	740.699	801.989	857.296	903.862	939.406	962.297	971.767	967.964	951.89	925.207	890.08	849.005	804.53	759.025
'fliD'	108.406	120.882	135.623	152.816	172.425	194.179	217.598	241.982	266.453	290.089	311.993	331.367	347.638	361.299	371.402	378.523	383.519	387.387	391.121	395.434	400.744	407.282	415.044	423.817	433.126	442.335	450.926	458.563	465.125	470.71	475.549	479.88	483.893	487.68	491.191	494.306	496.884	498.768	499.818	499.912	498.974	497.056	494.375	491.321	488.473	486.565	486.408	488.808	494.477
'fliE'	141.147	161.694	184.762	210.454	238.484	268.055	297.98	326.731	352.576	373.806	388.983	397.161	398.065	393.05	381.849	366.175	347.933	328.965	310.84	294.495	280.344	268.587	259.199	252.007	246.648	242.563	239.245	236.325	233.603	231.174	229.402	228.705	229.507	232.206	237.143	244.611	254.863	268.092	284.399	303.799	326.182	351.269	378.608	407.584	437.483	467.531	496.924	524.885	550.738
[truncated: 3,599 more rows]
[truncated: 52 more columns]
