# Supplementary material for: Kinetic Modeling and Meta-Analysis of the Bacillus subtilis SigB Regulon during Spore Germination and Outgrowth
Source: Microorganisms. 2021 Jan 5;9(1):112. doi: 10.3390/microorganisms9010112 (PMC7824861; doi:10.3390/microorganisms9010112)
Supplement: Supplementary file 1 [file microorganisms-09-00112-s001.zip › microorganisms-1052470 -s/supplementary file 3.xlsx]

## Sheet: Table 1
Genes of documented sigB regulon and their regulators identified by modeling, 219 genes found in SubtiWiki, 192 in lit search
Gene – SigB target gene
Reported – regulators listed in SubtiWiki and/or literature
Found	“NULL” means that the model could not fit the profiles
	, “Excluded” means that the gene was not found in the dataset or was excluded during preprocessing
	kinetically equivalent regulators are in parenthesis
	“-“ sign behind the regulators name means that the regulator acted as a repressor (parameter w<0)
expression	genes with overall low expression levels are labeled as "not expressed"
Gene	locus	Reported	Found	expression
abnA	BSU28810	SigB	Excluded
adcA	BSU02850	SigB, SigA	Excluded
adcB	BSU02870	SigB	Excluded
adcC	BSU02860	SigB, SigA	Excluded
aldY	BSU38830	SigB	SigB
apt	BSU27610	SigB, SigA	SigA
aroA	BSU29750	SigB	NULL
atpC	BSU36800	SigB, SigA	SigA
bioA	BSU30230	SigB	Excluded	not expressed
bmr	BSU24010	SigB, mtA, SigA, bmrR	SigB,bmrR, (SigB,SigA)
bmrg	nf	SigB	Excluded
bmrR	BSU24020	SigB, mtA, SigA, bmrR	SigA,bmrR, (SigB-,bmrR)
bmrU	BSU24000	SigB	SigB
bofC	BSU27750	SigB, ccpA, SigF, SigG	SigB, SigF, (SigB)
ccpA	BSU29740	SigB	SigB
cdd	BSU25300	SigB, SigA	NULL
chaA	BSU7920	SigB, SigG	Excluded
clpC	BSU00860	SigB, SigA, SigF, SigM, ctsR	SigA-,SigF,ctsR- (SigA-,ctsR), (SigB,ctsR), (ctsR)
clpP	BSU34540	SigB	SigB
copA	BSU33500	SigB	Excluded
copZ	BSU33510	SigB, SigA	Excluded
cpgA	BSU15780	SigB	Excluded
csbA	BSU35180	SigB, SigA	SigA
csbB	BSU08600	SigB, SigX	SigB, SigX
csbC	BSU39810	SigB	SigB
csbD	BSU36670	SigB	SigB
csbX	BSU27760	SigB, ccpA, SigF, SigG	SigB, SigF, (SigB)
ctc	BSU00520	SigB, SigA	SigB, SigA
ctrA	BSU37150	SigB	Excluded
ctsR	BSU00830	SigB, SigA, SigF, SigM, ctsR	SigB, SigA, SigM-(SigB, SigA), (SigB)
cypC	BSU02100	SigB	SigB
dacC	BSU18350	SigB, SigH	Excluded	not expressed
dctB	BSU04440	SigB	SigB
deoR	BSU39430	SigB	SigB
dgkA	BSU25310	SigB	NULL
dinR	BSU23500	SigB	Excluded
disA	BSU00880	SigB, SigA, SigF, SigM, ctsR	Excluded
dps	BSU30650	SigB	SigB
eag	BSU13650	SigB	NULL
era	BSU25290	SigB, SigA	NULL
fin	BSU0540	SigB, SigF, SigG	Excluded
folD	BSU24310	SigB	NULL
gabD	BSU03910	SigB, SigA, gabR	SigB
gabP	BSU38860	SigB, SigA	Excluded
galE	BSU38200	SigB	SigB
galK	BSU38190	SigB	SigB
galM	BSU18360	SigB, SigH	Excluded
ggaA	BSU35690	SigB	NULL
glpD	BSU09300	SigB	SigB
gsiB	BSU04400	SigB, SigI	SigB, SigI
gspA	BSU38430	SigB	SigB
gtaB	BSU35670	SigB, SigA	SigB, SigA
guaD	BSU13170	SigB, SigA, pucR	SigB, pucR
hemA	BSU28170	SigB, SigA	SigA
hemX	BSU28160	SigB, SigA	SigA
hisD	BSU34910	SigB	Excluded	not expressed
hpf	BSU35310	SigB, phoP, SigD, SigH	Excluded
infB	BSU16630	SigB, SigA, nusA	SigB-, SigA
ipi	BSU11130	SigB	SigB
ispA	BSU13190	SigB	Excluded	not expressed
ispD	BSU00900	SigB, SigM	Excluded
ispF	BSU00910	SigB, SigM	Excluded
katE	BSU39050	SigB	SigB
katX	BSU38630	SigB, SigF, rsfA	SigB
lctEc	nf	SigB	Excluded
licR	BSU38600	SigB	SigB
luxS	BSU30670	SigB	NULL
lytD	BSU35780	SigB	SigB
malS	BSU29880	SigB	SigB
manP	BSU12010	SigB	NULL
mcsA	BSU00840	SigB, SigA, SigF, SigM, ctsR	SigA, ctsR-,(SigB,ctsR), (ctsR)
mcsB	BSU00850	SigB, SigA, SigF, SigM, ctsR	SigA, ctsR-,(SigB,ctsR), (ctsR)
menC	BSU30780	SigB, SigA	SigB, SigA
menE	BSU30790	SigB, SigA	SigB, SigA
mfd	BSU00550	SigB	SigB
mhqO	BSU5490	SigB, SigA, mhqR	Excluded
mhqP	BSU05500	SigB, SigA, mhqR	Excluded
mmgD	BSU24140	SigB	Excluded	not expressed
mntH	BSU04360	SigB	NULL
nadE	BSU03130	SigB, SigA	SigB, SigA
nagBA	BSU35020	SigB	Excluded
nap	BSU05440	SigB	NULL
ndh	BSU12290	SigB	Excluded
nhaC	BSU09680	SigB, SigA	SigA
nhaX	BSU09690	SigB	SigB
nsrR	BSU09380	SigB, SigA	Excluded
nusA	BSU16600	SigB, SigA, nusA	Self control
nusB	BSU24320	SigB	SigB
opuBB	BSU33720	SigB	Excluded	not expressed
opuBC	BSU33710	SigB	Excluded	not expressed
opuD	BSU30070	SigB, SigA	SigA
opuE	BSU06660	SigB, ccpA	NULL
pel	BSU07560	SigB	SigB
pepF	BSU11540	SigB	Excluded
pgcA	BSU09310	SigB, SigA	Excluded
phoH	BSU25340	SigB	SigB
phoP	BSU29110	SigB, phoP, ScoC, SigA, ccpA, SigE	SigB-, phoP, (SigA)
phoR	BSU29100	SigB, phoP, ScoC, SigA, ccpA, SigE	SigB-, phoP, (SigA)
plsC	BSU09540	SigB, fapR	Excluded
pnpA	BSU16690	SigB, SigA	SigA
pupG	BSU23490	SigB	Excluded
queA	BSU27720	SigB, SigA	SigA
radA	BSU00870	SigB, SigA, SigF, SigM, ctsR	SigB,SigA,SigM-, (SigB, SigA), (SigB, SigF)
rbfA	BSU16650	SigB, SigA, nusA	SigA
recJ	BSU27620	SigB, SigA	Excluded
recO	BSU25280	SigB, SigA	SigA
rex	BSU05970	SigB	Excluded
ribC	BSU16670	SigB	NULL
ripX	BSU23510	SigB	NULL
rnr	BSU33610	SigB	SigB
rpe	BSU15790	SigB	SigB
rpsO	BSU16680	SigB, SigA	SigA
rsbR	BSU04670	SigB, SigA, ccpA	SigB, ccpA
rsbS	BSU04680	SigB, SigA, ccpA	SigB, SigA-, (SigB,ccpA)
rsbT	BSU04690	SigB, SigA, ccpA	SigB, SigA-, (SigB, ccpA-)
rsbU	BSU04700	SigB, SigA, ccpA	SigB
rsbV	BSU04710	SigB, SigA, ccpA	SigB
rsbW	BSU04720	SigB, SigA, ccpA	SigB
rsbX	BSU04740	SigB, SigA, ccpA	SigB
rsfA	BSU37620	SigB	Excluded	not expressed
rsoA	BSU33222	SigB	Excluded
ruvA	BSU27740	SigB	NULL
ruvB	BSU27730	SigB	NULL
sapB	BSU06650	SigB	SigB
sdhC	BSU28450	SigB	SigB
secG	BSU33630	SigB	NULL
SigB	BSU04730	SigB, SigA, ccpA	SigB
smpB	BSU33600	SigB	SigB-, SigA
sodA	BSU25020	SigB	SigB
spo0E	BSU13640	SigB, rok, SigA, abrB	NULL
spoVC	BSU00530	SigB	SigB
spoVM	BSU15810	SigB	Excluded	not expressed
spoVT	BSU00560	SigB	NULL
spx	BSU11500	SigB, SigA, perR, SigM, SigW, SigX	Excluded
ssrA	BSU_misc_RNA_55	SigB, SigA	Excluded
tcyA	BSU03610	SigB, SigA	Excluded
tcyB	BSU03600	SigB	Excluded
tcyC	BSU03590	SigB	Excluded
tgt	BSU27710	SigB, SigA	SigA
thiN	BSU15800	SigB	Excluded
tmk	BSU00280	SigB, SigA	SigA
truB	BSU16660	SigB	SigB
trxA	BSU28500	SigB, SigA, ctsR, Spx	Excluded
ung	BSU37970	SigB	SigB
ureA	BSU36660	SigB	Excluded	not expressed
ureB	BSU36650	SigB	SigB
uvrA	BSU35160	SigB, SigA	SigA
uvrB	BSU35170	SigB, SigA	SigA
uvrC	BSU28490	SigB, SigA	SigA
xkdS	BSU12720	SigB	Excluded	not expressed
xpf	BSU12560	SigB	Excluded
xseA	nf	SigB	Excluded
xseB	nf	SigB	Excluded
yaaH	BSU00160	SigB, SigE, spoIID	SigB, SigE
yaaI	BSU00170	SigB	SigB
yabS	BSU00650	SigB	NULL
yabT	BSU00660	SigB	SigB
yacL	BSU00890	SigB, SigM	NULL
ybyB	BSU02110	SigB	SigB
ycbK	BSU02540	SigB	SigB
ycbO	BSU02580	SigB	SigB
ycbP	BSU02590	SigB	Excluded
ycdB	BSU02790	SigB	NULL
ycdF	BSU02830	SigB	SigB
ycdG	BSU02840	SigB	SigB
yceC	BSU02890	SigB, SigM, SigW, SigX	SigB, SigW
yceD	BSU02900	SigB, SigM, SigW, SigX	SigB, SigW
yceE	BSU02910	SigB, SigM, SigW, SigX	SigB, SigW
yceF	BSU02920	SigB, SigM, SigW, SigX	SigB, SigW
yceG	BSU02930	SigB, SigM, SigW, SigX	SigB, SigW
yceH	BSU02940	SigB, SigM, SigW, SigX	SigB, SigW
yckC	BSU03390	SigB	SigB
ycsD	BSU04030	SigB	Excluded	not expressed
yczO	BSU04039	SigB	Excluded
ydaB	BSU04170	SigB	NULL
ydaC	BSU04180	SigB	SigB
ydaD	BSU04190	SigB	SigB
ydaE	BSU04200	SigB	SigB
ydaF	BSU04210	SigB	SigB
ydaG	BSU04220	SigB	SigB
ydaJ	BSU04270	SigB	SigB-, SigA
ydaK	BSU04280	SigB	SigB-, SigA
ydaL	BSU04290	SigB	SigB-, SigA
ydaM	BSU04300	SigB	SigB
ydaN	BSU04310	SigB	Excluded	not expressed
ydaP	BSU04340	SigB	SigB
ydaS	BSU04370	SigB	SigB
ydaT	BSU04380	SigB	SigB
ydbC	BSU04420	SigB	SigB
ydbD	BSU04430	SigB	SigB
ydbP	BSU04550	SigB	SigB
ydeC	BSU05150	SigB	Excluded	not expressed
ydfO	BSU05490	SigB	SigB
ydgC	BSU05580	SigB	NULL
ydhK	BSU05790	SigB	SigB
ydjB	BSU06120	SigB	Excluded	not expressed
ydjJ	BSU06220	SigB	Excluded	not expressed
ydjL	BSU06240	SigB	NULL
ydzE	BSU05140	SigB	NULL
ydzK	BSU04359	SigB, SigA	Excluded
yebA	BSU06350	SigB	NULL
yebE	BSU06400	SigB	SigB-, SigA
yebG	BSU06410	SigB	SigB, SigA
yerD	BSU06590	SigB	SigB
yesP	BSU06980	SigB	Excluded	not expressed
yetO	BSU07250	SigB	Excluded	not expressed
yfhD	BSU08490	SigB, SigF, SigG	SigB-, SigF
yfhE	BSU08500	SigB, SigF, SigG	SigB
yfhF	BSU08510	SigB, SigF, SigG	SigB
yfhK	BSU08570	SigB, SigW	SigB
yfhL	BSU08580	SigB, SigW	SigB
yfhM	BSU08590	SigB, SigW	SigB
yfhO	BSU08610	SigB, SigX	SigX
yfkD	BSU07930	SigB, SigG	SigB, SigG
yfkE	BSU07920	SigB	SigB
yfkH	BSU07900	SigB, SigA	SigB
yfkI	BSU07890	SigB, SigA	SigB
yfkJ	BSU07880	SigB, SigA	SigB
yfkM	BSU07850	SigB, fur	SigB
yfkQ	BSU07790	SigB, SigG	Excluded	not expressed
yfkR	BSU07780	SigB, SigG	Excluded	not expressed
yfkS	BSU07770	SigB, SigG	Excluded	not expressed
yfkT	BSU07760	SigB, SigG	SigG
yflA	BSU07750	SigB, abrB, abh	Excluded	not expressed
yflB	BSU07740	SigB, abrB	Excluded	not expressed
yflD	BSU07720	SigB, abrB	Excluded	not expressed
yflG	BSU07690	SigB, SigA, nagR	Excluded
yflH	BSU07680	SigB, SigA, nagR	Excluded
yflI	BSU07670	SigB, SigA, nagR	Excluded
yflS	BSU07570	SigB	Excluded	not expressed
yflT	BSU07550	SigB	SigB
yfmA	BSU07540	SigB	SigB
yfnI	BSU07260	SigB	NULL
ygxB	BSU09390	SigB	SigB
yhaS	BSU09870	SigB	NULL
yhaT	BSU09860	SigB	NULL
yhaU	BSU09850	SigB	Excluded	not expressed
yhbJ	BSU09000	SigB, SigA	SigA
yhcA	BSU09010	SigB, SigA	SigA
yhcB	BSU09020	SigB	Excluded
yhcC	BSU09030	SigB, SigA	SigA
yhcM	BSU09140	SigB, SigF, SigG	SigB, SigF-
yhcY	BSU09320	SigB, SigA	Excluded	not expressed
yhcZ	BSU09330	SigB, SigA	Excluded	not expressed
yhdA	BSU09340	SigB	Excluded	not expressed
yhdF	BSU09450	SigB, SigA, citR	Excluded	not expressed
yhdG	BSU09460	SigB	Excluded	not expressed
yhdH	BSU09470	SigB, SigA	SigA
yhdN	BSU09530	SigB, fapR	Excluded
yhgE	BSU10160	SigB, SigA	SigA
yhxD	BSU10430	SigB	SigB
yhzC	BSU10410	SigB	Excluded	not expressed
yisH	BSU10720	SigB	Excluded
yisP	BSU10810	SigB	SigB
yitT	BSU11120	SigB	SigB, SigA
yjbC	BSU11490	SigB, perR, SigM, SigW, SigX	SigB, SigM, SigW-, (SigB, SigM), (SigB)
yjbD	BSU11500	SigB	SigB
yjcE	BSU11830	SigB	Excluded	not expressed
yjdJ	BSU12070	SigB	Excluded	not expressed
yjgA	BSU12140	SigB	NULL
yjgB	BSU12150	SigB	SigB
yjgC	BSU12160	SigB	SigB
yjgD	BSU12170	SigB	SigB
yjhA	BSU12180	SigB	SigB
yjiB	BSU12210	SigB	SigB
yjiC	BSU12220	SigB	Excluded	not expressed
yjlB	BSU12270	SigB	SigB
yjzE	BSU11839	SigB	Excluded
ykgA	BSU13020	SigB	SigB
ykgB	BSU13010	SigB	SigB
yktC	BSU14670	SigB	SigB
ykuT	BSU14210	SigB	SigB, SigA
ykzA	BSU13160	SigB	SigB
ykzC	BSU14680	SigB	SigB
ykzI	BSU14660	SigB	SigB
ykzN	BSU13169	SigB	Excluded
ykzQ	BSU13789	SigB, SigA	Excluded
ylxP	BSU16640	SigB, SigA, nusA	NULL
ylxQ	BSU16620	SigB, SigA, nusA	NULL
ylxR	BSU16610	SigB, SigA, nusA	NULL
ylxS	BSU16590	SigB, SigA, nusA	NULL
ylxY	BSU16700	SigB	NULL
ymaE	BSU17250	SigB, abrB	Excluded	not expressed
ymzB	BSU17240	SigB, abrB	Excluded
ynfC	BSU18110	SigB	NULL
yoaA	BSU18530	SigB	SigB-, SigA
yocB	BSU19150	SigB	SigB
yocJ	BSU19230	SigB, SigA	SigA
yocK	BSU19240	SigB	Excluded
yojJ	BSU19430	SigB	Excluded	not expressed
yorA	BSU20450	SigB	SigB
yorB	BSU20440	SigB, SigA	Excluded
yoxB	BSU18520	SigB	SigB
yoxC	BSU18510	SigB	SigB
yozB	BSU19140	SigB, SigA	SigA
ypuB	BSU23340	SigB	SigB-, SigA
ypuC	BSU23330	SigB	Excluded	not expressed
ypuD	BSU23300	SigB, SigM, lexA	SigB, SigM
ypzE	BSU23060	SigB	NULL
yqbA	BSU26180	SigB	Excluded	not expressed
yqbM	BSU26060	SigB	Excluded	not expressed
yqeF	BSU25700	SigB, SigA	Excluded	not expressed
yqfF	BSU25330	SigB	NULL
yqfG	BSU25320	SigB	NULL
yqgC	BSU25030	SigB	SigB
yqgE	BSU25010	SigB	NULL
yqgZ	BSU24770	SigB	SigB
yqhA	BSU24760	SigB	SigB
yqhB	BSU24750	SigB, lexA	SigB
yqhP	BSU24500	SigB, SigF	NULL
yqhQ	BSU24490	SigB, SigF	NULL
yqhY	BSU24330	SigB	NULL
yqiS	BSU24090	SigB	Excluded
yqiY	BSU23970	SigB	NULL
yqjF	BSU23900	SigB	Excluded
yqjL	BSU23830	SigB, SigM, SigV, SigW	NULL
yqxL	BSU24740	SigB	SigB
yqzK	BSU23519	SigB	Excluded
yraA	BSU27020	SigB, SigM, adhR	Excluded
yrhD	BSU27230	SigB	SigB
yrhK	BSU27150	SigB	Excluded	not expressed
yrkE	BSU26540	SigB	NULL
yrvC	BSU27640	SigB	NULL
yrvD	BSU27630	SigB	SigB
yrzS	BSU27729	SigB	Excluded
ysdB	BSU28830	SigB, SigW	SigB, SigW
yshC	BSU28590	SigB	NULL
ysnF	BSU28340	SigB	SigB
ysxD	BSU28180	SigB	Excluded	not expressed
ytaB	BSU30930	SigB	SigB
ytiA	BSU30700	SigB	NULL
ytiB	BSU30690	SigB	NULL
ytkC	BSU30640	SigB	SigB
ytkD	BSU29420	SigB	NULL
ytkL	BSU29410	SigB	SigB
ytpI	BSU29650	SigB	SigB
ytxG	BSU29780	SigB, SigH	SigB, SigH
ytxH	BSU29770	SigB, SigH	SigB, SigH
ytxJ	BSU29760	SigB, SigH	SigB
ytzE	BSU30020	SigB	NULL
yugU	BSU31280	SigB, SigE, SigV, spoIID	SigE (SigB)
yunG	BSU32400	SigB	SigB
yurG	BSU32520	SigB	SigB
yusP	BSU32880	SigB	NULL
yutC	BSU32320	SigB	Excluded	not expressed
yutJ	BSU32200	SigB	SigB
yuzA	BSU31380	SigB, SigG	SigB, SigG
yuzH	BSU31279	SigB, SigE, SigV, spoIID	Excluded
yvaA	BSU33530	SigB	SigB
yvaE	BSU33570	SigB	SigB
yvaF	BSU33580	SigB	SigB
yvaG	BSU33590	SigB	SigB
yvaK	BSU33620	SigB	SigB
yvaN	BSU33660	SigB	NULL
yvbG	BSU33850	SigB	SigB
yvfD	BSU34240	SigB	Excluded	not expressed
yvgN	BSU33400	SigB, sinR	SigB
yvgO	BSU33410	SigB, abrB	Excluded	not expressed
yvgT	BSU33460	SigB	NULL
yvgW	BSU33490	SigB	NULL
yvgZ	BSU33520	SigB	NULL
yvqJ	BSU33140	SigB	NULL
yvrC	BSU33180	SigB	SigB
yvrE	BSU33200	SigB	SigB
yvyD	BSU35310	SigB	SigB
yvyI	BSU35790	SigB	Excluded
yvzB	BSU35150	SigB	Excluded	not expressed
ywaF	BSU38440	SigB	Excluded	not expressed
ywdD	BSU38000	SigB	NULL
ywfH	BSU37680	SigB	NULL
ywhH	BSU37480	SigB	Excluded	not expressed
ywiE	BSU37240	SigB, fur	SigB
ywjA	BSU37230	SigB, fur	SigB
ywjB	BSU37220	SigB, fur	SigB
ywjC	BSU37210	SigB	SigB
ywkB	BSU37040	SigB	Excluded	not expressed
ywlB	BSU36960	SigB	SigB
ywmE	BSU36720	SigB	SigB
ywmF	BSU36680	SigB	SigB
ywnF	BSU36580	SigB	SigB
ywsA	BSU35980	SigB	SigB, SigA
ywsB	BSU35970	SigB	SigB
ywsC	BSU35900	SigB	Excluded	not expressed
ywtG	BSU35830	SigB	SigB
ywzA	BSU38180	SigB	SigB
ywzE	BSU36668	SigB	Excluded
ywzF	BSU36669	SigB	Excluded
yxaA	BSU40040	SigB, SigA, abrB	Excluded
yxaB	BSU40030	SigB, SigA, abrB	Excluded
yxaC	BSU40020	SigB	NULL
yxbG	BSU39840	SigB	SigB
yxiS	BSU39040	SigB	SigB
yxjG	BSU38960	SigB	SigB
yxjI	BSU38940	SigB, SigW, degU	SigB
yxjJ	BSU38930	SigB, degU	Excluded
yxkA	BSU38870	SigB	SigB
yxkO	BSU38720	SigB	SigB
yxlJ	BSU38620	SigB	SigB
yxnA	BSU40000	SigB	SigB
yxxB	BSU39440	SigB	SigB
yxzF	BSU38610	SigB, SigG	SigB
yyaM	BSU40810	SigB	NULL
yybO	BSU40570	SigB	SigB
yybS	BSU40520	SigB	Excluded
yybT	BSU40510	SigB, SigA	SigA
yycD	BSU40450	SigB	SigB
yycE	BSU40430	SigB	Excluded
yycR	BSU40250	SigB	SigB
yydC	BSU40210	SigB	SigB
yyzG	BSU40259	SigB	Excluded
yyzH	BSU40529	SigB	Excluded
	SigB	260	63
			not expressed	51
		Excluded	123
		NULL	63
		SigA	25
		SigB, SigA	9

## Sheet: Sheet1
settingsSigBmRNASigBprot.tasks
BSU00160	BSU04730prot
BSU00170	BSU04730prot
BSU00280	BSU04730prot
BSU00520	BSU04730prot
BSU00530	BSU04730prot
BSU00550	BSU04730prot
BSU00560	BSU04730prot
BSU00650	BSU04730prot
BSU00660	BSU04730prot
BSU00830	BSU04730prot
BSU00840	BSU04730prot
BSU00850	BSU04730prot
BSU00860	BSU04730prot
BSU00870	BSU04730prot
BSU00880	BSU04730prot
BSU00890	BSU04730prot
BSU00900	BSU04730prot
BSU00910	BSU04730prot
BSU02100	BSU04730prot
BSU02110	BSU04730prot
BSU02540	BSU04730prot
BSU02580	BSU04730prot
BSU02790	BSU04730prot
BSU02830	BSU04730prot
BSU02840	BSU04730prot
BSU02850	BSU04730prot
BSU02860	BSU04730prot
BSU02870	BSU04730prot
BSU02890	BSU04730prot
BSU02900	BSU04730prot
BSU02910	BSU04730prot
BSU02920	BSU04730prot
BSU02930	BSU04730prot
BSU02940	BSU04730prot
BSU03130	BSU04730prot
BSU03390	BSU04730prot
BSU03590	BSU04730prot
BSU03600	BSU04730prot
BSU03610	BSU04730prot
BSU03910	BSU04730prot
BSU04030	BSU04730prot
BSU04170	BSU04730prot
BSU04180	BSU04730prot
BSU04190	BSU04730prot
BSU04200	BSU04730prot
BSU04210	BSU04730prot
BSU04220	BSU04730prot
BSU04270	BSU04730prot
BSU04280	BSU04730prot
BSU04290	BSU04730prot
BSU04300	BSU04730prot
BSU04310	BSU04730prot
BSU04340	BSU04730prot
BSU04360	BSU04730prot
BSU04370	BSU04730prot
BSU04380	BSU04730prot
BSU04400	BSU04730prot
BSU04420	BSU04730prot
BSU04430	BSU04730prot
BSU04440	BSU04730prot
BSU04550	BSU04730prot
BSU04670	BSU04730prot
BSU04680	BSU04730prot
BSU04690	BSU04730prot
BSU04700	BSU04730prot
BSU04710	BSU04730prot
BSU04720	BSU04730prot
BSU04730	BSU04730prot
BSU04740	BSU04730prot
BSU05140	BSU04730prot
BSU05150	BSU04730prot
BSU05440	BSU04730prot
BSU05490	BSU04730prot
BSU05500	BSU04730prot
BSU05580	BSU04730prot
BSU05790	BSU04730prot
BSU05970	BSU04730prot
BSU06120	BSU04730prot
BSU06220	BSU04730prot
BSU06240	BSU04730prot
BSU06350	BSU04730prot
BSU06400	BSU04730prot
BSU06410	BSU04730prot
BSU06590	BSU04730prot
BSU06650	BSU04730prot
BSU06660	BSU04730prot
BSU06980	BSU04730prot
BSU07250	BSU04730prot
BSU07260	BSU04730prot
BSU07540	BSU04730prot
BSU07550	BSU04730prot
BSU07560	BSU04730prot
BSU07570	BSU04730prot
BSU07670	BSU04730prot
BSU07680	BSU04730prot
BSU07690	BSU04730prot
BSU07720	BSU04730prot
BSU07740	BSU04730prot
BSU07750	BSU04730prot
BSU07760	BSU04730prot
BSU07770	BSU04730prot
BSU07780	BSU04730prot
BSU07790	BSU04730prot
BSU07850	BSU04730prot
BSU07880	BSU04730prot
BSU07890	BSU04730prot
BSU07900	BSU04730prot
BSU07920	BSU04730prot
BSU07930	BSU04730prot
BSU08490	BSU04730prot
BSU08500	BSU04730prot
BSU08510	BSU04730prot
BSU08570	BSU04730prot
BSU08580	BSU04730prot
BSU08590	BSU04730prot
BSU08600	BSU04730prot
BSU08610	BSU04730prot
BSU09000	BSU04730prot
BSU09010	BSU04730prot
BSU09030	BSU04730prot
BSU09140	BSU04730prot
BSU09300	BSU04730prot
BSU09310	BSU04730prot
BSU09320	BSU04730prot
BSU09330	BSU04730prot
BSU09340	BSU04730prot
BSU09380	BSU04730prot
BSU09390	BSU04730prot
BSU09460	BSU04730prot
BSU09470	BSU04730prot
BSU09530	BSU04730prot
BSU09540	BSU04730prot
BSU09680	BSU04730prot
BSU09690	BSU04730prot
BSU09850	BSU04730prot
BSU09860	BSU04730prot
BSU09870	BSU04730prot
BSU10160	BSU04730prot
BSU10410	BSU04730prot
BSU10430	BSU04730prot
BSU10720	BSU04730prot
BSU10810	BSU04730prot
BSU11120	BSU04730prot
BSU11130	BSU04730prot
BSU11490	BSU04730prot
BSU11500	BSU04730prot
BSU11500	BSU04730prot
BSU11540	BSU04730prot
BSU11830	BSU04730prot
BSU12010	BSU04730prot
BSU12070	BSU04730prot
BSU12140	BSU04730prot
BSU12150	BSU04730prot
BSU12160	BSU04730prot
BSU12170	BSU04730prot
BSU12180	BSU04730prot
BSU12210	BSU04730prot
BSU12220	BSU04730prot
BSU12270	BSU04730prot
BSU12290	BSU04730prot
BSU12720	BSU04730prot
BSU13010	BSU04730prot
BSU13020	BSU04730prot
BSU13160	BSU04730prot
BSU13170	BSU04730prot
BSU13190	BSU04730prot
BSU13640	BSU04730prot
BSU13650	BSU04730prot
BSU14210	BSU04730prot
BSU14660	BSU04730prot
BSU14670	BSU04730prot
BSU14680	BSU04730prot
BSU15780	BSU04730prot
BSU15790	BSU04730prot
BSU15800	BSU04730prot
BSU15810	BSU04730prot
BSU16590	BSU04730prot
BSU16600	BSU04730prot
BSU16610	BSU04730prot
BSU16620	BSU04730prot
BSU16630	BSU04730prot
BSU16640	BSU04730prot
BSU16650	BSU04730prot
BSU16660	BSU04730prot
BSU16670	BSU04730prot
BSU16680	BSU04730prot
BSU16690	BSU04730prot
BSU16700	BSU04730prot
BSU17240	BSU04730prot
BSU17250	BSU04730prot
BSU18110	BSU04730prot
BSU18350	BSU04730prot
BSU18360	BSU04730prot
BSU18510	BSU04730prot
BSU18520	BSU04730prot
BSU18530	BSU04730prot
BSU19140	BSU04730prot
BSU19150	BSU04730prot
BSU19230	BSU04730prot
BSU19430	BSU04730prot
BSU20440	BSU04730prot
BSU20450	BSU04730prot
BSU23060	BSU04730prot
BSU23300	BSU04730prot
BSU23330	BSU04730prot
BSU23340	BSU04730prot
BSU23490	BSU04730prot
BSU23500	BSU04730prot
BSU23510	BSU04730prot
BSU23830	BSU04730prot
BSU23900	BSU04730prot
BSU23970	BSU04730prot
BSU24000	BSU04730prot
BSU24010	BSU04730prot
BSU24020	BSU04730prot
BSU24090	BSU04730prot
BSU24140	BSU04730prot
BSU24310	BSU04730prot
BSU24320	BSU04730prot
BSU24330	BSU04730prot
BSU24490	BSU04730prot
BSU24500	BSU04730prot
BSU24740	BSU04730prot
BSU24750	BSU04730prot
BSU24760	BSU04730prot
BSU24770	BSU04730prot
BSU25010	BSU04730prot
BSU25020	BSU04730prot
BSU25030	BSU04730prot
BSU25280	BSU04730prot
BSU25290	BSU04730prot
BSU25300	BSU04730prot
BSU25310	BSU04730prot
BSU25320	BSU04730prot
BSU25330	BSU04730prot
BSU25340	BSU04730prot
BSU25700	BSU04730prot
BSU26060	BSU04730prot
BSU26180	BSU04730prot
BSU26540	BSU04730prot
BSU27020	BSU04730prot
BSU27150	BSU04730prot
BSU27230	BSU04730prot
BSU27610	BSU04730prot
BSU27620	BSU04730prot
BSU27630	BSU04730prot
BSU27640	BSU04730prot
BSU27710	BSU04730prot
BSU27720	BSU04730prot
BSU27730	BSU04730prot
BSU27740	BSU04730prot
BSU27750	BSU04730prot
BSU27760	BSU04730prot
BSU28160	BSU04730prot
BSU28170	BSU04730prot
BSU28180	BSU04730prot
BSU28340	BSU04730prot
BSU28450	BSU04730prot
BSU28490	BSU04730prot
BSU28500	BSU04730prot
BSU28590	BSU04730prot
BSU28830	BSU04730prot
BSU29100	BSU04730prot
BSU29110	BSU04730prot
BSU29410	BSU04730prot
BSU29420	BSU04730prot
BSU29650	BSU04730prot
BSU29740	BSU04730prot
BSU29750	BSU04730prot
BSU29760	BSU04730prot
BSU29770	BSU04730prot
BSU29780	BSU04730prot
BSU29880	BSU04730prot
BSU30020	BSU04730prot
BSU30070	BSU04730prot
BSU30230	BSU04730prot
BSU30640	BSU04730prot
BSU30650	BSU04730prot
BSU30670	BSU04730prot
BSU30690	BSU04730prot
BSU30700	BSU04730prot
BSU30780	BSU04730prot
BSU30790	BSU04730prot
BSU30930	BSU04730prot
BSU31280	BSU04730prot
BSU31380	BSU04730prot
BSU32200	BSU04730prot
BSU32320	BSU04730prot
BSU32400	BSU04730prot
BSU32520	BSU04730prot
BSU32880	BSU04730prot
BSU33140	BSU04730prot
BSU33180	BSU04730prot
BSU33200	BSU04730prot
BSU33400	BSU04730prot
BSU33410	BSU04730prot
BSU33460	BSU04730prot
BSU33490	BSU04730prot
BSU33500	BSU04730prot
BSU33510	BSU04730prot
BSU33520	BSU04730prot
BSU33530	BSU04730prot
BSU33570	BSU04730prot
BSU33580	BSU04730prot
BSU33590	BSU04730prot
BSU33600	BSU04730prot
BSU33610	BSU04730prot
BSU33620	BSU04730prot
BSU33630	BSU04730prot
BSU33660	BSU04730prot
BSU33710	BSU04730prot
BSU33720	BSU04730prot
BSU33850	BSU04730prot
BSU34240	BSU04730prot
BSU34540	BSU04730prot
BSU34910	BSU04730prot
BSU35020	BSU04730prot
BSU35150	BSU04730prot
BSU35160	BSU04730prot
BSU35170	BSU04730prot
BSU35180	BSU04730prot
BSU35310	BSU04730prot
BSU35310	BSU04730prot
BSU35670	BSU04730prot
BSU35690	BSU04730prot
BSU35780	BSU04730prot
BSU35790	BSU04730prot
BSU35830	BSU04730prot
BSU35900	BSU04730prot
BSU35970	BSU04730prot
BSU35980	BSU04730prot
BSU36580	BSU04730prot
BSU36650	BSU04730prot
BSU36660	BSU04730prot
BSU36670	BSU04730prot
BSU36680	BSU04730prot
BSU36720	BSU04730prot
BSU36800	BSU04730prot
BSU36960	BSU04730prot
BSU37040	BSU04730prot
BSU37150	BSU04730prot
BSU37210	BSU04730prot
BSU37220	BSU04730prot
BSU37230	BSU04730prot
BSU37240	BSU04730prot
BSU37480	BSU04730prot
BSU37620	BSU04730prot
BSU37680	BSU04730prot
BSU37970	BSU04730prot
BSU38000	BSU04730prot
BSU38180	BSU04730prot
BSU38190	BSU04730prot
BSU38200	BSU04730prot
BSU38430	BSU04730prot
BSU38440	BSU04730prot
BSU38600	BSU04730prot
BSU38610	BSU04730prot
BSU38620	BSU04730prot
BSU38630	BSU04730prot
BSU38720	BSU04730prot
BSU38830	BSU04730prot
BSU38860	BSU04730prot
BSU38870	BSU04730prot
BSU38940	BSU04730prot
BSU38960	BSU04730prot
BSU39040	BSU04730prot
BSU39050	BSU04730prot
BSU39430	BSU04730prot
BSU39440	BSU04730prot
BSU39810	BSU04730prot
BSU39840	BSU04730prot
BSU40000	BSU04730prot
BSU40020	BSU04730prot
BSU40030	BSU04730prot
BSU40040	BSU04730prot
BSU40210	BSU04730prot
BSU40250	BSU04730prot
BSU40450	BSU04730prot
BSU40510	BSU04730prot
BSU40570	BSU04730prot
BSU40810	BSU04730prot

## Sheet: functional analysis
Functional analysis of the genes found to bew under control of SigB
ID	SubtiWiki	BSU_number	FuncId	FuncName1	FuncName2	FuncName3	FuncName4	FuncName5
1640	gtaB	BSU35670	SW 2.6	Metabolism	additional metabolic pathways	biosynthesis of cell wall components	biosynthesis of teichoic acid	NA
1743	menC	BSU30780	SW 2.6	Metabolism	additional metabolic pathways	biosynthesis of cofactors	biosynthesis of menaquinone	NA
1744	menE	BSU30790	SW 2.6	Metabolism	additional metabolic pathways	biosynthesis of cofactors	biosynthesis of menaquinone	NA
1767	nadE	BSU03130	SW 2.6	Metabolism	additional metabolic pathways	biosynthesis of cofactors	biosynthesis of NAD(P)	NA
1805	dps	BSU30650	SW 2.6	Metabolism	additional metabolic pathways	iron metabolism	acquisition of iron	NA
1850	yvrC	BSU33180	SW 2.6	Metabolism	additional metabolic pathways	iron metabolism	acquisition of iron/ based on similarity	NA
1773	sapB	BSU06650	SW 2.6	Metabolism	additional metabolic pathways	phosphate metabolism	NA	NA
1229	yxjG	BSU38960	SW 2.3	Metabolism	amino acid/ nitrogen metabolism	biosynthesis/ acquisition of amino acids	biosynthesis/ acquisition of methionine/ S-adenosylmethionine/ based on similarity	NA
1353	gabD	BSU03910	SW 2.3	Metabolism	amino acid/ nitrogen metabolism	utilization of amino acids	utilization of gamma-amino butyric acid	NA
1364	ureB	BSU36650	SW 2.3	Metabolism	amino acid/ nitrogen metabolism	utilization of nitrogen sources other than amino acids	utilization of urea	NA
858	rpe	BSU15790	SW 2.2	Metabolism	carbon metabolism	carbon core metabolism	pentose phosphate pathway	NA
859	ykgB	BSU13010	SW 2.2	Metabolism	carbon metabolism	carbon core metabolism	pentose phosphate pathway	NA
874	sdhC	BSU28450	SW 2.2	Metabolism	carbon metabolism	carbon core metabolism	TCA cycle	NA
902	dctB	BSU04440	SW 2.2	Metabolism	carbon metabolism	utilization of specific carbon sources	utilization of organic acids	NA
910	malS	BSU29880	SW 2.2	Metabolism	carbon metabolism	utilization of specific carbon sources	utilization of organic acids	NA
927	glpD	BSU09300	SW 2.2	Metabolism	carbon metabolism	utilization of specific carbon sources	utilization of glycerol/ glycerol-3-phosphate	NA
960	galT	BSU38190	SW 2.2	Metabolism	carbon metabolism	utilization of specific carbon sources	utilization of galactose	NA
961	galK	BSU38200	SW 2.2	Metabolism	carbon metabolism	utilization of specific carbon sources	utilization of galactose	NA
1005	iolW	BSU33530	SW 2.2	Metabolism	carbon metabolism	utilization of specific carbon sources	utilization of inositol	NA
1102	pel	BSU07560	SW 2.2	Metabolism	carbon metabolism	utilization of specific carbon sources	utilization of other polymeric carbohydrates	NA
1124	licR	BSU38600	SW 2.2	Metabolism	carbon metabolism	utilization of specific carbon sources	utilization of other polymeric carbohydrates	NA
1127	ydaE	BSU04200	SW 2.2	Metabolism	carbon metabolism	utilization of specific carbon sources	utilization of other pentoses and hexoses	NA
114	lytD	BSU35780	SW 1.1	Cellular processes	cell envelope and cell division	cell wall degradation/ turnover	autolysis	NA
117	ytkC	BSU30640	SW 1.1	Cellular processes	cell envelope and cell division	cell wall degradation/ turnover	autolysis/ based on similarity	NA
41	gtaB	BSU35670	SW 1.1	Cellular processes	cell envelope and cell division	cell wall synthesis	biosynthesis of teichoic acid	NA
4100	csbB	BSU08600	SW 4.3	Lifestyles	coping with stress	cell envelope stress proteins (controlled by SigM, V, W, X, Y)	NA	NA
4148	spx	BSU11500	SW 4.3	Lifestyles	coping with stress	cell envelope stress proteins (controlled by SigM, V, W, X, Y)	NA	NA
4159	yceC	BSU02890	SW 4.3	Lifestyles	coping with stress	cell envelope stress proteins (controlled by SigM, V, W, X, Y)	NA	NA
4160	yceD	BSU02900	SW 4.3	Lifestyles	coping with stress	cell envelope stress proteins (controlled by SigM, V, W, X, Y)	NA	NA
4161	yceE	BSU02910	SW 4.3	Lifestyles	coping with stress	cell envelope stress proteins (controlled by SigM, V, W, X, Y)	NA	NA
4162	yceF	BSU02920	SW 4.3	Lifestyles	coping with stress	cell envelope stress proteins (controlled by SigM, V, W, X, Y)	NA	NA
4163	yceG	BSU02930	SW 4.3	Lifestyles	coping with stress	cell envelope stress proteins (controlled by SigM, V, W, X, Y)	NA	NA
4164	yceH	BSU02940	SW 4.3	Lifestyles	coping with stress	cell envelope stress proteins (controlled by SigM, V, W, X, Y)	NA	NA
4174	yfhL	BSU08580	SW 4.3	Lifestyles	coping with stress	cell envelope stress proteins (controlled by SigM, V, W, X, Y)	NA	NA
4175	yfhM	BSU08590	SW 4.3	Lifestyles	coping with stress	cell envelope stress proteins (controlled by SigM, V, W, X, Y)	NA	NA
4179	yjbC	BSU11490	SW 4.3	Lifestyles	coping with stress	cell envelope stress proteins (controlled by SigM, V, W, X, Y)	NA	NA
4194	ypuD	BSU23300	SW 4.3	Lifestyles	coping with stress	cell envelope stress proteins (controlled by SigM, V, W, X, Y)	NA	NA
4201	ysdB	BSU28830	SW 4.3	Lifestyles	coping with stress	cell envelope stress proteins (controlled by SigM, V, W, X, Y)	NA	NA
4220	yxjI	BSU38940	SW 4.3	Lifestyles	coping with stress	cell envelope stress proteins (controlled by SigM, V, W, X, Y)	NA	NA
4306	ykuT	BSU14210	SW 4.3	Lifestyles	coping with stress	coping with hypo-osmotic stress	NA	NA
3946	clpP	BSU34540	SW 4.3	Lifestyles	coping with stress	general stress proteins (controlled by SigB)	NA	NA
3947	corA	BSU24740	SW 4.3	Lifestyles	coping with stress	general stress proteins (controlled by SigB)	NA	NA
3948	yfkJ	BSU07880	SW 4.3	Lifestyles	coping with stress	general stress proteins (controlled by SigB)	NA	NA
3949	yvgN	BSU33400	SW 4.3	Lifestyles	coping with stress	general stress proteins (controlled by SigB)	NA	NA
3950	gabD	BSU03910	SW 4.3	Lifestyles	coping with stress	general stress proteins (controlled by SigB)	NA	NA
3952	yvrE	BSU33200	SW 4.3	Lifestyles	coping with stress	general stress proteins (controlled by SigB)	NA	NA
3953	ysnF	BSU28340	SW 4.3	Lifestyles	coping with stress	general stress proteins (controlled by SigB)	NA	NA
3955	ybyB	BSU02110	SW 4.3	Lifestyles	coping with stress	general stress proteins (controlled by SigB)	NA	NA
3956	yfkH	BSU07900	SW 4.3	Lifestyles	coping with stress	general stress proteins (controlled by SigB)	NA	NA
3957	yjgD	BSU12170	SW 4.3	Lifestyles	coping with stress	general stress proteins (controlled by SigB)	NA	NA
3959	ysdB	BSU28830	SW 4.3	Lifestyles	coping with stress	general stress proteins (controlled by SigB)	NA	NA
3961	ywsB	BSU35970	SW 4.3	Lifestyles	coping with stress	general stress proteins (controlled by SigB)	NA	NA
3963	ykgA	BSU13020	SW 4.3	Lifestyles	coping with stress	general stress proteins (controlled by SigB)	NA	NA
3965	yxkO	BSU38720	SW 4.3	Lifestyles	coping with stress	general stress proteins (controlled by SigB)	NA	NA
3966	yxjI	BSU38940	SW 4.3	Lifestyles	coping with stress	general stress proteins (controlled by SigB)	NA	NA
3968	yfhE	BSU08500	SW 4.3	Lifestyles	coping with stress	general stress proteins (controlled by SigB)	NA	NA
3969	ydhK	BSU05790	SW 4.3	Lifestyles	coping with stress	general stress proteins (controlled by SigB)	NA	NA
3970	yflT	BSU07550	SW 4.3	Lifestyles	coping with stress	general stress proteins (controlled by SigB)	NA	NA
3972	yjgB	BSU12150	SW 4.3	Lifestyles	coping with stress	general stress proteins (controlled by SigB)	NA	NA
3973	yoxC	BSU18510	SW 4.3	Lifestyles	coping with stress	general stress proteins (controlled by SigB)	NA	NA
3974	yocB	BSU19150	SW 4.3	Lifestyles	coping with stress	general stress proteins (controlled by SigB)	NA	NA
3975	ytaB	BSU30930	SW 4.3	Lifestyles	coping with stress	general stress proteins (controlled by SigB)	NA	NA
3976	ywmE	BSU36720	SW 4.3	Lifestyles	coping with stress	general stress proteins (controlled by SigB)	NA	NA
3978	yxiS	BSU39040	SW 4.3	Lifestyles	coping with stress	general stress proteins (controlled by SigB)	NA	NA
3979	yycD	BSU40450	SW 4.3	Lifestyles	coping with stress	general stress proteins (controlled by SigB)	NA	NA
3980	spoVC	BSU00530	SW 4.3	Lifestyles	coping with stress	general stress proteins (controlled by SigB)	NA	NA
3981	csbB	BSU08600	SW 4.3	Lifestyles	coping with stress	general stress proteins (controlled by SigB)	NA	NA
3983	csbD	BSU36670	SW 4.3	Lifestyles	coping with stress	general stress proteins (controlled by SigB)	NA	NA
3984	cypC	BSU02100	SW 4.3	Lifestyles	coping with stress	general stress proteins (controlled by SigB)	NA	NA
3985	dps	BSU30650	SW 4.3	Lifestyles	coping with stress	general stress proteins (controlled by SigB)	NA	NA
3988	ytxJ	BSU29760	SW 4.3	Lifestyles	coping with stress	general stress proteins (controlled by SigB)	NA	NA
3989	guaD	BSU13170	SW 4.3	Lifestyles	coping with stress	general stress proteins (controlled by SigB)	NA	NA
3990	yceH	BSU02940	SW 4.3	Lifestyles	coping with stress	general stress proteins (controlled by SigB)	NA	NA
3991	sodA	BSU25020	SW 4.3	Lifestyles	coping with stress	general stress proteins (controlled by SigB)	NA	NA
3992	ohrB	BSU13160	SW 4.3	Lifestyles	coping with stress	general stress proteins (controlled by SigB)	NA	NA
3993	mhqO	BSU05490	SW 4.3	Lifestyles	coping with stress	general stress proteins (controlled by SigB)	NA	NA
3996	ydbD	BSU04430	SW 4.3	Lifestyles	coping with stress	general stress proteins (controlled by SigB)	NA	NA
3997	yceC	BSU02890	SW 4.3	Lifestyles	coping with stress	general stress proteins (controlled by SigB)	NA	NA
3998	yceD	BSU02900	SW 4.3	Lifestyles	coping with stress	general stress proteins (controlled by SigB)	NA	NA
3999	yceE	BSU02910	SW 4.3	Lifestyles	coping with stress	general stress proteins (controlled by SigB)	NA	NA
4000	yceF	BSU02920	SW 4.3	Lifestyles	coping with stress	general stress proteins (controlled by SigB)	NA	NA
4001	mgsR	BSU24770	SW 4.3	Lifestyles	coping with stress	general stress proteins (controlled by SigB)	NA	NA
4003	ydaF	BSU04210	SW 4.3	Lifestyles	coping with stress	general stress proteins (controlled by SigB)	NA	NA
4004	yvaK	BSU33620	SW 4.3	Lifestyles	coping with stress	general stress proteins (controlled by SigB)	NA	NA
4005	aldY	BSU38830	SW 4.3	Lifestyles	coping with stress	general stress proteins (controlled by SigB)	NA	NA
4006	yxbG	BSU39840	SW 4.3	Lifestyles	coping with stress	general stress proteins (controlled by SigB)	NA	NA
4007	yxnA	BSU40000	SW 4.3	Lifestyles	coping with stress	general stress proteins (controlled by SigB)	NA	NA
4008	yerD	BSU06590	SW 4.3	Lifestyles	coping with stress	general stress proteins (controlled by SigB)	NA	NA
4009	ywiE	BSU37240	SW 4.3	Lifestyles	coping with stress	general stress proteins (controlled by SigB)	NA	NA
4010	aag	BSU38620	SW 4.3	Lifestyles	coping with stress	general stress proteins (controlled by SigB)	NA	NA
4011	sigB	BSU04730	SW 4.3	Lifestyles	coping with stress	general stress proteins (controlled by SigB)	NA	NA
4012	ydaG	BSU04220	SW 4.3	Lifestyles	coping with stress	general stress proteins (controlled by SigB)	NA	NA
4013	gsiB	BSU04400	SW 4.3	Lifestyles	coping with stress	general stress proteins (controlled by SigB)	NA	NA
4014	ytxH	BSU29770	SW 4.3	Lifestyles	coping with stress	general stress proteins (controlled by SigB)	NA	NA
4015	ytxG	BSU29780	SW 4.3	Lifestyles	coping with stress	general stress proteins (controlled by SigB)	NA	NA
4016	yceG	BSU02930	SW 4.3	Lifestyles	coping with stress	general stress proteins (controlled by SigB)	NA	NA
4017	ydaE	BSU04200	SW 4.3	Lifestyles	coping with stress	general stress proteins (controlled by SigB)	NA	NA
4018	radA	BSU00870	SW 4.3	Lifestyles	coping with stress	general stress proteins (controlled by SigB)	NA	NA
4019	ykzI	BSU14660	SW 4.3	Lifestyles	coping with stress	general stress proteins (controlled by SigB)	NA	NA
4021	yhcM	BSU09140	SW 4.3	Lifestyles	coping with stress	general stress proteins (controlled by SigB)	NA	NA
4023	bmr	BSU24010	SW 4.3	Lifestyles	coping with stress	general stress proteins (controlled by SigB)	NA	NA
4024	ykuT	BSU14210	SW 4.3	Lifestyles	coping with stress	general stress proteins (controlled by SigB)	NA	NA
4025	bmrU	BSU24000	SW 4.3	Lifestyles	coping with stress	general stress proteins (controlled by SigB)	NA	NA
4027	ywtG	BSU35830	SW 4.3	Lifestyles	coping with stress	general stress proteins (controlled by SigB)	NA	NA
4028	csbC	BSU39810	SW 4.3	Lifestyles	coping with stress	general stress proteins (controlled by SigB)	NA	NA
4030	ycdF	BSU02830	SW 4.3	Lifestyles	coping with stress	general stress proteins (controlled by SigB)	NA	NA
4031	ycdG	BSU02840	SW 4.3	Lifestyles	coping with stress	general stress proteins (controlled by SigB)	NA	NA
4032	ydaD	BSU04190	SW 4.3	Lifestyles	coping with stress	general stress proteins (controlled by SigB)	NA	NA
4033	ydaP	BSU04340	SW 4.3	Lifestyles	coping with stress	general stress proteins (controlled by SigB)	NA	NA
4035	yhxD	BSU10430	SW 4.3	Lifestyles	coping with stress	general stress proteins (controlled by SigB)	NA	NA
4038	nhaX	BSU09690	SW 4.3	Lifestyles	coping with stress	general stress proteins (controlled by SigB)	NA	NA
4039	gspA	BSU38430	SW 4.3	Lifestyles	coping with stress	general stress proteins (controlled by SigB)	NA	NA
4041	ywlB	BSU36960	SW 4.3	Lifestyles	coping with stress	general stress proteins (controlled by SigB)	NA	NA
4044	ywzA	BSU38180	SW 4.3	Lifestyles	coping with stress	general stress proteins (controlled by SigB)	NA	NA
4045	yfkM	BSU07850	SW 4.3	Lifestyles	coping with stress	general stress proteins (controlled by SigB)	NA	NA
4046	yitT	BSU11120	SW 4.3	Lifestyles	coping with stress	general stress proteins (controlled by SigB)	NA	NA
4047	ykgB	BSU13010	SW 4.3	Lifestyles	coping with stress	general stress proteins (controlled by SigB)	NA	NA
4048	ytkL	BSU29410	SW 4.3	Lifestyles	coping with stress	general stress proteins (controlled by SigB)	NA	NA
4049	ypuD	BSU23300	SW 4.3	Lifestyles	coping with stress	general stress proteins (controlled by SigB)	NA	NA
4050	ydaS	BSU04370	SW 4.3	Lifestyles	coping with stress	general stress proteins (controlled by SigB)	NA	NA
4051	yfkI	BSU07890	SW 4.3	Lifestyles	coping with stress	general stress proteins (controlled by SigB)	NA	NA
4052	ygxB	BSU09390	SW 4.3	Lifestyles	coping with stress	general stress proteins (controlled by SigB)	NA	NA
4053	yoxB	BSU18520	SW 4.3	Lifestyles	coping with stress	general stress proteins (controlled by SigB)	NA	NA
4054	ywjC	BSU37210	SW 4.3	Lifestyles	coping with stress	general stress proteins (controlled by SigB)	NA	NA
4055	yxzF	BSU38610	SW 4.3	Lifestyles	coping with stress	general stress proteins (controlled by SigB)	NA	NA
4056	ywmF	BSU36680	SW 4.3	Lifestyles	coping with stress	general stress proteins (controlled by SigB)	NA	NA
4059	ctsR	BSU00830	SW 4.3	Lifestyles	coping with stress	general stress proteins (controlled by SigB)	NA	NA
4065	katX	BSU38630	SW 4.3	Lifestyles	coping with stress	general stress proteins (controlled by SigB)	NA	NA
4066	katE	BSU39050	SW 4.3	Lifestyles	coping with stress	general stress proteins (controlled by SigB)	NA	NA
4067	yvyD	BSU35310	SW 4.3	Lifestyles	coping with stress	general stress proteins (controlled by SigB)	NA	NA
4068	yqhB	BSU24750	SW 4.3	Lifestyles	coping with stress	general stress proteins (controlled by SigB)	NA	NA
4070	rsbV	BSU04710	SW 4.3	Lifestyles	coping with stress	general stress proteins (controlled by SigB)	NA	NA
4071	rsbRD	BSU24760	SW 4.3	Lifestyles	coping with stress	general stress proteins (controlled by SigB)	NA	NA
4072	rsbW	BSU04720	SW 4.3	Lifestyles	coping with stress	general stress proteins (controlled by SigB)	NA	NA
4073	rsbX	BSU04740	SW 4.3	Lifestyles	coping with stress	general stress proteins (controlled by SigB)	NA	NA
4074	yjgC	BSU12160	SW 4.3	Lifestyles	coping with stress	general stress proteins (controlled by SigB)	NA	NA
4076	yaaH	BSU00160	SW 4.3	Lifestyles	coping with stress	general stress proteins (controlled by SigB)	NA	NA
4077	yfkD	BSU07930	SW 4.3	Lifestyles	coping with stress	general stress proteins (controlled by SigB)	NA	NA
4078	yuzA	BSU31380	SW 4.3	Lifestyles	coping with stress	general stress proteins (controlled by SigB)	NA	NA
4079	yfhK	BSU08570	SW 4.3	Lifestyles	coping with stress	general stress proteins (controlled by SigB)	NA	NA
4080	ctc	BSU00520	SW 4.3	Lifestyles	coping with stress	general stress proteins (controlled by SigB)	NA	NA
4083	nadE	BSU03130	SW 4.3	Lifestyles	coping with stress	general stress proteins (controlled by SigB)	NA	NA
4084	bofC	BSU27750	SW 4.3	Lifestyles	coping with stress	general stress proteins (controlled by SigB)	NA	NA
4085	csbX	BSU27760	SW 4.3	Lifestyles	coping with stress	general stress proteins (controlled by SigB)	NA	NA
4086	yfhM	BSU08590	SW 4.3	Lifestyles	coping with stress	general stress proteins (controlled by SigB)	NA	NA
4087	iolW	BSU33530	SW 4.3	Lifestyles	coping with stress	general stress proteins (controlled by SigB)	NA	NA
4088	yfhF	BSU08510	SW 4.3	Lifestyles	coping with stress	general stress proteins (controlled by SigB)	NA	NA
4090	ydaT	BSU04380	SW 4.3	Lifestyles	coping with stress	general stress proteins (controlled by SigB)	NA	NA
4091	gtaB	BSU35670	SW 4.3	Lifestyles	coping with stress	general stress proteins (controlled by SigB)	NA	NA
4093	chaA	BSU07920	SW 4.3	Lifestyles	coping with stress	general stress proteins (controlled by SigB)	NA	NA
4094	spx	BSU11500	SW 4.3	Lifestyles	coping with stress	general stress proteins (controlled by SigB)	NA	NA
4095	yjbC	BSU11490	SW 4.3	Lifestyles	coping with stress	general stress proteins (controlled by SigB)	NA	NA
4096	yfhL	BSU08580	SW 4.3	Lifestyles	coping with stress	general stress proteins (controlled by SigB)	NA	NA
4236	radA	BSU00870	SW 4.3	Lifestyles	coping with stress	heat shock proteins	NA	NA
4237	ctsR	BSU00830	SW 4.3	Lifestyles	coping with stress	heat shock proteins	NA	NA
4247	clpP	BSU34540	SW 4.3	Lifestyles	coping with stress	heat shock proteins	NA	NA
4322	katE	BSU39050	SW 4.3	Lifestyles	coping with stress	resistance against oxidative and electrophile stress	NA	NA
4323	katX	BSU38630	SW 4.3	Lifestyles	coping with stress	resistance against oxidative and electrophile stress	NA	NA
4325	sodA	BSU25020	SW 4.3	Lifestyles	coping with stress	resistance against oxidative and electrophile stress	NA	NA
4326	ohrB	BSU13160	SW 4.3	Lifestyles	coping with stress	resistance against oxidative and electrophile stress	NA	NA
4332	mhqO	BSU05490	SW 4.3	Lifestyles	coping with stress	resistance against oxidative and electrophile stress	NA	NA
4345	yvgN	BSU33400	SW 4.3	Lifestyles	coping with stress	resistance against oxidative and electrophile stress	NA	NA
4367	ydbD	BSU04430	SW 4.3	Lifestyles	coping with stress	resistance against oxidative and electrophile stress/ based on similarity	NA	NA
4402	yceC	BSU02890	SW 4.3	Lifestyles	coping with stress	resistance against toxic metals/ based on similarity	NA	NA
4403	yceD	BSU02900	SW 4.3	Lifestyles	coping with stress	resistance against toxic metals/ based on similarity	NA	NA
4404	yceE	BSU02910	SW 4.3	Lifestyles	coping with stress	resistance against toxic metals/ based on similarity	NA	NA
4405	yceF	BSU02920	SW 4.3	Lifestyles	coping with stress	resistance against toxic metals/ based on similarity	NA	NA
4442	yfhL	BSU08580	SW 4.3	Lifestyles	coping with stress	resistance against toxins/ antibiotics	NA	NA
4454	bmr	BSU24010	SW 4.3	Lifestyles	coping with stress	resistance against toxins/ antibiotics	NA	NA
4456	bmrU	BSU24000	SW 4.3	Lifestyles	coping with stress	resistance against toxins/ antibiotics	NA	NA
4502	yvaE	BSU33570	SW 4.3	Lifestyles	coping with stress	resistance against toxins/ antibiotics/ based on similarity	NA	NA
785	yjiB	BSU12210	SW 2.1	Metabolism	electron transport and ATP synthesis	electron transport/ other	NA	NA
789	cypC	BSU02100	SW 2.1	Metabolism	electron transport and ATP synthesis	electron transport/ other	NA	NA
793	ydbP	BSU04550	SW 2.1	Metabolism	electron transport and ATP synthesis	electron transport/ other/ based on similarity	NA	NA
795	yjgC	BSU12160	SW 2.1	Metabolism	electron transport and ATP synthesis	electron transport/ other/ based on similarity	NA	NA
798	yutJ	BSU32200	SW 2.1	Metabolism	electron transport and ATP synthesis	electron transport/ other/ based on similarity	NA	NA
5022	menC	BSU30780	SW 6.1	Groups of genes	essential genes	NA	NA	NA
5024	menE	BSU30790	SW 6.1	Groups of genes	essential genes	NA	NA	NA
5047	nadE	BSU03130	SW 6.1	Groups of genes	essential genes	NA	NA	NA
5152	spoVC	BSU00530	SW 6.1	Groups of genes	essential genes	NA	NA	NA
3308	yisP	BSU10810	SW 4.1	Lifestyles	exponential and early post-exponential lifestyles	biofilm formation	NA	NA
1994	mfd	BSU00550	SW 3.1	Information processing	genetics	DNA repair/ recombination	NA	NA
1995	radA	BSU00870	SW 3.1	Information processing	genetics	DNA repair/ recombination	NA	NA
2040	ung	BSU37970	SW 3.1	Information processing	genetics	DNA repair/ recombination	NA	NA
2060	aag	BSU38620	SW 3.1	Information processing	genetics	DNA repair/ recombination/ based on similarity	NA	NA
683	dps	BSU30650	SW 1.3	Cellular processes	homeostasis	acquisition of iron	NA	NA
727	yvrC	BSU33180	SW 1.3	Cellular processes	homeostasis	acquisition of iron/ based on similarity	NA	NA
636	chaA	BSU07920	SW 1.3	Cellular processes	homeostasis	metal ion homeostasis (K, Na, Ca, Mg)	NA	NA
649	corA	BSU24740	SW 1.3	Cellular processes	homeostasis	metal ion homeostasis (K, Na, Ca, Mg)	NA	NA
1461	ywiE	BSU37240	SW 2.4	Metabolism	lipid metabolism	biosynthesis of lipids	biosynthesis of phospholipids	NA
1480	yisP	BSU10810	SW 2.4	Metabolism	lipid metabolism	biosynthesis of lipids	biosynthesis of isoprenoids	NA
1487	gtaB	BSU35670	SW 2.4	Metabolism	lipid metabolism	lipid metabolism/ other	NA	NA
1491	yjiB	BSU12210	SW 2.4	Metabolism	lipid metabolism	lipid metabolism/ other	NA	NA
1492	cypC	BSU02100	SW 2.4	Metabolism	lipid metabolism	lipid metabolism/ other	NA	NA
1411	glpD	BSU09300	SW 2.4	Metabolism	lipid metabolism	utilization of lipids	utilization of phospholipids	NA
5331	yceD	BSU02900	SW 6.2	Groups of genes	membrane proteins	NA	NA	NA
5332	yceF	BSU02920	SW 6.2	Groups of genes	membrane proteins	NA	NA	NA
5382	yvrC	BSU33180	SW 6.2	Groups of genes	membrane proteins	NA	NA	NA
5450	corA	BSU24740	SW 6.2	Groups of genes	membrane proteins	NA	NA	NA
5453	csbB	BSU08600	SW 6.2	Groups of genes	membrane proteins	NA	NA	NA
5454	csbC	BSU39810	SW 6.2	Groups of genes	membrane proteins	NA	NA	NA
5591	phoH	BSU25340	SW 6.2	Groups of genes	membrane proteins	NA	NA	NA
5611	rsbRD	BSU24760	SW 6.2	Groups of genes	membrane proteins	NA	NA	NA
5614	sapB	BSU06650	SW 6.2	Groups of genes	membrane proteins	NA	NA	NA
5627	sodA	BSU25020	SW 6.2	Groups of genes	membrane proteins	NA	NA	NA
5684	ycbK	BSU02540	SW 6.2	Groups of genes	membrane proteins	NA	NA	NA
5686	ycbO	BSU02580	SW 6.2	Groups of genes	membrane proteins	NA	NA	NA
5695	yckC	BSU03390	SW 6.2	Groups of genes	membrane proteins	NA	NA	NA
5741	yerD	BSU06590	SW 6.2	Groups of genes	membrane proteins	NA	NA	NA
5751	yfhL	BSU08580	SW 6.2	Groups of genes	membrane proteins	NA	NA	NA
5798	yitT	BSU11120	SW 6.2	Groups of genes	membrane proteins	NA	NA	NA
5804	yjhA	BSU12180	SW 6.2	Groups of genes	membrane proteins	NA	NA	NA
5843	yocB	BSU19150	SW 6.2	Groups of genes	membrane proteins	NA	NA	NA
5887	yqhB	BSU24750	SW 6.2	Groups of genes	membrane proteins	NA	NA	NA
5924	ytkC	BSU30640	SW 6.2	Groups of genes	membrane proteins	NA	NA	NA
5940	yvaE	BSU33570	SW 6.2	Groups of genes	membrane proteins	NA	NA	NA
5942	yvbG	BSU33850	SW 6.2	Groups of genes	membrane proteins	NA	NA	NA
5984	ywiE	BSU37240	SW 6.2	Groups of genes	membrane proteins	NA	NA	NA
5990	ywmE	BSU36720	SW 6.2	Groups of genes	membrane proteins	NA	NA	NA
5991	ywmF	BSU36680	SW 6.2	Groups of genes	membrane proteins	NA	NA	NA
5992	ywnF	BSU36580	SW 6.2	Groups of genes	membrane proteins	NA	NA	NA
6020	yxxB	BSU39440	SW 6.2	Groups of genes	membrane proteins	NA	NA	NA
6025	yybO	BSU40570	SW 6.2	Groups of genes	membrane proteins	NA	NA	NA
6067	ykuT	BSU14210	SW 6.2	Groups of genes	membrane proteins	NA	NA	NA
6130	ysdB	BSU28830	SW 6.2	Groups of genes	membrane proteins	NA	NA	NA
6172	csbX	BSU27760	SW 6.2	Groups of genes	membrane proteins	NA	NA	NA
6233	ytxG	BSU29780	SW 6.2	Groups of genes	membrane proteins	NA	NA	NA
6238	ywjB	BSU37220	SW 6.2	Groups of genes	membrane proteins	NA	NA	NA
6265	ywjA	BSU37230	SW 6.2	Groups of genes	membrane proteins	NA	NA	NA
6270	yvyD	BSU35310	SW 6.2	Groups of genes	membrane proteins	NA	NA	NA
6272	sdhC	BSU28450	SW 6.2	Groups of genes	membrane proteins	NA	NA	NA
1546	guaD	BSU13170	SW 2.5	Metabolism	nucleotide metabolism	biosynthesis/ acquisition of nucleotides	purine salvage and interconversion	NA
1579	rnr	BSU33610	SW 2.5	Metabolism	nucleotide metabolism	biosynthesis/ acquisition of nucleotides	biosynthesis/ acquisition of nucleotides/ other	NA
1589	ytrP	BSU29650	SW 2.5	Metabolism	nucleotide metabolism	metabolism of signalling nucleotides	NA	NA
1499	deoR	BSU39430	SW 2.5	Metabolism	nucleotide metabolism	utilization of nucleotides	NA	NA
1508	pucG	BSU32520	SW 2.5	Metabolism	nucleotide metabolism	utilization of nucleotides	NA	NA
6327	yvyD	BSU35310	SW 6.4	Groups of genes	phosphoproteins	NA	NA	NA
6329	ytxH	BSU29770	SW 6.4	Groups of genes	phosphoproteins	NA	NA	NA
6337	yceE	BSU02910	SW 6.4	Groups of genes	phosphoproteins	NA	NA	NA
6379	clpP	BSU34540	SW 6.4	Groups of genes	phosphoproteins	NA	NA	NA
6389	gtaB	BSU35670	SW 6.4	Groups of genes	phosphoproteins	NA	NA	NA
6395	rsbV	BSU04710	SW 6.4	Groups of genes	phosphoproteins	NA	NA	NA
6396	rsbRD	BSU24760	SW 6.4	Groups of genes	phosphoproteins	NA	NA	NA
6397	licR	BSU38600	SW 6.4	Groups of genes	phosphoproteins	NA	NA	NA
6403	rsbR	BSU04670	SW 6.4	Groups of genes	phosphoproteins	NA	NA	NA
6404	rsbS	BSU04680	SW 6.4	Groups of genes	phosphoproteins	NA	NA	NA
6480	ytxJ	BSU29760	SW 6.4	Groups of genes	phosphoproteins	NA	NA	NA
6504	ysnF	BSU28340	SW 6.4	Groups of genes	phosphoproteins	NA	NA	NA
6585	sodA	BSU25020	SW 6.4	Groups of genes	phosphoproteins	NA	NA	NA
6589	ctsR	BSU00830	SW 6.4	Groups of genes	phosphoproteins	NA	NA	NA
6626	aldY	BSU38830	SW 6.6	Groups of genes	poorly characterized/ putative enzymes	NA	NA	NA
6638	phoH	BSU25340	SW 6.6	Groups of genes	poorly characterized/ putative enzymes	NA	NA	NA
6644	yaaI	BSU00170	SW 6.6	Groups of genes	poorly characterized/ putative enzymes	NA	NA	NA
6649	ycdF	BSU02830	SW 6.6	Groups of genes	poorly characterized/ putative enzymes	NA	NA	NA
6650	ycdG	BSU02840	SW 6.6	Groups of genes	poorly characterized/ putative enzymes	NA	NA	NA
6656	ydaD	BSU04190	SW 6.6	Groups of genes	poorly characterized/ putative enzymes	NA	NA	NA
6657	ydaF	BSU04210	SW 6.6	Groups of genes	poorly characterized/ putative enzymes	NA	NA	NA
6658	ydaM	BSU04300	SW 6.6	Groups of genes	poorly characterized/ putative enzymes	NA	NA	NA
6659	ydaP	BSU04340	SW 6.6	Groups of genes	poorly characterized/ putative enzymes	NA	NA	NA
6666	yerD	BSU06590	SW 6.6	Groups of genes	poorly characterized/ putative enzymes	NA	NA	NA
6667	yfhM	BSU08590	SW 6.6	Groups of genes	poorly characterized/ putative enzymes	NA	NA	NA
6688	yhxD	BSU10430	SW 6.6	Groups of genes	poorly characterized/ putative enzymes	NA	NA	NA
6782	yvaG	BSU33590	SW 6.6	Groups of genes	poorly characterized/ putative enzymes	NA	NA	NA
6783	yvaK	BSU33620	SW 6.6	Groups of genes	poorly characterized/ putative enzymes	NA	NA	NA
6798	yxbG	BSU39840	SW 6.6	Groups of genes	poorly characterized/ putative enzymes	NA	NA	NA
6803	yxnA	BSU40000	SW 6.6	Groups of genes	poorly characterized/ putative enzymes	NA	NA	NA
6805	yycR	BSU40250	SW 6.6	Groups of genes	poorly characterized/ putative enzymes	NA	NA	NA
4717	yorA	BSU20450	SW 5.1	Prophages and mobile genetic elements	prophages	SP-beta prophage	NA	NA
2567	rsbW	BSU04720	SW 3.3	Information processing	protein synthesis, modification and degradation	protein modification	protein kinases	NA
2568	rsbT	BSU04690	SW 3.3	Information processing	protein synthesis, modification and degradation	protein modification	protein kinases	NA
2572	yabT	BSU00660	SW 3.3	Information processing	protein synthesis, modification and degradation	protein modification	protein kinase/ based on similarity	NA
2580	rsbX	BSU04740	SW 3.3	Information processing	protein synthesis, modification and degradation	protein modification	protein phosphatases	NA
2582	rsbU	BSU04700	SW 3.3	Information processing	protein synthesis, modification and degradation	protein modification	protein phosphatases	NA
2584	yfkJ	BSU07880	SW 3.3	Information processing	protein synthesis, modification and degradation	protein modification	protein phosphatases	NA
2652	ctsR	BSU00830	SW 3.3	Information processing	protein synthesis, modification and degradation	proteolysis	NA	NA
2654	clpP	BSU34540	SW 3.3	Information processing	protein synthesis, modification and degradation	proteolysis	NA	NA
2666	ipi	BSU11130	SW 3.3	Information processing	protein synthesis, modification and degradation	proteolysis	NA	NA
2299	ctc	BSU00520	SW 3.3	Information processing	protein synthesis, modification and degradation	translation	ribosomal proteins	NA
2411	truB	BSU16660	SW 3.3	Information processing	protein synthesis, modification and degradation	translation	tRNA modification and maturation	NA
2488	spoVC	BSU00530	SW 3.3	Information processing	protein synthesis, modification and degradation	translation	translation/ other	NA
6915	ykzC	BSU14680	SW 6.7	Groups of genes	proteins of unknown function	NA	NA	NA
6918	yunG	BSU32400	SW 6.7	Groups of genes	proteins of unknown function	NA	NA	NA
6926	yxkA	BSU38870	SW 6.7	Groups of genes	proteins of unknown function	NA	NA	NA
6937	yebG	BSU06410	SW 6.7	Groups of genes	proteins of unknown function	NA	NA	NA
6967	yqgC	BSU25030	SW 6.7	Groups of genes	proteins of unknown function	NA	NA	NA
6977	yrhD	BSU27230	SW 6.7	Groups of genes	proteins of unknown function	NA	NA	NA
7028	ydbC	BSU04420	SW 6.7	Groups of genes	proteins of unknown function	NA	NA	NA
7085	ywsA	BSU35980	SW 6.7	Groups of genes	proteins of unknown function	NA	NA	NA
7090	yxxB	BSU39440	SW 6.7	Groups of genes	proteins of unknown function	NA	NA	NA
7095	yydC	BSU40210	SW 6.7	Groups of genes	proteins of unknown function	NA	NA	NA
7099	yktC	BSU14670	SW 6.7	Groups of genes	proteins of unknown function	NA	NA	NA
7101	yjlB	BSU12270	SW 6.7	Groups of genes	proteins of unknown function	NA	NA	NA
7109	ydaC	BSU04180	SW 6.7	Groups of genes	proteins of unknown function	NA	NA	NA
7149	ycbO	BSU02580	SW 6.7	Groups of genes	proteins of unknown function	NA	NA	NA
7244	yrvD	BSU27630	SW 6.7	Groups of genes	proteins of unknown function	NA	NA	NA
7337	yvbG	BSU33850	SW 6.7	Groups of genes	proteins of unknown function	NA	NA	NA
7394	yjhA	BSU12180	SW 6.7	Groups of genes	proteins of unknown function	NA	NA	NA
7438	yvaF	BSU33580	SW 6.7	Groups of genes	proteins of unknown function	NA	NA	NA
7615	ywjB	BSU37220	SW 6.7	Groups of genes	proteins of unknown function	NA	NA	NA
7669	ywnF	BSU36580	SW 6.7	Groups of genes	proteins of unknown function	NA	NA	NA
3171	yisP	BSU10810	SW 3.4	Information processing	regulation of gene expression	phosphorelay	NA	NA
3117	ccpA	BSU29740	SW 3.4	Information processing	regulation of gene expression	regulators of core metabolism	NA	NA
2691	sigB	BSU04730	SW 3.4	Information processing	regulation of gene expression	sigma factors and their control	sigma factors	NA
2712	bofC	BSU27750	SW 3.4	Information processing	regulation of gene expression	sigma factors and their control	control of sigma factors	NA
2724	rsbR	BSU04670	SW 3.4	Information processing	regulation of gene expression	sigma factors and their control	control of sigma factors	NA
2727	rsbRD	BSU24760	SW 3.4	Information processing	regulation of gene expression	sigma factors and their control	control of sigma factors	NA
2728	rsbS	BSU04680	SW 3.4	Information processing	regulation of gene expression	sigma factors and their control	control of sigma factors	NA
2729	rsbT	BSU04690	SW 3.4	Information processing	regulation of gene expression	sigma factors and their control	control of sigma factors	NA
2730	rsbU	BSU04700	SW 3.4	Information processing	regulation of gene expression	sigma factors and their control	control of sigma factors	NA
2731	rsbV	BSU04710	SW 3.4	Information processing	regulation of gene expression	sigma factors and their control	control of sigma factors	NA
2732	rsbW	BSU04720	SW 3.4	Information processing	regulation of gene expression	sigma factors and their control	control of sigma factors	NA
2733	rsbX	BSU04740	SW 3.4	Information processing	regulation of gene expression	sigma factors and their control	control of sigma factors	NA
2738	ysdB	BSU28830	SW 3.4	Information processing	regulation of gene expression	sigma factors and their control	control of sigma factors	NA
2860	licR	BSU38600	SW 3.4	Information processing	regulation of gene expression	transcription factors and their control	PRD-type regulators	NA
2893	ccpA	BSU29740	SW 3.4	Information processing	regulation of gene expression	transcription factors and their control	transcription factors/ other	NA
2902	ctsR	BSU00830	SW 3.4	Information processing	regulation of gene expression	transcription factors and their control	transcription factors/ other	NA
2908	deoR	BSU39430	SW 3.4	Information processing	regulation of gene expression	transcription factors and their control	transcription factors/ other	NA
2944	mgsR	BSU24770	SW 3.4	Information processing	regulation of gene expression	transcription factors and their control	transcription factors/ other	NA
2974	spx	BSU11500	SW 3.4	Information processing	regulation of gene expression	transcription factors and their control	transcription factors/ other	NA
2171	rnr	BSU33610	SW 3.2	Information processing	RNA synthesis and degradation	RNases	NA	NA
2144	sigB	BSU04730	SW 3.2	Information processing	RNA synthesis and degradation	transcription	sigma factors	NA
2153	mfd	BSU00550	SW 3.2	Information processing	RNA synthesis and degradation	transcription	transcription elongation/ termination	NA
2158	nusB	BSU24320	SW 3.2	Information processing	RNA synthesis and degradation	transcription	transcription elongation/ termination	NA
3885	yisP	BSU10810	SW 4.2	Lifestyles	sporulation	phosphorelay	NA	NA
3375	yaaH	BSU00160	SW 4.2	Lifestyles	sporulation	sporulation proteins	spore coat proteins	NA
3454	bofC	BSU27750	SW 4.2	Lifestyles	sporulation	sporulation proteins	sporulation proteins/ other	NA
3460	chaA	BSU07920	SW 4.2	Lifestyles	sporulation	sporulation proteins	sporulation proteins/ other	NA
3464	csbX	BSU27760	SW 4.2	Lifestyles	sporulation	sporulation proteins	sporulation proteins/ other	NA
3488	katX	BSU38630	SW 4.2	Lifestyles	sporulation	sporulation proteins	sporulation proteins/ other	NA
3590	yabT	BSU00660	SW 4.2	Lifestyles	sporulation	sporulation proteins	sporulation proteins/ other	NA
3595	yckC	BSU03390	SW 4.2	Lifestyles	sporulation	sporulation proteins	sporulation proteins/ other	NA
3616	yhcM	BSU09140	SW 4.2	Lifestyles	sporulation	sporulation proteins	sporulation proteins/ other	NA
3711	yuzA	BSU31380	SW 4.2	Lifestyles	sporulation	sporulation proteins	sporulation proteins/ other	NA
3753	yfmA	BSU07540	SW 4.2	Lifestyles	sporulation	sporulation proteins	Newly identified sporulation proteins (based on transcription profiling)	NA
352	yvrC	BSU33180	SW 1.2	Cellular processes	transporters	ABC transporters	NA	NA
388	ywjA	BSU37230	SW 1.2	Cellular processes	transporters	ABC transporters	NA	NA
448	dctB	BSU04440	SW 1.2	Cellular processes	transporters	transporters/ other	NA	NA
459	chaA	BSU07920	SW 1.2	Cellular processes	transporters	transporters/ other	NA	NA
484	bmr	BSU24010	SW 1.2	Cellular processes	transporters	transporters/ other	NA	NA
485	corA	BSU24740	SW 1.2	Cellular processes	transporters	transporters/ other	NA	NA
544	ycbK	BSU02540	SW 1.2	Cellular processes	transporters	transporters/ other	NA	NA
612	yvaE	BSU33570	SW 1.2	Cellular processes	transporters	transporters/ other	NA	NA
619	ywtG	BSU35830	SW 1.2	Cellular processes	transporters	transporters/ other	NA	NA
626	csbC	BSU39810	SW 1.2	Cellular processes	transporters	transporters/ other	NA	NA
629	yybO	BSU40570	SW 1.2	Cellular processes	transporters	transporters/ other	NA	NA
				SigB		In All		ratio	%
				coping with stress	146	coping with stress	662	0.220544	22.0544
				poorly characterized/ putative enzymes	17	poorly characterized/ putative enzymes	204	0.0833333	8.33333
				lipid metabolism	6	lipid metabolism	88	0.0681818	6.81818
				RNA synthesis and degradation	4	RNA synthesis and degradation	67	0.0597015	5.97015
				electron transport and ATP synthesis	5	electron transport and ATP synthesis	98	0.0510204	5.10204
				phosphoproteins	14	phosphoproteins	283	0.04947	4.947
				nucleotide metabolism	5	nucleotide metabolism	107	0.046729	4.6729
				homeostasis	4	homeostasis	97	0.0412371	4.12371
				carbon metabolism	12	carbon metabolism	300	0.04	4
				regulation of gene expression	19	regulation of gene expression	504	0.0376984	3.76984
				membrane proteins	36	membrane proteins	1095	0.0328767	3.28767
				transporters	11	transporters	437	0.0251716	2.51716
				protein synthesis, modification and degradation	12	protein synthesis, modification and degradation	497	0.0241449	2.41449
				proteins of unknown function	20	proteins of unknown function	872	0.0229358	2.29358
				genetics	4	genetics	187	0.0213904	2.13904
				additional metabolic pathways	0	additional metabolic pathways	337	0	0
				sporulation	11	sporulation	571	0.0192644	1.92644
				cell envelope and cell division	3	cell envelope and cell division	195	0.0153846	1.53846
				essential genes	4	essential genes	278	0.0143885	1.43885
				amino acid/ nitrogen metabolism	0	amino acid/ nitrogen metabolism	279	0	0
				exponential and early post-exponential lifestyles	1	exponential and early post-exponential lifestyles	181	0.00552486	0.552486
				prophages	1	prophages	297	0.003367	0.3367
				GTP-binding proteins	0	GTP-binding proteins	11	0	0
				lifestyles/ miscellaneous	0	lifestyles/ miscellaneous	9	0	0
				mobile genetic elements	0	mobile genetic elements	10	0	0
				mobile genetic elements/ based on similarity	0	mobile genetic elements/ based on similarity	3	0	0
				ncRNA	0	ncRNA	21	0	0
				pseudogenes	0	pseudogenes	47	0	0
				short peptides	0	short peptides	13	0	0
				universally conserved proteins	0	universally conserved proteins	30	0	0
