# Supplementary material for: Kinetic Modeling and Meta-Analysis of the Bacillus subtilis SigB Regulon during Spore Germination and Outgrowth
Source: Microorganisms. 2021 Jan 5;9(1):112. doi: 10.3390/microorganisms9010112 (PMC7824861; doi:10.3390/microorganisms9010112)
Supplement: Supplementary file 1 [file microorganisms-09-00112-s001.zip › microorganisms-1052470 -s/supplementary file 4 SigB binding motifs.xlsx]

## Sheet: results
Binding motifs were searched in -80 +40 sequence around upshifts defined by Nicolas et al in supplement S4.
mapping between upshifts (U) and provided BSU identifiers was done using Nicolas supplementary table S5 based on closest upstream upshift to particular gene.
For some genes the mapping had not been obtained and they are ommited completely from the results.
Some genes provided were aliases for the same BSU. (listed on separate sheet) Search was based on fimo motif search and exact sequence matches of known motif sites. The results were merged.
If no motif site was found, the colums for motifs are empty.
Columns:
bsu: bsu identifier
gene: gene identifier as provided in original data
id: upshift id from Nicolas (also sequence_name for the motif search)
dist2upshift: distance from gene start to upshift possition.
SigB_short: bool indicating a presence of SigB_short motif in a sequence
SigB_long: bool indicating a presence of SigB_long motif
spacer: If present, there was at least one correctly oriented motif pair. If multiple motif pairs were found, the spacer length is listed for the pair with spacer length closest to 17
All SigB regulon									selection SigB only									all -selection									all-(NULL, missing, other than SigB)
bsu	gene	id	dist2upshift	SigB_short	SigB_long	spacer	short AND long		BSU	gene	U	dist2upshift	short	long	spacer	short AND long		BSU	gene	U	dist2upshift	short	long	spacer	short AND long		BSU	gene	U	dist2upshift	short	long	spacer	short AND long
BSU07920	yfkE	U607	51	TRUE	TRUE	1	TRUE		BSU07920	yfkE	U607	51	TRUE	TRUE	1	TRUE		BSU11120	yitT	U893	38	TRUE	TRUE	2	TRUE		BSU07920	yfkE	U607	51	TRUE	TRUE	1	TRUE
BSU11120	yitT	U893	38	TRUE	TRUE	2	TRUE		BSU02110	ybyB	U145	39	TRUE	TRUE	14	TRUE		BSU28490	uvrC	U2206	41	TRUE	TRUE	3	TRUE		BSU11120	yitT	U893	38	TRUE	TRUE	2	TRUE
BSU28490	uvrC	U2206	41	TRUE	TRUE	3	TRUE		BSU04370	ydaS	U343	566	TRUE	TRUE	14	TRUE		BSU10720	gerPA	U863	87	TRUE	TRUE	12	TRUE		BSU02110	ybyB	U145	39	TRUE	TRUE	14	TRUE
BSU10720	gerPA	U863	87	TRUE	TRUE	12	TRUE		BSU04380	ydaT	U343	36	TRUE	TRUE	14	TRUE		BSU18350	dacC	U1484	1052	TRUE	TRUE	12	TRUE		BSU04370	ydaS	U343	566	TRUE	TRUE	14	TRUE
BSU18350	dacC	U1484	1052	TRUE	TRUE	12	TRUE		BSU04430	ydbD	U348	43	TRUE	TRUE	14	TRUE		BSU18360	yoxA	U1484	41	TRUE	TRUE	12	TRUE		BSU04380	ydaT	U343	36	TRUE	TRUE	14	TRUE
BSU18360	yoxA	U1484	41	TRUE	TRUE	12	TRUE		BSU05490	ydfO	U426	282	TRUE	TRUE	14	TRUE		BSU02590	ycbP	U183	45	TRUE	TRUE	14	TRUE		BSU04430	ydbD	U348	43	TRUE	TRUE	14	TRUE
BSU02110	ybyB	U145	39	TRUE	TRUE	14	TRUE		BSU07550	yflT	U575	44	TRUE	TRUE	14	TRUE		BSU13169	ykzN	U1062	473	TRUE	TRUE	14	TRUE		BSU05490	ydfO	U426	282	TRUE	TRUE	14	TRUE
BSU02590	ycbP	U183	45	TRUE	TRUE	14	TRUE		BSU07850	yfkM	U601	44	TRUE	TRUE	14	TRUE		BSU15780	cpgA	U1299	71	TRUE	TRUE	14	TRUE		BSU07550	yflT	U575	44	TRUE	TRUE	14	TRUE
BSU04370	ydaS	U343	566	TRUE	TRUE	14	TRUE		BSU08510	yfhF	U649	36	TRUE	TRUE	14	TRUE		BSU19240	yocK	U1568	24	TRUE	TRUE	14	TRUE		BSU07850	yfkM	U601	44	TRUE	TRUE	14	TRUE
BSU04380	ydaT	U343	36	TRUE	TRUE	14	TRUE		BSU12150	yjgB	U995	34	TRUE	TRUE	14	TRUE		BSU23900	yqjF	U1870	34	TRUE	TRUE	14	TRUE		BSU08510	yfhF	U649	36	TRUE	TRUE	14	TRUE
BSU04430	ydbD	U348	43	TRUE	TRUE	14	TRUE		BSU13160	ohrB	U1062	36	TRUE	TRUE	14	TRUE		BSU29770	ytxH	U2310	487	TRUE	TRUE	14	TRUE		BSU12150	yjgB	U995	34	TRUE	TRUE	14	TRUE
BSU05490	ydfO	U426	282	TRUE	TRUE	14	TRUE		BSU15790	rpe	U1299	972	TRUE	TRUE	14	TRUE		BSU29780	ytxG	U2310	34	TRUE	TRUE	14	TRUE		BSU13160	ohrB	U1062	36	TRUE	TRUE	14	TRUE
BSU07550	yflT	U575	44	TRUE	TRUE	14	TRUE		BSU19150	yocB	U1557	41	TRUE	TRUE	14	TRUE		BSU30700	rpmEB	U2380	65	TRUE	TRUE	14	TRUE		BSU15790	rpe	U1299	972	TRUE	TRUE	14	TRUE
BSU07850	yfkM	U601	44	TRUE	TRUE	14	TRUE		BSU25030	yqgC	U1945	293	TRUE	TRUE	14	TRUE		BSU36800	atpC	U2895	1	TRUE	TRUE	14	TRUE		BSU19150	yocB	U1557	41	TRUE	TRUE	14	TRUE
BSU08510	yfhF	U649	36	TRUE	TRUE	14	TRUE		BSU28340	ysnF	U2194	50	TRUE	TRUE	14	TRUE		BSU40259	yyzG	U3170	37	TRUE	TRUE	14	TRUE		BSU25030	yqgC	U1945	293	TRUE	TRUE	14	TRUE
BSU12150	yjgB	U995	34	TRUE	TRUE	14	TRUE		BSU29760	ytxJ	U2310	966	TRUE	TRUE	14	TRUE		BSU40529	yyzH	U3194	56	TRUE	TRUE	14	TRUE		BSU28340	ysnF	U2194	50	TRUE	TRUE	14	TRUE
BSU13160	ohrB	U1062	36	TRUE	TRUE	14	TRUE		BSU33200	yvrE	U2601	43	TRUE	TRUE	14	TRUE		BSU00280	tmk	U30	48	TRUE	TRUE	15	TRUE		BSU29760	ytxJ	U2310	966	TRUE	TRUE	14	TRUE
BSU13169	ykzN	U1062	473	TRUE	TRUE	14	TRUE		BSU33400	yvgN	U2620	48	TRUE	TRUE	14	TRUE		BSU00520	ctc	U50	54	TRUE	TRUE	15	TRUE		BSU29770	ytxH	U2310	487	TRUE	TRUE	14	TRUE
BSU15780	cpgA	U1299	71	TRUE	TRUE	14	TRUE		BSU36670	csbD	U2881	37	TRUE	TRUE	14	TRUE		BSU00830	ctsR	U81	46	TRUE	TRUE	15	TRUE		BSU29780	ytxG	U2310	34	TRUE	TRUE	14	TRUE
BSU15790	rpe	U1299	972	TRUE	TRUE	14	TRUE		BSU36680	ywmF	U2882	43	TRUE	TRUE	14	TRUE		BSU00840	mcsA	U81	524	TRUE	TRUE	15	TRUE		BSU33200	yvrE	U2601	43	TRUE	TRUE	14	TRUE
BSU19150	yocB	U1557	41	TRUE	TRUE	14	TRUE		BSU36720	ywmE	U2886	33	TRUE	TRUE	14	TRUE		BSU00850	mcsB	U81	1081	TRUE	TRUE	15	TRUE		BSU33400	yvgN	U2620	48	TRUE	TRUE	14	TRUE
BSU19240	yocK	U1568	24	TRUE	TRUE	14	TRUE		BSU38610	yxzF	U3041	658	TRUE	TRUE	14	TRUE		BSU00860	clpC	U81	2169	TRUE	TRUE	15	TRUE		BSU36670	csbD	U2881	37	TRUE	TRUE	14	TRUE
BSU23900	yqjF	U1870	34	TRUE	TRUE	14	TRUE		BSU38620	aag	U3041	39	TRUE	TRUE	14	TRUE		BSU00870	radA	U81	4693	TRUE	TRUE	15	TRUE		BSU36680	ywmF	U2882	43	TRUE	TRUE	14	TRUE
BSU25030	yqgC	U1945	293	TRUE	TRUE	14	TRUE		BSU38870	yxkA	U3067	28	TRUE	TRUE	14	TRUE		BSU04039	yczO	U313	32	TRUE	TRUE	15	TRUE		BSU36720	ywmE	U2886	33	TRUE	TRUE	14	TRUE
BSU28340	ysnF	U2194	50	TRUE	TRUE	14	TRUE		BSU39440	yxxB	U3109	38	TRUE	TRUE	14	TRUE		BSU04270	ydaJ	U335	133	TRUE	TRUE	15	TRUE		BSU38610	yxzF	U3041	658	TRUE	TRUE	14	TRUE
BSU29760	ytxJ	U2310	966	TRUE	TRUE	14	TRUE		BSU39840	yxbG	U3134	33	TRUE	TRUE	14	TRUE		BSU04280	ydaK	U335	1202	TRUE	TRUE	15	TRUE		BSU38620	aag	U3041	39	TRUE	TRUE	14	TRUE
BSU29770	ytxH	U2310	487	TRUE	TRUE	14	TRUE		BSU00170	yaaI	U22	44	TRUE	TRUE	15	TRUE		BSU04290	ydaL	U335	2064	TRUE	TRUE	15	TRUE		BSU38870	yxkA	U3067	28	TRUE	TRUE	14	TRUE
BSU29780	ytxG	U2310	34	TRUE	TRUE	14	TRUE		BSU00530	pth	U50	775	TRUE	TRUE	15	TRUE		BSU04310	ydaN	U335	5034	TRUE	TRUE	15	TRUE		BSU39440	yxxB	U3109	38	TRUE	TRUE	14	TRUE
BSU30700	rpmEB	U2380	65	TRUE	TRUE	14	TRUE		BSU02100	cypC	U143	33	TRUE	TRUE	15	TRUE		BSU06220	ydjJ	U478	50	TRUE	TRUE	15	TRUE		BSU39840	yxbG	U3134	33	TRUE	TRUE	14	TRUE
BSU33200	yvrE	U2601	43	TRUE	TRUE	14	TRUE		BSU02830	ycdF	U206	43	TRUE	TRUE	15	TRUE		BSU06660	opuE	U513	131	TRUE	TRUE	15	TRUE		BSU00170	yaaI	U22	44	TRUE	TRUE	15	TRUE
BSU33400	yvgN	U2620	48	TRUE	TRUE	14	TRUE		BSU02840	ycdG	U206	844	TRUE	TRUE	15	TRUE		BSU07250	yetO	U546	41	TRUE	TRUE	15	TRUE		BSU00520	ctc	U50	54	TRUE	TRUE	15	TRUE
BSU36670	csbD	U2881	37	TRUE	TRUE	14	TRUE		BSU04180	ydaC	U324	81	TRUE	TRUE	15	TRUE		BSU07750	yflA	U592	36	TRUE	TRUE	15	TRUE		BSU00530	pth	U50	775	TRUE	TRUE	15	TRUE
BSU36680	ywmF	U2882	43	TRUE	TRUE	14	TRUE		BSU04190	ydaD	U325	48	TRUE	TRUE	15	TRUE		BSU08490	yfhD	U646	32	TRUE	TRUE	15	TRUE		BSU00830	ctsR	U81	46	TRUE	TRUE	15	TRUE
BSU36720	ywmE	U2886	33	TRUE	TRUE	14	TRUE		BSU04200	ydaE	U325	924	TRUE	TRUE	15	TRUE		BSU08600	csbB	U657	82	TRUE	TRUE	15	TRUE		BSU00870	radA	U81	4693	TRUE	TRUE	15	TRUE
BSU36800	atpC	U2895	1	TRUE	TRUE	14	TRUE		BSU04220	ydaG	U327	30	TRUE	TRUE	15	TRUE		BSU08610	yfhO	U657	1143	TRUE	TRUE	15	TRUE		BSU02100	cypC	U143	33	TRUE	TRUE	15	TRUE
BSU38610	yxzF	U3041	658	TRUE	TRUE	14	TRUE		BSU04300	ydaM	U335	3766	TRUE	TRUE	15	TRUE		BSU09140	yhcM	U714	43	TRUE	TRUE	15	TRUE		BSU02830	ycdF	U206	43	TRUE	TRUE	15	TRUE
BSU38620	aag	U3041	39	TRUE	TRUE	14	TRUE		BSU04340	ydaP	U337	33	TRUE	TRUE	15	TRUE		BSU09450	yhdF	U748	38	TRUE	TRUE	15	TRUE		BSU02840	ycdG	U206	844	TRUE	TRUE	15	TRUE
BSU38870	yxkA	U3067	28	TRUE	TRUE	14	TRUE		BSU04710	rsbV	U374	42	TRUE	TRUE	15	TRUE		BSU09530	yhdN	U755	40	TRUE	TRUE	15	TRUE		BSU04180	ydaC	U324	81	TRUE	TRUE	15	TRUE
BSU39440	yxxB	U3109	38	TRUE	TRUE	14	TRUE		BSU04720	rsbW	U374	368	TRUE	TRUE	15	TRUE		BSU11839	yjzE	U962	30	TRUE	TRUE	15	TRUE		BSU04190	ydaD	U325	48	TRUE	TRUE	15	TRUE
BSU39840	yxbG	U3134	33	TRUE	TRUE	14	TRUE		BSU04730	sigB	U374	816	TRUE	TRUE	15	TRUE		BSU16640	ylxP	U1334	88	TRUE	TRUE	15	TRUE		BSU04200	ydaE	U325	924	TRUE	TRUE	15	TRUE
BSU40259	yyzG	U3170	37	TRUE	TRUE	14	TRUE		BSU04740	rsbX	U374	1604	TRUE	TRUE	15	TRUE		BSU16650	rbfA	U1334	383	TRUE	TRUE	15	TRUE		BSU04220	ydaG	U327	30	TRUE	TRUE	15	TRUE
BSU40529	yyzH	U3194	56	TRUE	TRUE	14	TRUE		BSU09690	nhaX	U770	42	TRUE	TRUE	15	TRUE		BSU23300	ypuD	U1820	45	TRUE	TRUE	15	TRUE		BSU04270	ydaJ	U335	133	TRUE	TRUE	15	TRUE
BSU00170	yaaI	U22	44	TRUE	TRUE	15	TRUE		BSU10430	yhxD	U844	44	TRUE	TRUE	15	TRUE		BSU26060	yqbM	U2022	602	TRUE	TRUE	15	TRUE		BSU04280	ydaK	U335	1202	TRUE	TRUE	15	TRUE
BSU00280	tmk	U30	48	TRUE	TRUE	15	TRUE		BSU12160	yjgC	U996	50	TRUE	TRUE	15	TRUE		BSU27760	csbX	U2145	39	TRUE	TRUE	15	TRUE		BSU04290	ydaL	U335	2064	TRUE	TRUE	15	TRUE
BSU00520	ctc	U50	54	TRUE	TRUE	15	TRUE		BSU12170	yjgD	U996	3000	TRUE	TRUE	15	TRUE		BSU30780	menC	U2387	904	TRUE	TRUE	15	TRUE		BSU04300	ydaM	U335	3766	TRUE	TRUE	15	TRUE
BSU00530	pth	U50	775	TRUE	TRUE	15	TRUE		BSU12270	yjlB	U1005	26	TRUE	TRUE	15	TRUE		BSU33222	rsoA	U2603	5	TRUE	TRUE	15	TRUE		BSU04340	ydaP	U337	33	TRUE	TRUE	15	TRUE
BSU00830	ctsR	U81	46	TRUE	TRUE	15	TRUE		BSU16660	truB	U1334	818	TRUE	TRUE	15	TRUE		BSU33410	yvgO	U2621	48	TRUE	TRUE	15	TRUE		BSU04710	rsbV	U374	42	TRUE	TRUE	15	TRUE
BSU00840	mcsA	U81	524	TRUE	TRUE	15	TRUE		BSU18510	yoxC	U1502	26	TRUE	TRUE	15	TRUE		BSU33490	copB	U2632	102	TRUE	TRUE	15	TRUE		BSU04720	rsbW	U374	368	TRUE	TRUE	15	TRUE
BSU00850	mcsB	U81	1081	TRUE	TRUE	15	TRUE		BSU18520	yoxB	U1502	402	TRUE	TRUE	15	TRUE		BSU33520	csoR	U2635	40	TRUE	TRUE	15	TRUE		BSU04730	sigB	U374	816	TRUE	TRUE	15	TRUE
BSU00860	clpC	U81	2169	TRUE	TRUE	15	TRUE		BSU24000	bmrU	U1876	45	TRUE	TRUE	15	TRUE		BSU35790	yvyI	U2805	30	TRUE	TRUE	15	TRUE		BSU04740	rsbX	U374	1604	TRUE	TRUE	15	TRUE
BSU00870	radA	U81	4693	TRUE	TRUE	15	TRUE		BSU24740	yqxL	U1920	45	TRUE	TRUE	15	TRUE		BSU37040	ywkB	U2915	52	TRUE	TRUE	15	TRUE		BSU08490	yfhD	U646	32	TRUE	TRUE	15	TRUE
BSU02100	cypC	U143	33	TRUE	TRUE	15	TRUE		BSU24750	yqhB	U1921	22	TRUE	TRUE	15	TRUE		BSU40030	yxaB	U3149	55	TRUE	TRUE	15	TRUE		BSU08600	csbB	U657	82	TRUE	TRUE	15	TRUE
BSU02830	ycdF	U206	43	TRUE	TRUE	15	TRUE		BSU24760	rsbRD	U1922	652	TRUE	TRUE	15	TRUE		BSU07720	yflD	U588	966	TRUE	TRUE	16	TRUE		BSU09140	yhcM	U714	43	TRUE	TRUE	15	TRUE
BSU02840	ycdG	U206	844	TRUE	TRUE	15	TRUE		BSU24770	mgsR	U1922	48	TRUE	TRUE	15	TRUE		BSU17250	ymaE	U1375	38	TRUE	TRUE	16	TRUE		BSU09690	nhaX	U770	42	TRUE	TRUE	15	TRUE
BSU04039	yczO	U313	32	TRUE	TRUE	15	TRUE		BSU27630	yrvD	U2133	32	TRUE	TRUE	15	TRUE		BSU19430	yojJ	U1590	151	TRUE	TRUE	16	TRUE		BSU10430	yhxD	U844	44	TRUE	TRUE	15	TRUE
BSU04180	ydaC	U324	81	TRUE	TRUE	15	TRUE		BSU29880	malS	U2319	39	TRUE	TRUE	15	TRUE		BSU24330	yqhY	U1897	909	TRUE	TRUE	16	TRUE		BSU12160	yjgC	U996	50	TRUE	TRUE	15	TRUE
BSU04190	ydaD	U325	48	TRUE	TRUE	15	TRUE		BSU30650	dps	U2375	35	TRUE	TRUE	15	TRUE		BSU27150	yrhK	U2088	26	TRUE	TRUE	16	TRUE		BSU12170	yjgD	U996	3000	TRUE	TRUE	15	TRUE
BSU04200	ydaE	U325	924	TRUE	TRUE	15	TRUE		BSU33530	yvaA	U2636	8	TRUE	TRUE	15	TRUE		BSU30070	opuD	U2337	89	TRUE	TRUE	16	TRUE		BSU12270	yjlB	U1005	26	TRUE	TRUE	15	TRUE
BSU04220	ydaG	U327	30	TRUE	TRUE	15	TRUE		BSU33590	yvaG	U2640	33	TRUE	TRUE	15	TRUE		BSU31279	yuzH	U2430	706	TRUE	TRUE	16	TRUE		BSU16660	truB	U1334	818	TRUE	TRUE	15	TRUE
BSU04270	ydaJ	U335	133	TRUE	TRUE	15	TRUE		BSU33610	rnr	U2648	427	TRUE	TRUE	15	TRUE		BSU31280	yugU	U2430	50	TRUE	TRUE	16	TRUE		BSU18510	yoxC	U1502	26	TRUE	TRUE	15	TRUE
BSU04280	ydaK	U335	1202	TRUE	TRUE	15	TRUE		BSU33620	yvaK	U2649	36	TRUE	TRUE	15	TRUE		BSU35020	nagBA	U2743	179	TRUE	TRUE	16	TRUE		BSU18520	yoxB	U1502	402	TRUE	TRUE	15	TRUE
BSU04290	ydaL	U335	2064	TRUE	TRUE	15	TRUE		BSU35830	ywtG	U2808	65	TRUE	TRUE	15	TRUE		BSU35670	gtaB	U2791	96	TRUE	TRUE	17	TRUE		BSU23300	ypuD	U1820	45	TRUE	TRUE	15	TRUE
BSU04300	ydaM	U335	3766	TRUE	TRUE	15	TRUE		BSU35970	ywsB	U2817	51	TRUE	TRUE	15	TRUE		BSU04400	gsiB	U345	34	TRUE	TRUE	18	TRUE		BSU24000	bmrU	U1876	45	TRUE	TRUE	15	TRUE
BSU04310	ydaN	U335	5034	TRUE	TRUE	15	TRUE		BSU36960	ywlB	U2906	510	TRUE	TRUE	15	TRUE		BSU33500	copA	U2633	338	TRUE	TRUE	19	TRUE		BSU24740	yqxL	U1920	45	TRUE	TRUE	15	TRUE
BSU04340	ydaP	U337	33	TRUE	TRUE	15	TRUE		BSU37210	ywjC	U2932	47	TRUE	TRUE	15	TRUE		BSU33510	copZ	U2633	45	TRUE	TRUE	19	TRUE		BSU24750	yqhB	U1921	22	TRUE	TRUE	15	TRUE
BSU04710	rsbV	U374	42	TRUE	TRUE	15	TRUE		BSU37240	ywiE	U2934	42	TRUE	TRUE	15	TRUE		BSU07670	yflI	U585	1294	TRUE	TRUE	22	TRUE		BSU24760	rsbRD	U1922	652	TRUE	TRUE	15	TRUE
BSU04720	rsbW	U374	368	TRUE	TRUE	15	TRUE		BSU37970	ung	U2982	327	TRUE	TRUE	15	TRUE		BSU07680	yflH	U585	873	TRUE	TRUE	22	TRUE		BSU24770	mgsR	U1922	48	TRUE	TRUE	15	TRUE
BSU04730	sigB	U374	816	TRUE	TRUE	15	TRUE		BSU38180	ywzA	U3005	43	TRUE	TRUE	15	TRUE		BSU07690	mapB	U585	42	TRUE	TRUE	22	TRUE		BSU27630	yrvD	U2133	32	TRUE	TRUE	15	TRUE
BSU04740	rsbX	U374	1604	TRUE	TRUE	15	TRUE		BSU38190	galT	U3006	1216	TRUE	TRUE	15	TRUE		BSU04680	rsbS	U370	882	TRUE	TRUE	23	TRUE		BSU27760	csbX	U2145	39	TRUE	TRUE	15	TRUE
BSU06220	ydjJ	U478	50	TRUE	TRUE	15	TRUE		BSU38200	galK	U3006	40	TRUE	TRUE	15	TRUE		BSU04690	rsbT	U370	1251	TRUE	TRUE	23	TRUE		BSU29880	malS	U2319	39	TRUE	TRUE	15	TRUE
BSU06660	opuE	U513	131	TRUE	TRUE	15	TRUE		BSU38430	gspA	U3025	40	TRUE	TRUE	15	TRUE		BSU18530	yoaA	U1503	44	TRUE	TRUE	25	TRUE		BSU30650	dps	U2375	35	TRUE	TRUE	15	TRUE
BSU07250	yetO	U546	41	TRUE	TRUE	15	TRUE		BSU38830	aldY	U3060	37	TRUE	TRUE	15	TRUE		BSU09540	plsC	U756	51	TRUE	TRUE	28	TRUE		BSU30780	menC	U2387	904	TRUE	TRUE	15	TRUE
BSU07750	yflA	U592	36	TRUE	TRUE	15	TRUE		BSU39050	katE	U3087	33	TRUE	TRUE	15	TRUE		BSU10160	yhgE	U818	310	TRUE	TRUE	41	TRUE		BSU33530	yvaA	U2636	8	TRUE	TRUE	15	TRUE
BSU08490	yfhD	U646	32	TRUE	TRUE	15	TRUE		BSU40000	yxnA	U3145	33	TRUE	TRUE	15	TRUE		BSU13789	ykzQ	U1119	14	TRUE	TRUE	46	TRUE		BSU33590	yvaG	U2640	33	TRUE	TRUE	15	TRUE
BSU08600	csbB	U657	82	TRUE	TRUE	15	TRUE		BSU40570	yybO	U3202	3	TRUE	TRUE	15	TRUE		BSU23490	pupG	U1836	1264	TRUE	TRUE	51	TRUE		BSU33610	rnr	U2648	427	TRUE	TRUE	15	TRUE
BSU08610	yfhO	U657	1143	TRUE	TRUE	15	TRUE		BSU06590	yerD	U506	33	TRUE	TRUE	16	TRUE		BSU23500	drm	U1836	67	TRUE	TRUE	51	TRUE		BSU33620	yvaK	U2649	36	TRUE	TRUE	15	TRUE
BSU09140	yhcM	U714	43	TRUE	TRUE	15	TRUE		BSU08570	yfhK	U653	47	TRUE	TRUE	16	TRUE		BSU00160	yaaH	U20	52	TRUE	FALSE		FALSE		BSU35830	ywtG	U2808	65	TRUE	TRUE	15	TRUE
BSU09450	yhdF	U748	38	TRUE	TRUE	15	TRUE		BSU13020	ykgA	U1050	42	TRUE	TRUE	16	TRUE		BSU00540	yabK	U51	442	TRUE	FALSE		FALSE		BSU35970	ywsB	U2817	51	TRUE	TRUE	15	TRUE
BSU09530	yhdN	U755	40	TRUE	TRUE	15	TRUE		BSU20450	yorA	U1645	324	TRUE	TRUE	16	TRUE		BSU00560	spoVT	U52	99	FALSE	TRUE		FALSE		BSU36960	ywlB	U2906	510	TRUE	TRUE	15	TRUE
BSU09690	nhaX	U770	42	TRUE	TRUE	15	TRUE		BSU30930	ytaB	U2398	33	TRUE	TRUE	16	TRUE		BSU00650	yabS	U64	42	FALSE	TRUE		FALSE		BSU37210	ywjC	U2932	47	TRUE	TRUE	15	TRUE
BSU10430	yhxD	U844	44	TRUE	TRUE	15	TRUE		BSU33850	yvbG	U2669	47	TRUE	TRUE	16	TRUE		BSU00880	disA	U83	901	TRUE	FALSE		FALSE		BSU37240	ywiE	U2934	42	TRUE	TRUE	15	TRUE
BSU11839	yjzE	U962	30	TRUE	TRUE	15	TRUE		BSU35310	yvyD	U2768	35	TRUE	TRUE	16	TRUE		BSU00890	yacL	U83	2099	TRUE	FALSE		FALSE		BSU37970	ung	U2982	327	TRUE	TRUE	15	TRUE
BSU12160	yjgC	U996	50	TRUE	TRUE	15	TRUE		BSU38630	katX	U3042	36	TRUE	TRUE	16	TRUE		BSU00900	ispD	U83	3214	TRUE	FALSE		FALSE		BSU38180	ywzA	U3005	43	TRUE	TRUE	15	TRUE
BSU12170	yjgD	U996	3000	TRUE	TRUE	15	TRUE		BSU38720	yxkO	U3048	34	TRUE	TRUE	16	TRUE		BSU00910	ispF	U83	3905	TRUE	FALSE		FALSE		BSU38190	galT	U3006	1216	TRUE	TRUE	15	TRUE
BSU12270	yjlB	U1005	26	TRUE	TRUE	15	TRUE		BSU39810	csbC	U3131	63	TRUE	TRUE	16	TRUE		BSU02790	ycdB	U200	2430	FALSE	TRUE		FALSE		BSU38200	galK	U3006	40	TRUE	TRUE	15	TRUE
BSU16640	ylxP	U1334	88	TRUE	TRUE	15	TRUE		BSU40450	yycD	U3188	36	TRUE	TRUE	16	TRUE		BSU02850	adcA	U208	69	TRUE	TRUE		TRUE		BSU38430	gspA	U3025	40	TRUE	TRUE	15	TRUE
BSU16650	rbfA	U1334	383	TRUE	TRUE	15	TRUE		BSU04670	rsbRA	U370	53	TRUE	TRUE	23	TRUE		BSU02860	adcC	U209	437	FALSE	FALSE		FALSE		BSU38830	aldY	U3060	37	TRUE	TRUE	15	TRUE
BSU16660	truB	U1334	818	TRUE	TRUE	15	TRUE		BSU04700	rsbU	U370	1664	TRUE	TRUE	23	TRUE		BSU02870	adcB	U209	1090	FALSE	FALSE		FALSE		BSU39050	katE	U3087	33	TRUE	TRUE	15	TRUE
BSU18510	yoxC	U1502	26	TRUE	TRUE	15	TRUE		BSU33180	yvrC	U2599	270	TRUE	TRUE	27	TRUE		BSU02890	yceC	U212	97	TRUE	FALSE		FALSE		BSU40000	yxnA	U3145	33	TRUE	TRUE	15	TRUE
BSU18520	yoxB	U1502	402	TRUE	TRUE	15	TRUE		BSU37220	ywjB	U2933	1785	TRUE	TRUE	46	TRUE		BSU02900	yceD	U212	718	TRUE	FALSE		FALSE		BSU40570	yybO	U3202	3	TRUE	TRUE	15	TRUE
BSU23300	ypuD	U1820	45	TRUE	TRUE	15	TRUE		BSU37230	ywjA	U2933	48	TRUE	TRUE	46	TRUE		BSU02910	yceE	U212	1334	TRUE	FALSE		FALSE		BSU06590	yerD	U506	33	TRUE	TRUE	16	TRUE
BSU24000	bmrU	U1876	45	TRUE	TRUE	15	TRUE		BSU00550	mfd	U51	742	TRUE	FALSE		FALSE		BSU02920	yceF	U212	1963	TRUE	FALSE		FALSE		BSU08570	yfhK	U653	47	TRUE	TRUE	16	TRUE
BSU24740	yqxL	U1920	45	TRUE	TRUE	15	TRUE		BSU00660	yabT	U64	745	FALSE	TRUE		FALSE		BSU02930	yceG	U212	2821	TRUE	FALSE		FALSE		BSU13020	ykgA	U1050	42	TRUE	TRUE	16	TRUE
BSU24750	yqhB	U1921	22	TRUE	TRUE	15	TRUE		BSU02540	ycbK	U181	45	TRUE	FALSE		FALSE		BSU02940	yceH	U212	4450	TRUE	FALSE		FALSE		BSU20450	yorA	U1645	324	TRUE	TRUE	16	TRUE
BSU24760	rsbRD	U1922	652	TRUE	TRUE	15	TRUE		BSU02580	ycbO	U182	2721	TRUE	TRUE		TRUE		BSU03130	nadE	U230	102	TRUE	TRUE		TRUE		BSU30930	ytaB	U2398	33	TRUE	TRUE	16	TRUE
BSU24770	mgsR	U1922	48	TRUE	TRUE	15	TRUE		BSU03390	yckC	U258	49	FALSE	FALSE		FALSE		BSU03590	tcyC	U275	1572	FALSE	FALSE		FALSE		BSU33850	yvbG	U2669	47	TRUE	TRUE	16	TRUE
BSU26060	yqbM	U2022	602	TRUE	TRUE	15	TRUE		BSU03910	gabD	U302	37	FALSE	FALSE		FALSE		BSU03600	tcyB	U275	854	FALSE	FALSE		FALSE		BSU35310	yvyD	U2768	35	TRUE	TRUE	16	TRUE
BSU27630	yrvD	U2133	32	TRUE	TRUE	15	TRUE		BSU04210	ydaF	U326	35	FALSE	TRUE		FALSE		BSU03610	tcyA	U275	61	FALSE	FALSE		FALSE		BSU38630	katX	U3042	36	TRUE	TRUE	16	TRUE
BSU27760	csbX	U2145	39	TRUE	TRUE	15	TRUE		BSU04420	ydbC	U347	363	TRUE	FALSE		FALSE		BSU04030	ycsD	U312	28	TRUE	FALSE		FALSE		BSU38720	yxkO	U3048	34	TRUE	TRUE	16	TRUE
BSU29880	malS	U2319	39	TRUE	TRUE	15	TRUE		BSU04440	dctB	U350	18	FALSE	FALSE		FALSE		BSU04170	ydaB	U323	58	TRUE	TRUE		TRUE		BSU39810	csbC	U3131	63	TRUE	TRUE	16	TRUE
BSU30650	dps	U2375	35	TRUE	TRUE	15	TRUE		BSU04550	ydbP	U359	36	FALSE	FALSE		FALSE		BSU04359	ydzK	U340	34	TRUE	FALSE		FALSE		BSU40450	yycD	U3188	36	TRUE	TRUE	16	TRUE
BSU30780	menC	U2387	904	TRUE	TRUE	15	TRUE		BSU05790	ydhK	U452	31	TRUE	TRUE		TRUE		BSU04360	mntH	U341	74	TRUE	TRUE		TRUE		BSU35670	gtaB	U2791	96	TRUE	TRUE	17	TRUE
BSU33222	rsoA	U2603	5	TRUE	TRUE	15	TRUE		BSU06650	sapB	U511	41	TRUE	FALSE		FALSE		BSU05140	ydzE	U397	1107	TRUE	FALSE		FALSE		BSU04400	gsiB	U345	34	TRUE	TRUE	18	TRUE
BSU33410	yvgO	U2621	48	TRUE	TRUE	15	TRUE		BSU07540	yfmA	U572	533	FALSE	FALSE		FALSE		BSU05150	ydeC	U397	134	TRUE	FALSE		FALSE		BSU04670	rsbRA	U370	53	TRUE	TRUE	23	TRUE
BSU33490	copB	U2632	102	TRUE	TRUE	15	TRUE		BSU07560	pel	U576	69	TRUE	FALSE		FALSE		BSU05440	nap	U422	96	TRUE	FALSE		FALSE		BSU04680	rsbS	U370	882	TRUE	TRUE	23	TRUE
BSU33520	csoR	U2635	40	TRUE	TRUE	15	TRUE		BSU07880	yfkJ	U603	59	FALSE	FALSE		FALSE		BSU05500	ydfP	U427	90	TRUE	FALSE		FALSE		BSU04690	rsbT	U370	1251	TRUE	TRUE	23	TRUE
BSU33530	yvaA	U2636	8	TRUE	TRUE	15	TRUE		BSU07890	yfkI	U603	547	FALSE	FALSE		FALSE		BSU05580	ydgC	U434	50	TRUE	FALSE		FALSE		BSU04700	rsbU	U370	1664	TRUE	TRUE	23	TRUE
BSU33590	yvaG	U2640	33	TRUE	TRUE	15	TRUE		BSU07900	yfkH	U603	891	FALSE	FALSE		FALSE		BSU05970	rex	U462	681	TRUE	FALSE		FALSE		BSU18530	yoaA	U1503	44	TRUE	TRUE	25	TRUE
BSU33610	rnr	U2648	427	TRUE	TRUE	15	TRUE		BSU08500	yfhE	U647	31	FALSE	FALSE		FALSE		BSU06120	ydjB	U473	4042	FALSE	FALSE		FALSE		BSU33180	yvrC	U2599	270	TRUE	TRUE	27	TRUE
BSU33620	yvaK	U2649	36	TRUE	TRUE	15	TRUE		BSU08580	yfhL	U654	16	TRUE	FALSE		FALSE		BSU06240	bdhA	U482	295	FALSE	FALSE		FALSE		BSU37220	ywjB	U2933	1785	TRUE	TRUE	46	TRUE
BSU35790	yvyI	U2805	30	TRUE	TRUE	15	TRUE		BSU08590	yfhM	U654	335	TRUE	FALSE		FALSE		BSU06350	yebA	U491	2227	TRUE	FALSE		FALSE		BSU37230	ywjA	U2933	48	TRUE	TRUE	46	TRUE
BSU35830	ywtG	U2808	65	TRUE	TRUE	15	TRUE		BSU09300	glpD	U730	30	FALSE	FALSE		FALSE		BSU06400	yebE	U497	52	FALSE	FALSE		FALSE		BSU00160	yaaH	U20	52	TRUE	FALSE		FALSE
BSU35970	ywsB	U2817	51	TRUE	TRUE	15	TRUE		BSU09390	ygxB	U742	2879	TRUE	FALSE		FALSE		BSU06410	yebG	U497	606	FALSE	FALSE		FALSE		BSU00550	mfd	U51	742	TRUE	FALSE		FALSE
BSU36960	ywlB	U2906	510	TRUE	TRUE	15	TRUE		BSU10810	yisP	U872	24	FALSE	TRUE		FALSE		BSU06980	yesP	U532	1321	TRUE	FALSE		FALSE		BSU00660	yabT	U64	745	FALSE	TRUE		FALSE
BSU37040	ywkB	U2915	52	TRUE	TRUE	15	TRUE		BSU11130	ipi	U894	444	FALSE	FALSE		FALSE		BSU07260	ltaSA	U548	307	TRUE	FALSE		FALSE		BSU02540	ycbK	U181	45	TRUE	FALSE		FALSE
BSU37210	ywjC	U2932	47	TRUE	TRUE	15	TRUE		BSU11500	spxA	U925	64	TRUE	FALSE		FALSE		BSU07570	yflS	U577	49	TRUE	FALSE		FALSE		BSU02580	ycbO	U182	2721	TRUE	TRUE		TRUE
BSU37240	ywiE	U2934	42	TRUE	TRUE	15	TRUE		BSU12180	yjhA	U997	40	FALSE	TRUE		FALSE		BSU07760	yfkT	U594	2969	FALSE	TRUE		FALSE		BSU02890	yceC	U212	97	TRUE	FALSE		FALSE
BSU37970	ung	U2982	327	TRUE	TRUE	15	TRUE		BSU12210	yjiB	U999	174	FALSE	FALSE		FALSE		BSU07770	yfkS	U594	2745	FALSE	TRUE		FALSE		BSU02900	yceD	U212	718	TRUE	FALSE		FALSE
BSU38180	ywzA	U3005	43	TRUE	TRUE	15	TRUE		BSU13010	ykgB	U1049	38	TRUE	FALSE		FALSE		BSU07780	yfkR	U594	1575	FALSE	TRUE		FALSE		BSU02910	yceE	U212	1334	TRUE	FALSE		FALSE
BSU38190	galT	U3006	1216	TRUE	TRUE	15	TRUE		BSU14660	ykzI	U1219	85	FALSE	TRUE		FALSE		BSU07790	yfkQ	U594	53	FALSE	TRUE		FALSE		BSU02920	yceF	U212	1963	TRUE	FALSE		FALSE
BSU38200	galK	U3006	40	TRUE	TRUE	15	TRUE		BSU14670	suhB	U1221	48	TRUE	FALSE		FALSE		BSU07930	yfkD	U608	33	FALSE	TRUE		FALSE		BSU02930	yceG	U212	2821	TRUE	FALSE		FALSE
BSU38430	gspA	U3025	40	TRUE	TRUE	15	TRUE		BSU14680	ykzC	U1221	871	TRUE	FALSE		FALSE		BSU09000	yhbJ	U706	2	FALSE	FALSE		FALSE		BSU02940	yceH	U212	4450	TRUE	FALSE		FALSE
BSU38830	aldY	U3060	37	TRUE	TRUE	15	TRUE		BSU24320	nusB	U1896	62	TRUE	TRUE		TRUE		BSU09010	yhcA	U706	708	FALSE	FALSE		FALSE		BSU03130	nadE	U230	102	TRUE	TRUE		TRUE
BSU39050	katE	U3087	33	TRUE	TRUE	15	TRUE		BSU25020	sodA	U1942	63	TRUE	TRUE		TRUE		BSU09020	yhcB	U706	2329	FALSE	FALSE		FALSE		BSU03390	yckC	U258	49	FALSE	FALSE		FALSE
BSU40000	yxnA	U3145	33	TRUE	TRUE	15	TRUE		BSU25340	phoH	U1975	69	FALSE	TRUE		FALSE		BSU09030	yhcC	U706	2872	FALSE	FALSE		FALSE		BSU03910	gabD	U302	37	FALSE	FALSE		FALSE
BSU40030	yxaB	U3149	55	TRUE	TRUE	15	TRUE		BSU27230	yrhD	U2096	3170	FALSE	FALSE		FALSE		BSU09310	pgcA	U733	45	TRUE	FALSE		FALSE		BSU04210	ydaF	U326	35	FALSE	TRUE		FALSE
BSU40570	yybO	U3202	3	TRUE	TRUE	15	TRUE		BSU28450	sdhC	U2202	96	TRUE	FALSE		FALSE		BSU09320	yhcY	U734	45	FALSE	TRUE		FALSE		BSU04420	ydbC	U347	363	TRUE	FALSE		FALSE
BSU06590	yerD	U506	33	TRUE	TRUE	16	TRUE		BSU29410	ytkL	U2273	897	FALSE	FALSE		FALSE		BSU09330	yhcZ	U734	1181	FALSE	TRUE		FALSE		BSU04440	dctB	U350	18	FALSE	FALSE		FALSE
BSU07720	yflD	U588	966	TRUE	TRUE	16	TRUE		BSU29650	ytrP	U2298	38	TRUE	FALSE		FALSE		BSU09340	yhdA	U734	1822	FALSE	TRUE		FALSE		BSU04550	ydbP	U359	36	FALSE	FALSE		FALSE
BSU08570	yfhK	U653	47	TRUE	TRUE	16	TRUE		BSU29740	ccpA	U2306	50	TRUE	FALSE		FALSE		BSU09380	nsrR	U739	38	TRUE	FALSE		FALSE		BSU05790	ydhK	U452	31	TRUE	TRUE		TRUE
BSU13020	ykgA	U1050	42	TRUE	TRUE	16	TRUE		BSU30640	ytkC	U2374	45	TRUE	FALSE		FALSE		BSU09460	ctrA	U750	98	TRUE	FALSE		FALSE		BSU06400	yebE	U497	52	FALSE	FALSE		FALSE
BSU17250	ymaE	U1375	38	TRUE	TRUE	16	TRUE		BSU32200	yutJ	U2525	81	TRUE	FALSE		FALSE		BSU09470	yhdH	U751	31	TRUE	TRUE		TRUE		BSU06410	yebG	U497	606	FALSE	FALSE		FALSE
BSU19430	yojJ	U1590	151	TRUE	TRUE	16	TRUE		BSU32400	yunG	U2544	32	TRUE	FALSE		FALSE		BSU09680	nhaC	U769	71	TRUE	FALSE		FALSE		BSU06650	sapB	U511	41	TRUE	FALSE		FALSE
BSU20450	yorA	U1645	324	TRUE	TRUE	16	TRUE		BSU32520	pucG	U2553	4834	TRUE	FALSE		FALSE		BSU09850	yhaU	U785	942	TRUE	FALSE		FALSE		BSU07540	yfmA	U572	533	FALSE	FALSE		FALSE
BSU24330	yqhY	U1897	909	TRUE	TRUE	16	TRUE		BSU33570	yvaE	U2639	612	TRUE	FALSE		FALSE		BSU09860	khtT	U785	438	TRUE	FALSE		FALSE		BSU07560	pel	U576	69	TRUE	FALSE		FALSE
BSU27150	yrhK	U2088	26	TRUE	TRUE	16	TRUE		BSU33580	yvaF	U2639	43	TRUE	FALSE		FALSE		BSU09870	khtS	U785	36	TRUE	FALSE		FALSE		BSU07880	yfkJ	U603	59	FALSE	FALSE		FALSE
BSU30070	opuD	U2337	89	TRUE	TRUE	16	TRUE		BSU34540	clpP	U2715	47	TRUE	TRUE		TRUE		BSU10410	yhzC	U841	39	FALSE	FALSE		FALSE		BSU07890	yfkI	U603	547	FALSE	FALSE		FALSE
BSU30930	ytaB	U2398	33	TRUE	TRUE	16	TRUE		BSU35780	lytD	U2804	40	TRUE	FALSE		FALSE		BSU11490	yjbC	U923	81	TRUE	FALSE		FALSE		BSU07900	yfkH	U603	891	FALSE	FALSE		FALSE
BSU31279	yuzH	U2430	706	TRUE	TRUE	16	TRUE		BSU36580	ywnF	U2871	56	FALSE	FALSE		FALSE		BSU11540	pepF	U932	24	TRUE	FALSE		FALSE		BSU07930	yfkD	U608	33	FALSE	TRUE		FALSE
BSU31280	yugU	U2430	50	TRUE	TRUE	16	TRUE		BSU36650	ureB	U2877	399	TRUE	FALSE		FALSE		BSU12010	manP	U978	43	TRUE	TRUE		TRUE		BSU08500	yfhE	U647	31	FALSE	FALSE		FALSE
BSU33850	yvbG	U2669	47	TRUE	TRUE	16	TRUE		BSU38600	licR	U3040	97	TRUE	FALSE		FALSE		BSU12070	yjdJ	U985	50	TRUE	FALSE		FALSE		BSU08580	yfhL	U654	16	TRUE	FALSE		FALSE
BSU35020	nagBA	U2743	179	TRUE	TRUE	16	TRUE		BSU38940	yxjI	U3075	48	TRUE	FALSE		FALSE		BSU12140	yjgA	U994	48	FALSE	FALSE		FALSE		BSU08590	yfhM	U654	335	TRUE	FALSE		FALSE
BSU35310	yvyD	U2768	35	TRUE	TRUE	16	TRUE		BSU38960	yxjG	U3078	220	TRUE	FALSE		FALSE		BSU12220	yjiC	U999	1387	FALSE	FALSE		FALSE		BSU09300	glpD	U730	30	FALSE	FALSE		FALSE
BSU38630	katX	U3042	36	TRUE	TRUE	16	TRUE		BSU39040	yxiS	U3086	42	TRUE	FALSE		FALSE		BSU12290	ndh	U1006	736	TRUE	FALSE		FALSE		BSU09390	ygxB	U742	2879	TRUE	FALSE		FALSE
BSU38720	yxkO	U3048	34	TRUE	TRUE	16	TRUE		BSU39430	deoR	U3108	51	TRUE	FALSE		FALSE		BSU12560	xpf	U1028	2682	TRUE	FALSE		FALSE		BSU10810	yisP	U872	24	FALSE	TRUE		FALSE
BSU39810	csbC	U3131	63	TRUE	TRUE	16	TRUE		BSU40210	yydC	U3167	2487	TRUE	FALSE		FALSE		BSU12720	xkdS	U1030	12694	TRUE	FALSE		FALSE		BSU11130	ipi	U894	444	FALSE	FALSE		FALSE
BSU40450	yycD	U3188	36	TRUE	TRUE	16	TRUE		BSU40250	yycR	U3169	28	FALSE	TRUE		FALSE		BSU13170	guaD	U1063	38	TRUE	FALSE		FALSE		BSU11490	yjbC	U923	81	TRUE	FALSE		FALSE
BSU35670	gtaB	U2791	96	TRUE	TRUE	17	TRUE											BSU13190	ispA	U1066	57	TRUE	FALSE		FALSE		BSU11500	spxA	U925	64	TRUE	FALSE		FALSE
BSU04400	gsiB	U345	34	TRUE	TRUE	18	TRUE											BSU13640	spo0E	U1107	60	TRUE	FALSE		FALSE		BSU12180	yjhA	U997	40	FALSE	TRUE		FALSE
BSU33500	copA	U2633	338	TRUE	TRUE	19	TRUE											BSU13650	eag	U1107	403	TRUE	FALSE		FALSE		BSU12210	yjiB	U999	174	FALSE	FALSE		FALSE
BSU33510	copZ	U2633	45	TRUE	TRUE	19	TRUE											BSU14210	ykuT	U1174	60	TRUE	FALSE		FALSE		BSU13010	ykgB	U1049	38	TRUE	FALSE		FALSE
BSU07670	yflI	U585	1294	TRUE	TRUE	22	TRUE											BSU15800	thiN	U1300	48	FALSE	FALSE		FALSE		BSU13170	guaD	U1063	38	TRUE	FALSE		FALSE
BSU07680	yflH	U585	873	TRUE	TRUE	22	TRUE											BSU15810	spoVM	U1302	148	TRUE	FALSE		FALSE		BSU14210	ykuT	U1174	60	TRUE	FALSE		FALSE
BSU07690	mapB	U585	42	TRUE	TRUE	22	TRUE											BSU16590	ylxS	U1332	195	TRUE	TRUE		TRUE		BSU14660	ykzI	U1219	85	FALSE	TRUE		FALSE
BSU04670	rsbRA	U370	53	TRUE	TRUE	23	TRUE											BSU16600	nusA	U1332	700	TRUE	TRUE		TRUE		BSU14670	suhB	U1221	48	TRUE	FALSE		FALSE
BSU04680	rsbS	U370	882	TRUE	TRUE	23	TRUE											BSU16610	ylxR	U1332	1829	TRUE	TRUE		TRUE		BSU14680	ykzC	U1221	871	TRUE	FALSE		FALSE
BSU04690	rsbT	U370	1251	TRUE	TRUE	23	TRUE											BSU16620	rplGA	U1332	2106	TRUE	TRUE		TRUE		BSU16630	infB	U1332	2428	TRUE	TRUE		TRUE
BSU04700	rsbU	U370	1664	TRUE	TRUE	23	TRUE											BSU16630	infB	U1332	2428	TRUE	TRUE		TRUE		BSU23340	ypuB	U1828	1532	TRUE	FALSE		FALSE
BSU18530	yoaA	U1503	44	TRUE	TRUE	25	TRUE											BSU16670	ribC	U1335	205	FALSE	FALSE		FALSE		BSU24010	bmr	U1877	38	TRUE	FALSE		FALSE
BSU33180	yvrC	U2599	270	TRUE	TRUE	27	TRUE											BSU16680	rpsO	U1336	118	FALSE	FALSE		FALSE		BSU24320	nusB	U1896	62	TRUE	TRUE		TRUE
BSU09540	plsC	U756	51	TRUE	TRUE	28	TRUE											BSU16690	pnpA	U1337	59	FALSE	FALSE		FALSE		BSU25020	sodA	U1942	63	TRUE	TRUE		TRUE
BSU10160	yhgE	U818	310	TRUE	TRUE	41	TRUE											BSU16700	ylxY	U1337	2294	FALSE	FALSE		FALSE		BSU25340	phoH	U1975	69	FALSE	TRUE		FALSE
BSU13789	ykzQ	U1119	14	TRUE	TRUE	46	TRUE											BSU17240	ymzB	U1374	65	TRUE	FALSE		FALSE		BSU27230	yrhD	U2096	3170	FALSE	FALSE		FALSE
BSU37220	ywjB	U2933	1785	TRUE	TRUE	46	TRUE											BSU18110	ynfC	U1467	42	TRUE	TRUE		TRUE		BSU27750	bofC	U2144	44	TRUE	TRUE		TRUE
BSU37230	ywjA	U2933	48	TRUE	TRUE	46	TRUE											BSU19140	yozB	U1556	47	TRUE	FALSE		FALSE		BSU28450	sdhC	U2202	96	TRUE	FALSE		FALSE
BSU23490	pupG	U1836	1264	TRUE	TRUE	51	TRUE											BSU19230	yocJ	U1567	47	TRUE	FALSE		FALSE		BSU28830	ysdB	U2228	52	TRUE	TRUE		TRUE
BSU23500	drm	U1836	67	TRUE	TRUE	51	TRUE											BSU20440	yorB	U1644	50	TRUE	FALSE		FALSE		BSU29100	phoR	U2249	793	FALSE	FALSE		FALSE
BSU00160	yaaH	U20	52	TRUE	FALSE		FALSE											BSU23060	ypzE	U1804	44	TRUE	FALSE		FALSE		BSU29110	phoP	U2249	78	FALSE	FALSE		FALSE
BSU00540	yabK	U51	442	TRUE	FALSE		FALSE											BSU23330	ypuC	U1828	1713	TRUE	FALSE		FALSE		BSU29410	ytkL	U2273	897	FALSE	FALSE		FALSE
BSU00550	mfd	U51	742	TRUE	FALSE		FALSE											BSU23340	ypuB	U1828	1532	TRUE	FALSE		FALSE		BSU29650	ytrP	U2298	38	TRUE	FALSE		FALSE
BSU00560	spoVT	U52	99	FALSE	TRUE		FALSE											BSU23510	ripX	U1837	149	TRUE	FALSE		FALSE		BSU29740	ccpA	U2306	50	TRUE	FALSE		FALSE
BSU00650	yabS	U64	42	FALSE	TRUE		FALSE											BSU23519	yqzK	U1839	43	TRUE	FALSE		FALSE		BSU30640	ytkC	U2374	45	TRUE	FALSE		FALSE
BSU00660	yabT	U64	745	FALSE	TRUE		FALSE											BSU23830	yqjL	U1863	36	FALSE	FALSE		FALSE		BSU30790	menE	U2388	1023	FALSE	FALSE		FALSE
BSU00880	disA	U83	901	TRUE	FALSE		FALSE											BSU23970	artQ	U1874	913	TRUE	FALSE		FALSE		BSU31380	yuzA	U2443	53	TRUE	TRUE		TRUE
BSU00890	yacL	U83	2099	TRUE	FALSE		FALSE											BSU24010	bmr	U1877	38	TRUE	FALSE		FALSE		BSU32200	yutJ	U2525	81	TRUE	FALSE		FALSE
BSU00900	ispD	U83	3214	TRUE	FALSE		FALSE											BSU24020	bmrR	U1877	1280	TRUE	FALSE		FALSE		BSU32400	yunG	U2544	32	TRUE	FALSE		FALSE
BSU00910	ispF	U83	3905	TRUE	FALSE		FALSE											BSU24090	ptb	U1878	41	TRUE	FALSE		FALSE		BSU32520	pucG	U2553	4834	TRUE	FALSE		FALSE
BSU02540	ycbK	U181	45	TRUE	FALSE		FALSE											BSU24140	prpC	U1882	2960	TRUE	FALSE		FALSE		BSU33570	yvaE	U2639	612	TRUE	FALSE		FALSE
BSU02580	ycbO	U182	2721	TRUE	TRUE		TRUE											BSU24290	xseB	U1896	2801	TRUE	TRUE		TRUE		BSU33580	yvaF	U2639	43	TRUE	FALSE		FALSE
BSU02790	ycdB	U200	2430	FALSE	TRUE		FALSE											BSU24300	xseA	U1896	1458	TRUE	TRUE		TRUE		BSU33600	smpB	U2646	51	TRUE	FALSE		FALSE
BSU02850	adcA	U208	69	TRUE	TRUE		TRUE											BSU24310	folD	U1896	469	TRUE	TRUE		TRUE		BSU34540	clpP	U2715	47	TRUE	TRUE		TRUE
BSU02860	adcC	U209	437				#VALUE!											BSU24490	yqhQ	U1904	53	TRUE	FALSE		FALSE		BSU35780	lytD	U2804	40	TRUE	FALSE		FALSE
BSU02870	adcB	U209	1090				#VALUE!											BSU24500	yqhP	U1904	1049	TRUE	FALSE		FALSE		BSU35980	ywsA	U2818	17	FALSE	FALSE		FALSE
BSU02890	yceC	U212	97	TRUE	FALSE		FALSE											BSU25010	yqgE	U1941	34	TRUE	FALSE		FALSE		BSU36580	ywnF	U2871	56	FALSE	FALSE		FALSE
BSU02900	yceD	U212	718	TRUE	FALSE		FALSE											BSU25280	recO	U1973	1673	FALSE	FALSE		FALSE		BSU36650	ureB	U2877	399	TRUE	FALSE		FALSE
BSU02910	yceE	U212	1334	TRUE	FALSE		FALSE											BSU25290	era	U1973	440	FALSE	FALSE		FALSE		BSU38600	licR	U3040	97	TRUE	FALSE		FALSE
BSU02920	yceF	U212	1963	TRUE	FALSE		FALSE											BSU25300	cdd	U1973	49	FALSE	FALSE		FALSE		BSU38940	yxjI	U3075	48	TRUE	FALSE		FALSE
BSU02930	yceG	U212	2821	TRUE	FALSE		FALSE											BSU25310	dgkA	U1975	3697	FALSE	TRUE		FALSE		BSU38960	yxjG	U3078	220	TRUE	FALSE		FALSE
BSU02940	yceH	U212	4450	TRUE	FALSE		FALSE											BSU25320	yqfG	U1975	3243	FALSE	TRUE		FALSE		BSU39040	yxiS	U3086	42	TRUE	FALSE		FALSE
BSU03130	nadE	U230	102	TRUE	TRUE		TRUE											BSU25330	yqfF	U1975	1107	FALSE	TRUE		FALSE		BSU39430	deoR	U3108	51	TRUE	FALSE		FALSE
BSU03390	yckC	U258	49				#VALUE!											BSU25700	yqeF	U2000	35	FALSE	TRUE		FALSE		BSU40210	yydC	U3167	2487	TRUE	FALSE		FALSE
BSU03590	tcyC	U275	1572				#VALUE!											BSU26180	yqbA	U2027	2576	TRUE	FALSE		FALSE		BSU40250	yycR	U3169	28	FALSE	TRUE		FALSE
BSU03600	tcyB	U275	854				#VALUE!											BSU26540	yrkE	U2044	551	TRUE	TRUE		TRUE
BSU03610	tcyA	U275	61				#VALUE!											BSU27020	yraA	U2080	29	TRUE	FALSE		FALSE
BSU03910	gabD	U302	37				#VALUE!											BSU27610	apt	U2131	478	TRUE	FALSE		FALSE
BSU04030	ycsD	U312	28	TRUE	FALSE		FALSE											BSU27620	recJ	U2132	25	TRUE	FALSE		FALSE
BSU04170	ydaB	U323	58	TRUE	TRUE		TRUE											BSU27640	yrvC	U2134	76	TRUE	FALSE		FALSE
BSU04210	ydaF	U326	35	FALSE	TRUE		FALSE											BSU27710	tgt	U2143	2933	TRUE	FALSE		FALSE
BSU04359	ydzK	U340	34	TRUE	FALSE		FALSE											BSU27720	queA	U2143	1878	TRUE	FALSE		FALSE
BSU04360	mntH	U341	74	TRUE	TRUE		TRUE											BSU27729	yrzS	U2143	1648	TRUE	FALSE		FALSE
BSU04420	ydbC	U347	363	TRUE	FALSE		FALSE											BSU27730	ruvB	U2143	651	TRUE	FALSE		FALSE
BSU04440	dctB	U350	18				#VALUE!											BSU27740	ruvA	U2143	35	TRUE	FALSE		FALSE
BSU04550	ydbP	U359	36				#VALUE!											BSU27750	bofC	U2144	44	TRUE	TRUE		TRUE
BSU05140	ydzE	U397	1107	TRUE	FALSE		FALSE											BSU28160	hemX	U2177	1445	FALSE	FALSE		FALSE
BSU05150	ydeC	U397	134	TRUE	FALSE		FALSE											BSU28170	hemA	U2177	70	FALSE	FALSE		FALSE
BSU05440	nap	U422	96	TRUE	FALSE		FALSE											BSU28180	ysxD	U2178	102	FALSE	TRUE		FALSE
BSU05500	ydfP	U427	90	TRUE	FALSE		FALSE											BSU28500	trxA	U2207	40	FALSE	TRUE		FALSE
BSU05580	ydgC	U434	50	TRUE	FALSE		FALSE											BSU28590	polX	U2212	914	FALSE	FALSE		FALSE
BSU05790	ydhK	U452	31	TRUE	TRUE		TRUE											BSU28810	abnA	U2226	129	TRUE	FALSE		FALSE
BSU05970	rex	U462	681	TRUE	FALSE		FALSE											BSU28830	ysdB	U2228	52	TRUE	TRUE		TRUE
BSU06120	ydjB	U473	4042				#VALUE!											BSU29100	phoR	U2249	793	FALSE	FALSE		FALSE															short	0
BSU06240	bdhA	U482	295				#VALUE!											BSU29110	phoP	U2249	78	FALSE	FALSE		FALSE															long		0
BSU06350	yebA	U491	2227	TRUE	FALSE		FALSE											BSU29420	ytkK	U2273	67	FALSE	FALSE		FALSE															short AND long				0
BSU06400	yebE	U497	52				#VALUE!											BSU29750	aroA	U2308	61	TRUE	TRUE		TRUE
BSU06410	yebG	U497	606				#VALUE!											BSU30020	ytzE	U2334	115	FALSE	TRUE		FALSE														relative	short	0
BSU06650	sapB	U511	41	TRUE	FALSE		FALSE											BSU30230	bioK	U2344	859	FALSE	FALSE		FALSE																	0
BSU06980	yesP	U532	1321	TRUE	FALSE		FALSE											BSU30670	luxS	U2379	956	FALSE	FALSE		FALSE																			0
BSU07260	ltaSA	U548	307	TRUE	FALSE		FALSE											BSU30690	ytiB	U2379	40	FALSE	FALSE		FALSE															mean dist			#DIV/0!
BSU07540	yfmA	U572	533				#VALUE!											BSU30790	menE	U2388	1023	FALSE	FALSE		FALSE															stdev			#DIV/0!
BSU07560	pel	U576	69	TRUE	FALSE		FALSE											BSU31380	yuzA	U2443	53	TRUE	TRUE		TRUE															max			0
BSU07570	yflS	U577	49	TRUE	FALSE		FALSE											BSU32320	yutC	U2536	24	FALSE	FALSE		FALSE
BSU07760	yfkT	U594	2969	FALSE	TRUE		FALSE											BSU32880	yusP	U2577	531	TRUE	FALSE		FALSE
BSU07770	yfkS	U594	2745	FALSE	TRUE		FALSE											BSU33140	yvqJ	U2598	45	FALSE	FALSE		FALSE
BSU07780	yfkR	U594	1575	FALSE	TRUE		FALSE											BSU33460	yvgT	U2630	56	FALSE	FALSE		FALSE
BSU07790	yfkQ	U594	53	FALSE	TRUE		FALSE											BSU_misc_RNA_55	ssrA	U2643	60	TRUE	FALSE		FALSE
BSU07880	yfkJ	U603	59				#VALUE!											BSU33600	smpB	U2646	51	TRUE	FALSE		FALSE
BSU07890	yfkI	U603	547				#VALUE!											BSU33630	secG	U2650	51	FALSE	TRUE		FALSE
BSU07900	yfkH	U603	891				#VALUE!											BSU33660	rghRA	U2653	47	FALSE	FALSE		FALSE
BSU07930	yfkD	U608	33	FALSE	TRUE		FALSE											BSU33710	opuBC	U2657	1895	TRUE	FALSE		FALSE
BSU08500	yfhE	U647	31				#VALUE!											BSU33720	opuBB	U2657	1230	TRUE	FALSE		FALSE
BSU08580	yfhL	U654	16	TRUE	FALSE		FALSE											BSU34240	epsM	U2699	11380	TRUE	FALSE		FALSE
BSU08590	yfhM	U654	335	TRUE	FALSE		FALSE											BSU34910	hisD	U2738	1884	FALSE	FALSE		FALSE
BSU09000	yhbJ	U706	2				#VALUE!											BSU35150	yvzB	U2754	5074	FALSE	FALSE		FALSE
BSU09010	yhcA	U706	708				#VALUE!											BSU35160	uvrA	U2754	2039	FALSE	FALSE		FALSE
BSU09020	yhcB	U706	2329				#VALUE!											BSU35170	uvrB	U2754	46	FALSE	FALSE		FALSE
BSU09030	yhcC	U706	2872				#VALUE!											BSU35180	csbA	U2755	37	TRUE	TRUE		TRUE
BSU09300	glpD	U730	30				#VALUE!											BSU35690	ggaA	U2793	1121	TRUE	FALSE		FALSE
BSU09310	pgcA	U733	45	TRUE	FALSE		FALSE											BSU35900	pgsB	U2815	757	TRUE	FALSE		FALSE
BSU09320	yhcY	U734	45	FALSE	TRUE		FALSE											BSU35980	ywsA	U2818	17	FALSE	FALSE		FALSE
BSU09330	yhcZ	U734	1181	FALSE	TRUE		FALSE											BSU36660	ureA	U2877	85	TRUE	FALSE		FALSE
BSU09340	yhdA	U734	1822	FALSE	TRUE		FALSE											BSU36668	ywzE	U2879	502	FALSE	FALSE		FALSE
BSU09380	nsrR	U739	38	TRUE	FALSE		FALSE											BSU36669	ywzF	U2879	147	FALSE	FALSE		FALSE
BSU09390	ygxB	U742	2879	TRUE	FALSE		FALSE											BSU37150	pyrG	U2927	188	FALSE	TRUE		FALSE
BSU09460	ctrA	U750	98	TRUE	FALSE		FALSE											BSU37480	ywhH	U2947	316	FALSE	TRUE		FALSE
BSU09470	yhdH	U751	31	TRUE	TRUE		TRUE											BSU37620	rsfA	U2958	43	TRUE	FALSE		FALSE
BSU09680	nhaC	U769	71	TRUE	FALSE		FALSE											BSU37680	ywfH	U2965	42	TRUE	FALSE		FALSE
BSU09850	yhaU	U785	942	TRUE	FALSE		FALSE											BSU38000	ywdD	U2984	364	TRUE	FALSE		FALSE
BSU09860	khtT	U785	438	TRUE	FALSE		FALSE											BSU38440	ywaF	U3027	29	TRUE	FALSE		FALSE
BSU09870	khtS	U785	36	TRUE	FALSE		FALSE											BSU38860	galE	U3066	40	TRUE	TRUE		TRUE
BSU10410	yhzC	U841	39				#VALUE!											BSU38930	yxjJ	U3073	99	TRUE	TRUE		TRUE
BSU10810	yisP	U872	24	FALSE	TRUE		FALSE											BSU40040	glxK	U3150	50	TRUE	FALSE		FALSE
BSU11130	ipi	U894	444				#VALUE!											BSU40430	yycE	U3186	9	TRUE	FALSE		FALSE
BSU11490	yjbC	U923	81	TRUE	FALSE		FALSE											BSU40510	yybT	U3193	1103	TRUE	FALSE		FALSE
BSU11500	spxA	U925	64	TRUE	FALSE		FALSE											BSU40520	yybS	U3193	137	TRUE	FALSE		FALSE
BSU11540	pepF	U932	24	TRUE	FALSE		FALSE											BSU40810	yyaM	U3218	433	TRUE	FALSE		FALSE
BSU12010	manP	U978	43	TRUE	TRUE		TRUE
BSU12070	yjdJ	U985	50	TRUE	FALSE		FALSE														short	188
BSU12140	yjgA	U994	48				#VALUE!														long		120
BSU12180	yjhA	U997	40	FALSE	TRUE		FALSE														short AND long				99
BSU12210	yjiB	U999	174				#VALUE!
BSU12220	yjiC	U999	1387				#VALUE!													relative	short	0.720307
BSU12290	ndh	U1006	736	TRUE	FALSE		FALSE																0.45977
BSU12560	xpf	U1028	2682	TRUE	FALSE		FALSE																		0.37931
BSU12720	xkdS	U1030	12694	TRUE	FALSE		FALSE														mean dist			17.1842
BSU13010	ykgB	U1049	38	TRUE	FALSE		FALSE														stdev			8.01284
BSU13170	guaD	U1063	38	TRUE	FALSE		FALSE														max			51
BSU13190	ispA	U1066	57	TRUE	FALSE		FALSE
BSU13640	spo0E	U1107	60	TRUE	FALSE		FALSE
BSU13650	eag	U1107	403	TRUE	FALSE		FALSE
BSU14210	ykuT	U1174	60	TRUE	FALSE		FALSE
BSU14660	ykzI	U1219	85	FALSE	TRUE		FALSE
BSU14670	suhB	U1221	48	TRUE	FALSE		FALSE
BSU14680	ykzC	U1221	871	TRUE	FALSE		FALSE
BSU15800	thiN	U1300	48				#VALUE!
BSU15810	spoVM	U1302	148	TRUE	FALSE		FALSE
BSU16590	ylxS	U1332	195	TRUE	TRUE		TRUE
BSU16600	nusA	U1332	700	TRUE	TRUE		TRUE
BSU16610	ylxR	U1332	1829	TRUE	TRUE		TRUE
BSU16620	rplGA	U1332	2106	TRUE	TRUE		TRUE
BSU16630	infB	U1332	2428	TRUE	TRUE		TRUE
BSU16670	ribC	U1335	205				#VALUE!
BSU16680	rpsO	U1336	118				#VALUE!
BSU16690	pnpA	U1337	59				#VALUE!
BSU16700	ylxY	U1337	2294				#VALUE!
BSU17240	ymzB	U1374	65	TRUE	FALSE		FALSE
BSU18110	ynfC	U1467	42	TRUE	TRUE		TRUE
BSU19140	yozB	U1556	47	TRUE	FALSE		FALSE
BSU19230	yocJ	U1567	47	TRUE	FALSE		FALSE
BSU20440	yorB	U1644	50	TRUE	FALSE		FALSE
BSU23060	ypzE	U1804	44	TRUE	FALSE		FALSE
BSU23330	ypuC	U1828	1713	TRUE	FALSE		FALSE
BSU23340	ypuB	U1828	1532	TRUE	FALSE		FALSE
BSU23510	ripX	U1837	149	TRUE	FALSE		FALSE
BSU23519	yqzK	U1839	43	TRUE	FALSE		FALSE
BSU23830	yqjL	U1863	36				#VALUE!
BSU23970	artQ	U1874	913	TRUE	FALSE		FALSE
BSU24010	bmr	U1877	38	TRUE	FALSE		FALSE
BSU24020	bmrR	U1877	1280	TRUE	FALSE		FALSE
BSU24090	ptb	U1878	41	TRUE	FALSE		FALSE
BSU24140	prpC	U1882	2960	TRUE	FALSE		FALSE
BSU24290	xseB	U1896	2801	TRUE	TRUE		TRUE
BSU24300	xseA	U1896	1458	TRUE	TRUE		TRUE
BSU24310	folD	U1896	469	TRUE	TRUE		TRUE
BSU24320	nusB	U1896	62	TRUE	TRUE		TRUE
BSU24490	yqhQ	U1904	53	TRUE	FALSE		FALSE
BSU24500	yqhP	U1904	1049	TRUE	FALSE		FALSE
BSU25010	yqgE	U1941	34	TRUE	FALSE		FALSE
BSU25020	sodA	U1942	63	TRUE	TRUE		TRUE
BSU25280	recO	U1973	1673				#VALUE!
BSU25290	era	U1973	440				#VALUE!
BSU25300	cdd	U1973	49				#VALUE!
BSU25310	dgkA	U1975	3697	FALSE	TRUE		FALSE
BSU25320	yqfG	U1975	3243	FALSE	TRUE		FALSE
BSU25330	yqfF	U1975	1107	FALSE	TRUE		FALSE
BSU25340	phoH	U1975	69	FALSE	TRUE		FALSE
BSU25700	yqeF	U2000	35	FALSE	TRUE		FALSE
BSU26180	yqbA	U2027	2576	TRUE	FALSE		FALSE
BSU26540	yrkE	U2044	551	TRUE	TRUE		TRUE
BSU27020	yraA	U2080	29	TRUE	FALSE		FALSE
BSU27230	yrhD	U2096	3170				#VALUE!
BSU27610	apt	U2131	478	TRUE	FALSE		FALSE
BSU27620	recJ	U2132	25	TRUE	FALSE		FALSE
BSU27640	yrvC	U2134	76	TRUE	FALSE		FALSE
BSU27710	tgt	U2143	2933	TRUE	FALSE		FALSE
BSU27720	queA	U2143	1878	TRUE	FALSE		FALSE
BSU27729	yrzS	U2143	1648	TRUE	FALSE		FALSE
BSU27730	ruvB	U2143	651	TRUE	FALSE		FALSE
BSU27740	ruvA	U2143	35	TRUE	FALSE		FALSE
BSU27750	bofC	U2144	44	TRUE	TRUE		TRUE
BSU28160	hemX	U2177	1445				#VALUE!
BSU28170	hemA	U2177	70				#VALUE!
BSU28180	ysxD	U2178	102	FALSE	TRUE		FALSE
BSU28450	sdhC	U2202	96	TRUE	FALSE		FALSE
BSU28500	trxA	U2207	40	FALSE	TRUE		FALSE
BSU28590	polX	U2212	914				#VALUE!
BSU28810	abnA	U2226	129	TRUE	FALSE		FALSE
BSU28830	ysdB	U2228	52	TRUE	TRUE		TRUE
BSU29100	phoR	U2249	793				#VALUE!
BSU29110	phoP	U2249	78				#VALUE!
BSU29410	ytkL	U2273	897				#VALUE!
BSU29420	ytkK	U2273	67				#VALUE!
BSU29650	ytrP	U2298	38	TRUE	FALSE		FALSE
BSU29740	ccpA	U2306	50	TRUE	FALSE		FALSE
BSU29750	aroA	U2308	61	TRUE	TRUE		TRUE
BSU30020	ytzE	U2334	115	FALSE	TRUE		FALSE
BSU30230	bioK	U2344	859				#VALUE!
BSU30640	ytkC	U2374	45	TRUE	FALSE		FALSE
BSU30670	luxS	U2379	956				#VALUE!
BSU30690	ytiB	U2379	40				#VALUE!
BSU30790	menE	U2388	1023				#VALUE!
BSU31380	yuzA	U2443	53	TRUE	TRUE		TRUE
BSU32200	yutJ	U2525	81	TRUE	FALSE		FALSE
BSU32320	yutC	U2536	24				#VALUE!
BSU32400	yunG	U2544	32	TRUE	FALSE		FALSE
BSU32520	pucG	U2553	4834	TRUE	FALSE		FALSE
BSU32880	yusP	U2577	531	TRUE	FALSE		FALSE
BSU33140	yvqJ	U2598	45				#VALUE!
BSU33460	yvgT	U2630	56				#VALUE!
BSU33570	yvaE	U2639	612	TRUE	FALSE		FALSE
BSU33580	yvaF	U2639	43	TRUE	FALSE		FALSE
BSU_misc_RNA_55	ssrA	U2643	60	TRUE	FALSE		FALSE
BSU33600	smpB	U2646	51	TRUE	FALSE		FALSE
BSU33630	secG	U2650	51	FALSE	TRUE		FALSE
BSU33660	rghRA	U2653	47				#VALUE!
BSU33710	opuBC	U2657	1895	TRUE	FALSE		FALSE
BSU33720	opuBB	U2657	1230	TRUE	FALSE		FALSE
BSU34240	epsM	U2699	11380	TRUE	FALSE		FALSE
BSU34540	clpP	U2715	47	TRUE	TRUE		TRUE
BSU34910	hisD	U2738	1884				#VALUE!
BSU35150	yvzB	U2754	5074				#VALUE!
BSU35160	uvrA	U2754	2039				#VALUE!
BSU35170	uvrB	U2754	46				#VALUE!
BSU35180	csbA	U2755	37	TRUE	TRUE		TRUE
BSU35690	ggaA	U2793	1121	TRUE	FALSE		FALSE
BSU35780	lytD	U2804	40	TRUE	FALSE		FALSE
BSU35900	pgsB	U2815	757	TRUE	FALSE		FALSE
BSU35980	ywsA	U2818	17				#VALUE!
BSU36580	ywnF	U2871	56				#VALUE!
BSU36650	ureB	U2877	399	TRUE	FALSE		FALSE
BSU36660	ureA	U2877	85	TRUE	FALSE		FALSE
BSU36668	ywzE	U2879	502				#VALUE!
BSU36669	ywzF	U2879	147				#VALUE!
BSU37150	pyrG	U2927	188	FALSE	TRUE		FALSE
BSU37480	ywhH	U2947	316	FALSE	TRUE		FALSE
BSU37620	rsfA	U2958	43	TRUE	FALSE		FALSE
BSU37680	ywfH	U2965	42	TRUE	FALSE		FALSE
BSU38000	ywdD	U2984	364	TRUE	FALSE		FALSE
BSU38440	ywaF	U3027	29	TRUE	FALSE		FALSE
BSU38600	licR	U3040	97	TRUE	FALSE		FALSE
BSU38860	galE	U3066	40	TRUE	TRUE		TRUE
BSU38930	yxjJ	U3073	99	TRUE	TRUE		TRUE
BSU38940	yxjI	U3075	48	TRUE	FALSE		FALSE
BSU38960	yxjG	U3078	220	TRUE	FALSE		FALSE
BSU39040	yxiS	U3086	42	TRUE	FALSE		FALSE
BSU39430	deoR	U3108	51	TRUE	FALSE		FALSE
BSU40040	glxK	U3150	50	TRUE	FALSE		FALSE
BSU40210	yydC	U3167	2487	TRUE	FALSE		FALSE
BSU40250	yycR	U3169	28	FALSE	TRUE		FALSE
BSU40430	yycE	U3186	9	TRUE	FALSE		FALSE
BSU40510	yybT	U3193	1103	TRUE	FALSE		FALSE
BSU40520	yybS	U3193	137	TRUE	FALSE		FALSE
BSU40810	yyaM	U3218	433	TRUE	FALSE		FALSE
			short	313
			long		223
			short AND long				195
		relative	short	0.767157
					0.546569
							0.477941
			mean dist			16.3653
			stdev			6.62812
			max			51
