# Supplementary material for: Kinetic Modeling and Meta-Analysis of the Bacillus subtilis SigB Regulon during Spore Germination and Outgrowth
Source: Microorganisms. 2021 Jan 5;9(1):112. doi: 10.3390/microorganisms9010112 (PMC7824861; doi:10.3390/microorganisms9010112)
Supplement: Supplementary file 1 [file microorganisms-09-00112-s001.zip › microorganisms-1052470 -s/Supplementary file 5.xlsx]

## Sheet: Sheet1
Supplementary Table 2
Genes found by the meta-analysis as controlled by SigB during spore germination and outgrowth ordered by the first gene of their operon
Found genes are written in bold face
aag	yxzF
accB	accC	yqhY
aldY
atpI	atpB	atpE	atpF	atpH	atpA	atpG	atpD	atpC
bmrU	bmr	bmrR
citA	yhdF
copB
csbB	yfhO
csbC
csbX	bofC
csoR	copZ	copA
gcaD	prs	ctc
ctsR	mcsA	mcsB	clpC	radA	disA
cypC
dctB	ydbD
galK	galT
gspA
gtaB
katE	yxiS
katX
maeA	ywkB
menE	menC
mgsR
ydfO	ydfP
nagBA
nhaX
ohrB	ykzN
opuE
pgcA
phoH
prpC	prkC	cpgA	rpe	yloS
rpmEB
rsbRD
rsbV	rsbW	sigB	rsbX
sigO	rsoA
sigV	rsiV	oatA	yrhK
truB
trxA
ung
xpaC	yaaN	yaaO	tmk	darA	yaaR	holB	yaaT	yabA	yabB	yazA	yabC
yaaI	yaaH
ybyB
ycbP
ycdF	ycdG
yczO
ydaC
ydaD	ydaE	ydaF	ydaG
ydaJ	ydaK	ydaL	ydaM	ydaN
ydaP
ydaT	ydaS
ydjJ
yerD
yetO
yfhF	yfhE	yfhD
yfhK	yfhL	yfhM
yfkM
yflD	yflB	yflA
yfmA	yflT
yhcM
yhdN	plsC
yhxD
yjgB	yjgA
yjgC	yjgD
yjlB	yjlC	ndh
yjzE
ykgA	ykgB
ylxS	nusA	ylxR	ylxQ	infB	ylxP	rbfA
ymaE	ymzB
yocB
yocK
yojJ
yorA
yoxC	yoxB	yoaA
ypuD
yqbM
yqgC	sodA
yqhB
yqjF
yqxL
yrvC	yrvD
ysnF
ytaB
ytfP	opuD
ytkA	dps
ytnP	malS
ytxG	ytxH	ytxJ
yugU	yuzH
yvaA
yvaG
secG	yvaK	rnr	smpB	ssrA
yvbG
yvgN
yvgO
yvrHb	yvrG	yvrE
yvyC	fliD	fliS	fliT	smiA	S1350	hpf
yvyI
ywiE	ywjA	ywjB
ywjC
ywlB
ywmE
ywmF	csbD
ywsB
ywtG
ywzA
yxaA	yxaB
yxbG
yxeR	yxxB
yxkA	galE
yxkO
yxnA
yybO
yycD
yyzG
yyzH
